# Supplementary material for: Comparison of serum lactate and lactate-derived ratios as prognostic biomarkers in pediatric dengue shock syndrome using supervised machine learning models
Source: PLoS One. 2025 Oct 27;20(10):e0335022. doi: 10.1371/journal.pone.0335022 (PMC12558473; doi:10.1371/journal.pone.0335022)
Supplement: S1 Appendix — (XLSX) [file pone.0335022.s008.xlsx]

## Sheet: S1_Appendix_Dataset
year.data	critical_dengue	death	MV	PALF	PALF.severity	Encephalitis.dengue	picu.stay	hospital.stay	DSS.grade	DSS.Decompensated	weight	height.m	bmi	age.year	sex	underlying.disease	day.shock	onset.day.shock	Res.rate	Nasal.oxygen	CPAP	HR	Sys.BP	Dias.BP	Sys.shock.index	Dia.shock.index	Severe.bleeding	AVPU.24hPICU.admission	AVPU.Pain.Unresponse	WBC	Hb	PLT	PLT.lower20K	PLT.transfusion	HCT.peak	HCT.nadir	AST	ALT	Severe.hepatitis	INR	PT	aPTT	Bilirubin.total.mg.dL	NH3.max	Na	K	CRP	Albumin.Admission.g.L	Albumin.Admission.g.dL
2016	1	0	1	0		0	7	16	3	0	33	1.2	22.92	7	1	0	3	1	20	0	0	179	97	53	1.85	3.38	0	alert	0	9.25	11.6	28	0	1	41	30	1550	338	1	3.64	36.9	120	1.91		122	4	12	24	2.4
2016	1	0	1	0		0	5	15	3	0	9	0.78	14.79	1	0	0	7	0	32	0	0	135	68	37	1.99	3.65	0	verbal	0	8.2	10.1	73	0	0			1120	349	1	1.37	18.7	96	0.73		118	4	12	19	1.9
2016	1	0	1	0		0	4	7	3	0	40	1.3	23.67	8	0	0	5	0	20	0	0	160	150	80	1.07	2	0	alert	0	4.53	14.1	33.6	0	1	51	31	540	226	0	1.6	18.9	109.2			125	3.5	5	19	1.9
2016	1	0	1	0		0	2	14	3	0	26			7	1	0	5	0	25	0	0	170	115	78	1.48	2.18	0	pain	1	21.8	16.5	108	0	0	50	40	156	71	0	1.28	15.8	52.4			140	3.5	7	29	2.9
2017	1	0	1	0		0	7	10	3	0	20	1.07	17.47	5	1	0	4	0	38	0	0	140	100	80	1.4	1.75	0	pain	1	5.29	12.7	8.77	1	1	50	46	2150	1442	1	2.48	33	79.4	1.04		125	4.9	10.5	14	1.4
2017	1	0	1	0		0	9	10	3	0	35	1.17	25.57	12	0	0	5	0		0	0	130	96	65	1.35	2	0	pain	1	3.12	15	36.9	0	0	47	45	1300	528	1	1.93	22	120	3.18		127	3.1	6	12	1.2
2019	1	0	1	0		0	4	8	3	0	38	1.3	22.49	8	1	0	4	0	32	0	0	152	100	70	1.52	2.17	0	unresponse	1	4.06	13.5	26.4	0	1	48	45	621	284	0	3.02	38.5	180			125	3.7	1.6	13	1.3
2019	1	1	1	1	severe	0	9	9	3	0	23.7	1.25	15.17	7	0	0	4	0	30	0	0	120	90	70	1.33	1.71	1	unresponse	1	8.8	16	56	0	1	50	43	2416	868	1	5.54	60	152	13.33		124	4.4	26.3	33	3.3
2019	1	0	1	0		0	5	10	3	0	35	1.45	16.65	10	1	0	4	0	40	0	0	90	105	65	0.86	1.38	0	alert	0	5.86	15.2	13.2	1	1	43	29	39	12	0	2.72	45	88			125	4.1	1	9	0.9
2019	1	0	1	0		0	4	14	3	0	20	1.1	16.53	4	0	0	6	0	25	0	0	110	93	40	1.18	2.75	0	alert	0	13.4	14.3	23.6	0	1	44	38	54	12	0	1.71	22.2	50.9			134	3.1	0.3	28	2.8
2019	1	0	1	0		0	11	19	3	0	10	0.75	17.78	1	0	0	3	1	27	0	0	170	70	50	2.43	3.4	1	verbal	0	7.1	15.6	53	0	1	45	25	1774	834	1	2.43	30.9	91.3			126	5.1	0.9	18	1.8
2019	1	1	1	1	moderate	1	2	2	3	0	9	0.7	18.37	0.7	0	0	5	0	35	0	0	147	94	75	1.56	1.96	0	pain	1	3.5	10.6	69.3	0	1	51	41	2405	1278	1	2.26	28.5	52.5	3.6	47	136	2.7	0.4	28	2.8
2021	1	0	1	1	severe	0	9	23	4	1	48	1.4	24.49	9	0	0	5	0		0	0	150	0	0			1	pain	1	7.8	15	20	0	1	47	38	4031	3002	1	2.76	45	56	5.47	108	120	4	4.5	29	2.9
2019	1	1	1	1	severe	0	3	4	3	0	32	1.3	18.93	7	0	0	6	0	28	0	0	142	90	70	1.58	2.03	1	alert	0	2.88	17.1	34.2	0	1	56	43	1109	373	1	2.17	28	84	1.42	371	128	4.6	4	20	2
2019	1	0	1	0		0	7	15	3	0	20			8	0	0	3	1	25	0	0	122	90	70	1.36	1.74	0	alert	0	4.9	15.9	75	0	0	45	43	304.3	106.11	0	1.93	17	69			129	3.5	4.3	31	3.1
2019	1	0	1	0		0	7	11	3	0	20	1.15	15.12	6	0	1	4	0	25	0	0	140	70	50	2	2.8	0	alert	0	2.91	9.42	64.6	0	0	39	32	28	12	0	3.03	37.5	73.6			127	5,1	0.6	10	1
2019	1	0	1	0		0	7	11	3	0	33	1.05	29.93	6	0	0	3	1	24	0	0	120	100	80	1.2	1.5	0	alert	0	1.81	14.5	36.2	0	0	48	45	83	47	0	1.77	23	45.8			129	3.7	1.4	13	1.3
2019	1	0	1	0		0	5	8	3	0	32	1.14	24.62	6	1	0	3	1	30	0	0	140	100	70	1.4	2	1	verbal	0	12.1	16.7	17.2	1	1	49	47	175	123	0	2.6	33.4	47.5			124	4.2		16	1.6
2019	1	1	1	0		0	3	3	3	0	25	1.01	24.51	5	0	1	5	0	40	0	0	158	115	85	1.37	1.86	1	pain	1	7.29	16.1	60	0	1	43	39	572	279	0	1.31	17.3	42.6			128	3.4	13.3	9	0.9
2019	1	0	1	0		0	3	6	4	1	45	1.5	20	12	1	0	5	0	30	0	0	0	0	0			0	alert	0	19.3	18.9	2.9	1	1	55	40	52	27	0	1.3	17.1	38.6			132	4.2	9.2	23	2.3
2015	1	1	1	1	severe	0	1	1	4	1	11	0.84	15.59	2	1	0	4	0	30	0	0	0	0	0			1	verbal	0			25.7	0	1	41	33	4458	821	1	2.17	23.6	61.2	1.7		124	4.6	9	13	1.3
2015	1	1	1	1	severe	0	3	3	3	0	54	1.55	22.48		1	0	4	0	24	0	0	133	80	60	1.66	2.22	1	alert	0	4.2	13.6	12.4	1	1	37	33	939	324	0	2.28	28.5	161.3	2.4		121	3.9	7	17	1.7
2019	1	1	1	1	severe	0	15	15	3	0	40	1.45	19.02	11	1	0	5	0	22	0	0	110	110	72	1	1.53	1	alert	0	5.4	15	30	0	1	45	41	18636	4000	1	6	72.5	63.4	2.16	256	123	4.7	26.2	25	2.5
2020	1	0	1	1	severe	0	10	24	3	0	56	1.45	26.63	9	1	0	5	0	28	0	0	100	100	80	1	1.25	0	verbal	0	6.47	15.3	17	1	0	45	38	2344	768	1	2.4	19.7	70	9.7	175	134	4.1	34	34	3.4
2021	1	0	1	1	severe	0	18	29	3	0	23	1.17	16.8	5	1	0	3	1	46	0	0	150	73	40	2.05	3.75	1	verbal	0	22.6	10.2	24	0	1	44	30	7136	1893	1	3.75	42	85	5.51	283	135	5.5	22.6	18	1.8
2021	1	0	1	1	severe	0	18	22	3	0	19	1.12	15.15	5	0	0	4	0	25	0	0	135	106	62	1.27	2.18	1	pain	1	5.3	9.9	13	1	1	35	33	1113	218	1	1.8	23	71.4	1.17	95	132	3.6	3.3	15.5	1.55
2021	1	0	1	0		0	4	8	3	0	22	1.22	14.78	6	1	0	5	0	30	0	0	124	138	91	0.9	1.36	0	pain	1	3.7	12	26	0	0	50	37	66	19	0	1.9	25	145			124	4	2.1	12.5	1.25
2021	1	0	1	0		0	13	29	3	0	31	1.33	17.53	10	0	0	3	1	35	0	0	125	120	70	1.04	1.79	1	alert	0	12.9	13.6	29.6	0	1	41	35	104	48	0	2.2	26	84	0.26	84	136	4.2	25.4	11	1.1
2021	1	1	1	1	severe	0	6	6	4	1	50	1.45	23.78	10	0	0	4	0	20	0	0	160	0	0			1	pain	1	28.35	10	15	1	1	29	23	11233	1869	1	3	38.2	70.1	6.57	390	139	4.9		27	2.7
2021	1	0	1	0		0	6	15	3	0	18	1.09	15.15	6	1	1	8	0	24	0	0	120	70	40	1.71	3	0	verbal	0	10.83	9.5	120	0	0	25	24	543	412	0	1.89	23.7	45.9		71	124	4.3	1	25	2.5
2021	1	0	1	1	severe	0	8	36	3	0	25	1.3	14.79	9	1	1	5	0	30	0	0	110	108	93	1.02	1.18	0	pain	1	7	14	34	0	1	56	45	2659	957	1	2.63	33.7	78.2	0.46	81	122	5	178	27	2.7
2021	1	0	1	1	severe	0	14	23	3	0	70	1.53	29.9	11	0	0	4	0	20	0	0	150		95		1.58	0	unresponse	1	10.5	11.4	36	0	1	57	36	1064	436	1	1.76	22.2	69.3			129	4.9	6.3	25.5	2.55
2021	1	0	1	1	severe	0	14	31	3	0	35	1.32	20.09	7	0	0	4	0	20	0	0	120	80	50	1.5	2.4	1	pain	1	8	16.4	34	0	1	55	44	782	315	0	1.8	45	58.6		82	126	3.5	8	9.9	0.99
2021	1	0	1	1	severe	0	27	34	3	0	32	1.3	18.93	8	1	0	4	0	20	0	0	150	120	70	1.25	2.14	1	alert	0	7.4	11	34	0	1	37	24	8354	3514	1	7.12	10	59	5.58	262	131	3.3	8.6	27.6	2.76
2021	1	0	1	0		0	20	22	3	0	38	1.35	20.85	9	1	0	3	1	30	0	0	100	70	50	1.43	2	1	pain	1	2.2	14.4	32	0	1	52	41.9	907	451.6	0	1.25	13.7	41.6	1	97	126	3.9	1.1	30.8	3.08
2021	1	0	1	1	severe	0	12	40	4	1	37	1.3	21.89	10	0	0	3	1	20	0	0	140	0	0			1	pain	1	4.6	12.3	26	0	1	47	30	2398	814	1	2.36	29.4	32	6.46	158	122	3		16	1.6
2022	1	0	1	1	severe	0	8	23	3	0	16	1.04	14.79	4.3	1	0	5	0	40	0	0	150	70	50	2.14	3	1	pain	1	11.63	10.9	14	1	1	38	26	2012	512	1	3.61	44.4	79.3	2.81	263	125	4	2.9	15.2	1.52
2022	1	0	1	1	moderate	0	11	18	3	0	22	1.1	18.18	4.4	1	0	4	0		1	0	120	90	60	1.33	2	0	alert	0	2.27	12.1	90	0	1	45	40	7741	1340	0	2.06	24.4	78.1	1.57	90	126	4.3	20.9	12	1.2
2022	1	0	1	0		0	6	14	3	0	43	1.45	20.45	8.8	0	0	4	0	20	1	0	125	100	80	1.25	1.56	1	alert	0	9.79	10.5	5	1	1	47	34	4068	1363	1	3.49	43	50.6	3.26	147	129	4.6		18	1.8
2022	1	1	1	1	severe	0	6	6	3	0	42	1.52	18.18	9.8	0	0	5	0		0	0	160	100	80	1.6	2	1	pain	1	11.7	10.6	9	1	1	40	25	11376	2189	1	10.22	118	115.5	2.91	286	133	4.5	1	19.6	1.96
2022	1	0	1	0		0	6	14	3	0	20	0.97	21.26	2.8	1	0	3	1		1	0	180	110	90	1.64	2	1	verbal	0	7.1	11.7	15	1	0	31	28	900	447	0	1.63	19.7	68.9	1.46	73	135	3.7	3.5	20.4	2.04
2022	1	1	1	1	severe	0	6	10	3	0	35	1.16	26.01	5.8	0	1		0		1	0	120	90	60	1.33	2	1	pain	1	17.14	14.4	20	0	0	52	34	5309	861	1	3.57	43.9	80.1	5.3	128	118	4		13	1.3
2022	1	0	1	0		0	6	14	3	0	28	1.3	16.57	6.7	1	0	4	0	40	0	1	130	100	80	1.3	1.63	0	alert	0	5.17	13	13.7	1	1	45	36	123	29	0	1.79	23.3	55.5	1.37	35	137	3.1	5.6	15	1.5
2022	1	0	1	0		0	3	14	3	0	11	0.75	19.56	1.7	0	0	6	0		0	0	109	85	45	1.28	2.42	0	verbal	0	11.3	11.8	48	0	0	30	24	1895	483	1	1.31	17.2	59.3	1.2	131	127	4.3	3.8	29	2.9
2022	1	0	1	0		0	5	11	3	0	20	1.08	17.15	5	1	0	3	1	30	1	0	160	80	60	2	2.67	1	alert	0	10.76	17.6	23	0	1	55	31	317	227	0	1.23	16.2	180	1.18	72	129	4.1	5.5	31	3.1
2022	1	0	1	0		0	7	13	4	1	43	1.4	21.94	9.1	0	0	4	0	36	1	0	156					1	alert	0	6.3	13.5	39	0	1	53	32	1796	527	1	2.57	32.2	52.1	1.62	59	130	4.4	4.8	22	2.2
2022	1	0	1	0		0	7	14	4	1	39	1.15	29.49	5.1	1	1	5	0	36	1	1	170					1	verbal	0	8.11	12	13	1	1	40	36	3255	1310	1	2.49	31.2	53.2	3.1	149	121	4.3	2	20	2
2020	1	0	1	0		0	7	12	4	1	14	0.99	14.28	3.1	0	1	5	0	30	1	0	180					0	pain	1	8.96	9.9	88	0	0	30	25	1132	384	1	2.26	29.3	49	1.63	64	121	5.3	8.3	15	1.5
2022	1	0	1	0		0	3	7	4	1	8	0.66	18.37	0.6	0	0	3	1		0	0						0	pain	1	7.9	10.1	51	0	0	42	36	111	24	0	1.47	16.2	47.1			123	4.1	1	23.5	2.35
2022	1	1	1	1	severe	0	2	2	4	1	58	1.55	24.14	12.6	0	0	4	0	40	1	1						1	pain	1	6.62	15.3	9	1	1	57	42	3619	1233	1	2.91	36.2	62.7	3.22	317	122	4.1	9.1	22.5	2.25
2019	1	0	1	0		0	8	24	4	1	37	1.27	22.94	8.8	1	0	6	0	30	0	1	140					1	alert	0	3.1	12.8	30	0	1	52	37	1024	290	1	2.35	29.9	59	0.97		127	4.9	2.2	10	1
2022	1	0	1	1	severe	0	7	31	3	0	55	1.35	30.18	10	0	0	3	1	25	1	0	120	80	50	1.5	2.4	1	alert	0	11.2	13.6	5	1	1	57	46	4928	1382	1	3.06	37.9	63.2	9.53	157	124	4.7	4	17	1.7
2019	1	0	1	0		0	7	12	3	0	20	1.1	16.53	4	0	0	6	0	25	0	0	110	93	40	1.18	2.75	0	pain	1	13.4	14.3	23.6	0	0	43	36	52	13	0	1.64	21.3	60.1	0.33		134	3.1	0.3	28	2.8
2022	1	0	1	0		0	7	9	4	1	13	1.03	12.25	3.6	1	0	4	0		1	0	180	0	0			0	alert	0	3.8	12.6	29	0	1	50	30	196	83	0	1.52	19.6	47.5			130	3.7	1	24	2.4
2022	1	0	1	1	severe	0	11	18	3	0	58	1.63	21.83	16.2	0	0	4	0	30	1	0	138	90	70	1.53	1.97	0	alert	0	8.35	12.3	15	1	1	48	36	5724	1794	1	3.02	34.8	98.3	5.6	101	123	3.4	86.5	30	3
2022	1	0	1	0		0	13	18	3	0	48	1.49	21.62	10.8	0	0	6	0	25	0	0	115	130	70	0.88	1.64	0	pain	1	10.1	12.8	83	0	0	50	40	3561	2362	1	1.8	21	58	6.12	74	126	4	83.4	23	2.3
2019	1	0	1	1	moderate	0	4	7	3	0	38	1.3	22.49	8	1	0	4	0	32	1	0	112	100	70	1.12	1.6	1	alert	0	8.12	13.3	30.5	0	1	49	33	1197	486	1	3.02	38.5	180			125	3.7	1.6	13	1.3
2022	1	1	1	1	severe	0	8	8	4	1	36	1.27	22.32	6.8	0	0	6	0	40	1	0	180					1	alert	0	20.2	10.4	10	1	0	48	34	7012	1817	1	9.6	111.7	71.3	11.23	318	124	5.3	5.1	15	1.5
2022	1	1	1	1	severe	0	22	22	3	0	25	1.27	15.5	8.2	0	0	4	0	35	1	0	130	90	70	1.44	1.86	0	verbal	0	3.86	14.5	14	1	1	45	34	1161	332	1	2.46	30.9	61.9	7.64	110	117	4.8		13	1.3
2022	1	0	1	0		0	9	12	3	0	16	1.02	15.38	4.2	1	0	3	1	40	1	0	135	100	80	1.35	1.69	0	alert	0	6.82	14	9	1	1	44	35	420	190	0	1.86	23.7	56.9		81	129	4.7	1.4	21	2.1
2022	1	1	1	1	severe	0	5	5	3	0	44	1.37	23.44	9.5	0	1	4	0		1	0	120	85	50	1.41	2.4	1	alert	0	14.9	9	13	1	1	28	18	1348	406	1	3.75	46	86.7	12.43	130	124	5.8	31	22	2.2
2022	1	1	1	1	severe	0	8	8	3	0	36	1.41	18.11	9.7	1	0	5	0		0	0	127	110	80	1.15	1.59	1	pain	1	2.82	13.9	24	0	1	46	45	2855	724	1	3.37	21	180	10.7	140	125	4.6	15.2	17	1.7
2022	1	0	1	0		0	8	11	4	1	14	1	14	2.5	1	0	3	1	52	0	0	190	0	0			0	alert	0	4.66	13.8	29	0	0	52	36	244	59	0	1.78	22.5	66.2			125	4.8	1	11	1.1
2022	1	0	1	0		0	12	27	4	1	70	1.62	26.67	13.2	0	0	3	1	25	0	0	0	0	0			0	alert	0	3.7	14.7	5	1	1	55	41	663	417	0	1.42	18.4	45.9	8.47	82	130	3.2	39	19	1.9
2022	1	0	1	0		0	8	10	3	0	31	1.3	18.34	10	0	0	4	0	25	0	0	140	110	90	1.27	1.56	0	pain	1	4.86	17.9	56	0	1	50	43	104	32	0	1.07	11.4	31.6	0.42	45	132	3.7		32	3.2
2022	1	0	1	0		0	7	10	4	1	32	1.35	17.56	11.7	0	0	4	0	30	0	0	130	90	70	1.44	1.86	1	alert	0	4.2	14.4	31	0	1	48	29	237	167	0	1.69	21.3	145			129	2.7	79.1	31.7	3.17
2022	1	0	1	0		1	7	14	3	0	12	0.77	20.24	2.4	1	1	1	1	32	1	0	147	105	60	1.4	2.45	0	alert	0	6.9	11.9	52	0	0	39	34	1966	754	1	2.65	32.9	70.8	0.82	66	125	4.8	19.3	23	2.3
2022	1	0	1	0		0	9	15	4	1	12	1	12	3.2	1	0	4	0	36	0	0	170	90	60	1.89	2.83	1	alert	0	6.6	13.6	36	0	1	51	38	121	51	0	2.11	26.4	71.8	0.25		124	4.8	1	15.4	1.54
2022	1	0	1	0		0	8	12	3	0	27	1.25	17.28	8.1	1	0	4	0	32	0	0	140	90	70	1.56	2	1	alert	0	5.3	13.2	79	0	1	54	40	175	42	0	1.83	23.7	49.3			123	4.6	1.1	34	3.4
2022	1	1	1	1	severe	0	8	8	4	1	34	1.3	20.12	8.1	1	1	5	0	45	0	0	180	85	65	2.12	2.77	1	alert	0	13	17.3	14	1	1	51	39	4598	2203	1	3.9	47.7	63.6	14.71	104	127	4.3	18.3	13	1.3
2022	1	0	1	0		0	7	14	4	1	9	0.74	16.44	1.3	0	0	3	1	50	0	0	180	0	0			0	verbal	0	7.4	14.2	60	0	0	42	25	165	53	0	1.62	21.2	96.5			129	3.2	1	17.8	1.78
2022	1	1	1	1	severe	0	10	10	3	0	20	1	20	4	0	1	5	0	24	0	0	140	80	60	1.75	2.33	1	alert	0	9.4	9.5	167	0	1	34	32	2649	960	1	3.27	40.4	68.4	4.82	196	128	5.4	40.6	30	3
2022	1	0	1	1	moderate	0	8	16	3	0	9	0.67	20.05	0.8	1	0	3	1	50	0	0	180	70	50	2.57	3.6	1	pain	1	10.8	13.3	22	0	1	38	34	1006	382	1	2.43	30.5	81.9	0.96	69	118	5.4	2.5	26	2.6
2022	1	0	1	0		0	16	27	3	0	22	1.18	15.8	7.3	0	0	5	0	20	0	0	120	0	0			0	alert	0	4.6	13	22	0	1	49	45	1087	252	1	1.34	19	48	2.01	118	121	4	1.8	24	2.4
2022	1	0	1	0		0	11	14	4	1	37	1.2	25.69	7.3	1	0	5	0	30	0	0	0	0	0			1	alert	0	12	17.7	22	0	1	55	44	291	133	0	2.04	25.8	58.3			127	4.2	1.1	26	2.6
2022	1	1	1	1	severe	0	5	5	4	1	68	1.5	30.22	12.4	0	0	3	1	36	0	0	0	0	0			1	unresponse	1	9	11.3	10	1	1	46	33	4201	1082	1	4.57	56.8	68.9	12.53	268	126	4.8	22	14	1.4
2022	1	0	1	0		1	23	41	3	0	14	1.02	13.46	4.2	0	0	4	0	28	0	0	125	95	55	1.32	2.27	0	pain	1	6.9	13.3	101	0	0	40	38	448	55	0	1.16	14.9	43.3	0.26		136	4	1.1	29	2.9
2022	1	0	1	0		0	7	14	3	0	16.8	1.2	11.67	4.3	1	0	4	0	28	0	0	140	85	65	1.65	2.15	0	alert	0	3.56	14.2	37	0	1	47	43	89.6	48.3	0	1.51	19.7	55.2			127	4	13.8	16	1.6
2022	1	0	1	1	moderate	0	6	15	3	0	8.2	0.76	14.2	2.5	0	0	4	0	40	0	0	160	0	0			1	alert	0	12.7	7.8	17	1	1	32	20	1680	428	1	2.56	32.8	78.1	4.32	116	124	6	23.6	22	2.2
2022	1	1	1	1	severe	0	3	3	3	0	28	1.2	19.44	5	0	0	6	0	26	0	0	100	90	60	1.11	1.67	1	pain	1	2.88	12.7	38	0	1	52	40	2219	554	1	13.69	159.6	180	1.7	222	127	4.6	6.4	28	2.8
2022	1	0	1	0		0	7	13	3	0	26.5	1.2	18.4		1	0	4	0	22	0	0	150	90	70	1.67	2.14	0	alert	0	15.3	15.9	56	0	0	50	44	146	50	0	1.46	19.1	41.7			132	4.3	6.8	21	2.1
2022	1	0	1	1	moderate	0	5	10	3	0	13	0.98	13.54	2.7	0	1	5	0	30	0	0	126	107	61	1.18	2.07	0	alert	0	7.4	14	22	0	0	43	30	1319	293	1	2.16	27.9	68.8	1.79	78	127	4.7	15.4	21	2.1
2022	1	1	1	1	severe	0	7	7	4	1	21	1.1	17.36	8	1	0	4	0	50	0	0	0	0	0			1	alert	0	3.7	18	10	1	1	54	28	5545	1872	1	2.84	36.3	58.5	12.24	228	137	4.4	10.9	23	2.3
2022	1	0	1	1	severe	0	6	30	3	0	55	1.35	30.18	9.9	0	0	3	1	25	0	0	160	80	50	2	3.2	1	verbal	0	7.4	17	28	0	1	57	38	7183	1687	1	4.9	59	89	9.36	203	127	5.1	4	36	3.6
2022	1	1	1	1	severe	0	7	7	3	0	9.1	0.7	18.57	0.7	0	0	3	1	34	0	0	186	80	60	2.33	3.1	1	pain	1	10		39	0	1	46	26	7417	1871	1	5.59	62.8	67.1	18.54	167	129	5	4	35	3.5
2022	0	0	0	0		0	1	2	3	0	46	1.65	16.9	13.8	0	1	6	0	20	0	0	75	100	70	0.75	1.07	0	alert	0	4.13	14.4	18	1	0	47	37	45	22	0	1.25	16.3	45.5			132	4.1	1	21	2.1
2022	0	0	0	0		0	4	5	3	0	46	1.45	21.88	10.7	0	0	4	0	22	1	0	130	100	80	1.3	1.63	0	alert	0	5.48	15.5	18	1	0	54	36	525	228	0	1.5	19.4	5.1			126	4.3	4	16	1.6
2022	0	0	0	0		0	2	4	3	0	51	1.45	24.26	10.3	0	0	4	0	25	1	0	120	110	90	1.09	1.33	0	alert	0	9.38	15.2	19	1	0	50	35	92	37	0	1.24	15.3	54			128	3.8	1.3	17	1.7
2022	0	0	0	0		0	4	6	3	0	40	1.2	27.78	12.3	1	1	4	0		1	0	120	100	80	1.2	1.5	0	alert	0	1.91	12.4	12	1	1	52	34	73	25	0	1.27	16.5	5.8			136	4	1	16	1.6
2022	0	0	0	0		0	3	2	3	0	30	1.44	14.47	10.1	0	0	4	0	20	0	0	104	95	80	1.09	1.3	0	alert	0	3.6	11.6	2	1	0	44	32	88	24	0	1.49	19.2	42.5			127	3.9	1.7	21	2.1
2022	0	0	0	0		0	4	4	3	0	15	1.3	8.88	5.3	0	1	5	0	30	1	0	136	80	60	1.7	2.27	0	alert	0	3.8	12.2	14	1	0	50	35	167	71	0	1.29	16.8	47.9			131	3.1	2.4	16	1.6
2022	0	0	0	0		0	2	4	3	0	40	1.35	21.95	8.4	0	0	4	0	24	1	0	130	90	70	1.44	1.86	0	alert	0	4	14.6	38.6	0	0	50	40	252	175	0	1.8	14.2	33.6			131	3.7	12.6	35	3.5
2022	0	0	0	0		0	4	4	4	1	21	1.29	12.62	8.9	1	1	5	0	46	1	1						1	alert	0	9.7	12	3	1	1	53	37	66	18	0	1.97	25.1	57.4			129	4.4		13	1.3
2022	0	0	0	0		0	1	3	3	0	58	1.63	21.83	12.3	0	0	6	0	20	0	0	100	110	90	0.91	1.11	0	alert	0	5.47	14.2	12	1	0	53	42	135	16	0	1.35	17.5	37.2	1.52		135	4.2	5.5	31	3.1
2022	0	0	0	0		0	2	5	3	0	22	1.23	14.54	6.5	0	0	6	0	22	1	0	165	80	60	2.06	2.75	0	alert	0	5.81	14.6	24	0	0	44	35	921	359	0	1.29	16.8	47.5			125	4.3	1.8
2022	0	0	0	0		0	2	3	4	1	78	1.75	25.47	14.3	0	0	5	0	28	1	0						0	alert	0	4.56	19.4	25	0	0	58	46	218	135	0	1.1					127	3.7	6.4
2022	0	0	0	0		0	2	5	3	0	50	1.5	22.22	11.8	0	0	4	0	25	0	0	99	110	99	0.9	1	0	alert	0	3.62	14.8	36	0	0	50	40	63	31	0	1.14	15	45.6			132	3.8	3.2	32	3.2
2022	0	0	0	0		0	1	2	3	0	44	1.52	19.04	15.5	1	0	5	0	20	1	0	90	115	90	0.78	1	0	alert	0	2.47	14.2	16	1	0	44	38	128	84	0	0.92	12.2	37			135	3.8	3.1	28	2.8
2022	0	0	0	0		0	6	6	3	0	7.5	0.7	15.31	0.5	0	0	3	1	40	1	0	180	89	61	2.02	2.95	0	alert	0	8.24	11.4	12	1	1			253	117	0	1.63	2.9	62.8			132	4.9		26	2.6
2022	0	0	0	0		0	2	3	3	0	29	1.3	17.16	8.4	1	0	5	0	26	1	0	120	100	80	1.2	1.5	0	alert	0	11.9	14.3	2	1	0	46	35	61	24	0	1.19	15.6	35.8			131	4.1	3.1	23	2.3
2022	0	0	0	0		0	1	3	3	0	17	1.2	11.81	3.5	1	0	4	0	20	1	0	120	85	60	1.41	2	0	alert	0	8.91	19.1	32	0	0	58	48	95	39	0	1.22	15.9	41.4			125	5.1	1.6	25	2.5
2022	0	0	0	0		0	4	4	3	0	44	1.4	22.45	9.5	0	0	4	0	22	1	0	125	80	60	1.56	2.08	0	alert	0	4.95	16.6	3	1	0	55	36	171	62	0	1.1	14.4	34			129	3.5	6	37	3.7
2022	0	0	0	0		0	1	2	3	0	60	1.6	23.44	12.1	0	0	5	0	24	1	0	110	100	80	1.1	1.38	0	alert	0	3.74	14.9	58.1	0	0	45	37	14	94	0	0.95	12.6	34.4			135	3.8	8.6
2022	0	0	0	0		0	1	4	3	0	34	1.23	22.47	5.6	1	1	5	0	25	1	0	130	90	70	1.44	1.86	0	alert	0	5.12	13.2	56	0	0	47	37	288	125	0	1.77	21.2	48.2			127	3.5	26.3
2022	0	0	0	0		0	2	3	3	0	31	1.22	20.83	5.8	0	0	4	0	25	1	0	140	100	80	1.4	1.75	0	alert	0	1.5	13.8	123	0	0	49	38	69	26	0	1.12	14.7	38.8			133	3.6	3.7	33	3.3
2022	0	0	0	0		0	1	3	3	0	38	1.47	17.59	13.2	0	0	6	0	22	1	0	86	100	80	0.86	1.08	0	alert	0	3.12	17.6	4	1	0	53	41	566	274	0	1.14	14.9	42.1			135	4.3	6.4	37	3.7
2022	0	0	0	0		0	1	4	3	0	45	1.5	20	14.8	1	0	4	0	22	1	0	100	90	70	1.11	1.43	0	alert	0	5.78	16.2	43	0	0	50	35	122	30	0	1.1	13.4	39.5			136	4.2	1.8	37	3.7
2022	0	0	0	0		0	1	3	3	0	15	0.91	18.11	2.5	1	0	5	0	36	1	0	110	100	80	1.1	1.38	0	alert	0	7.33	12.9	5	1	0	40	36	84	17	0	1.1	13.4	33.6			129	4.8		29	2.9
2022	0	0	0	0		0	1	1	3	0	60	1.5	26.67	14.8	1	0	5	0	22	0	0	100	110	85	0.91	1.18	0	alert	0	8.63	14.8	15	1	0	47	40	73	42	0	1.3	15.9	38.1			132	3.2	17.2	32	3.2
2022	0	0	0	0		0	1	3	3	0	78	1.67	27.97	13.9	0	0	5	0	24	1	0	130	100	80	1.3	1.63	0	alert	0	2.85	18.1	17	1	0	53	45	17	81	0	1.13	14.8	45.7			128	4.6	7.6	37	3.7
2022	0	0	0	0		0	3	5	3	0	37	1.35	20.3	8.1	1	0	4	0	20	1	0	110	90	70	1.22	1.57	0	alert	0	5.45	16	32	0	0	51	42	746	494	0	1.65	21.2	42.4			127	3.7	22.2	19	1.9
2022	0	0	0	0		0	1	3	3	0	31	1.2	21.53	6	0	0	4	0	30	1	0	122	70	50	1.74	2.44	0	alert	0	3.13	15.7	4	1	0	50	41	166	74	0	1.11	14.6	38.5			131	3.4	4.7	31	3.1
2022	0	0	0	0		0	2	4	3	0	19	1.12	15.15	4.3	1	1	6	0	42	1	0	120	85	60	1.41	2	0	alert	0	8.55	11.4	45	0	0	43	37	571	149	0	1.16	13	45.1			134	3.8	1.5	29	2.9
2022	0	0	0	0		0	4	8	3	0	93	1.63	35	14.6	0	0	3	1	22	1	0	100	100	60	1	1.67	0	alert	0	3.92	17	38.1	0	0	44	42	285	142	0	1.27	16.5	46.2			132	3.9	42.5	29	2.9
2022	0	0	0	0		0	4	5	3	0	15	1.3	8.88	5.6	0	0	4	0	26	1	0	120	90	70	1.33	1.71	0	alert	0	4.4	15.7	6	1	0	49	40	95	23	0	0.98	13	34.4			127	4.3	5	39	3.9
2022	0	0	0	0		0	3	5	3	0	13	1.2	9.03	3.8	1	0	4	0	40	1	0	160	80	55	2	2.91	0	alert	0	4.32	17.1	33	0	0	56	41	99	25	0	1.23	16.1	4.1			124	4.4	1.2
2022	0	0	0	0		0	6	7	3	0	22	1.2	15.28	9.6	1	0	3	1	30	1	1						0	alert	0	2.92	11.8	12	1	0	46	35	47	22	0	1.33	13.9	85.8			130	3.7	1.2	13	1.3
2022	0	0	0	0		0	1	3	3	0	50	1.5	22.22	11.4	0	0	4	0	24	1	0	120	80	60	1.5	2	0	alert	0	3.49	8.9	31	0	0	40	37	148	61	0	1.21	15.9	37.3			128	3.8	5.5	37	3.7
2022	0	0	0	0		0	1	5	3	0	39	1.36	21.09	8.8	0	0	3	1	20	1	0	100	85	65	1.18	1.54	0	alert	0	3.1	11.3		1	0	38	34	56	20	0	1.11	13.8	36			132	4.1	8.1	42	4.2
2022	0	0	0	0		0	3	5	3	0	44	1.59	17.4	13.1	1	0	4	0	20	1	0	110	90	70	1.22	1.57	0	alert	0	57	16	61	0	0	52	43	83	27	0	1.55	2	44.9			131	4	2.6	38	3.8
2022	0	0	0	0		0	4	6	3	0	24	1.25	15.36	8.8	1	0	3	1	25	1	0	145	90	60	1.61	2.42	0	alert	0	6.16	16.4	14	1	1	52	41	213	18	0	1.5	18.2	45.2			131	3.3	11.4	16	1.6
2022	0	0	0	0		0	1	2	3	0	36	1.34	20.05	8	0	0	5	0	20	1	0	100	90	70	1.11	1.43	0	alert	0	6.29	15.4	18	1	0	45	39	269	148	0	1.9	14.3	33.9			131	4	1.9	36	3.6
2022	0	0	0	0		0	1	5	3	0	40	1.61	15.43	12.8	0	0	4	0	20	0	0	68	90	70	0.76	0.97	0	alert	0	4.36	16.3	15	1	0	53	48	128	53	0	1.22	16	38.2			134	4.4	6	37	3.7
2022	0	0	0	0		0	1	2	3	0	50	1.48	22.83	10.8	0	0	5	0	20	1	0	110	100	80	1.1	1.38	0	alert	0	3.45	15.1	17.8	1	0	49	41	12	42	0	1.3	15.9	36.9			129	3.4	7.7	35	3.5
2022	0	0	0	0		0	1	3	3	0	21	1.2	14.58	7.3	1	0	4	0	28	1	0	120	80	60	1.5	2	0	alert	0	5.4	13.8	47	0	0	45	36	267	12	0	1.12	13.9	51.5			132	4.2	7.3	34	3.4
2022	0	0	0	0		0	1	4	3	0	25	1.19	17.65	7.2	1	0	4	0	25	1	0	120	90	70	1.33	1.71	0	alert	0	5.31	17.6	27	0	0	52	40	18	24	0	0.95	12.6	36.2			132	4.3	13.1	38	3.8
2022	0	0	0	0		0	1	4	3	0	46	1.4	23.47	11.2	0	0	5	0	20	1	0	82	100	80	0.82	1.03	0	alert	0	4.18	13.6	48	0	0	42	39	494	245	0	1.13	14.8	35			130	3.3	31.2	37	3.7
2022	0	0	0	0		0	1	3	3	0	52	1.6	20.31	14.3	1	0	6	0	37	1	0	88	88	70	1	1.26	0	alert	0	4.4	13.4	16	1	0	44	34	38	119	0	1.24	16.2	45.5			136	2.5	1.3	16	1.6
2022	0	0	0	0		0	1	3	3	0	90	1.76	29.05	14.8	0	0	6	0	24	1	0	88	120	100	0.73	0.88	0	alert	0	5.4	17.5	7	1	0	55	45	126	96	0	1	13.2	112			127	3.7	18.1	38	3.8
2022	0	0	0	0		0	2	4	3	0	32	1.15	24.2	5.1	0	0	4	0	25	1	0	134	100	80	1.34	1.68	0	pain	1	7.58	16.3	48.3	0	0	48	43	153	71	0	1.26	16.5	6.7			124	4.3	3.5	35	3.5
2022	0	0	0	0		0	2	4	3	0	30	1.3	17.75	9.1	1	0	4	0	24	1	0	140	100	75	1.4	1.87	0	alert	0	5.99	17.5	32	0	0	55	42	166	86	0	1.86	23.8	56			131	4	2.3	16	1.6
2022	0	0	0	0		0	5	8	3	0	30	1.2	20.83	6.8	0	0	4	0	35	0	1						0	alert	0	4.14	12.2	2.2	1	0	50	38	10	27	0	1.31	17	45.7			128	4	3.1	22	2.2
2022	0	0	0	0		0	3	7	3	0	53	1.46	24.86	10.9	0	0	4	0	24	1	0	120	100	80	1.2	1.5	0	alert	0	3.93	15.1	8	1	0	57	40	72	33	0	2.1	25.6	18			130	4	3.7	16	1.6
2022	0	0	0	0		0	2	5	3	0	50	1.47	23.14	14.3	0	0	4	0	24	1	1	108	105	90	1.03	1.2	0	alert	0	4.13	15.2	25	0	0	51	39	59	24	0	1.27	16.5	44.4			131	4.2	6.3
2022	0	0	0	0		0	2	4	3	0	46	1.5	20.44	10.3	0	0	5	0	20	0	0	120	120	100	1	1.2	0	alert	0	2.75	11	17	1	0	46	35	13	57	0	1.2	13.2	41.1			127	3.3	2.5	17	1.7
2022	0	0	0	0		0	3	4	4	1	34	1.46	15.95	8.7	1	0	4	0		1	0						0	alert	0	1.94	13.4	14	1	0	54	41	70	27	0	2.1	26.6	51.4			132	3.7	1	14	1.4
2022	0	0	0	0		0	1	3	3	0	14	1	14	3.4	1	0	5	0	24	1	0	140	90	70	1.56	2	0	alert	0			83	0	0	47	36	294	138	0	1.23	16	38.9			126	5	6.9
2022	0	0	0	0		0	2	3	3	0	60	1.59	23.73	10.8	0	0	6	0	20	1	0	96	100	80	0.96	1.2	0	alert	0	1.95	16.8	15	1	0	50	41	19	89	0	1.34	17.4	46.6			122	2.3	1	33	3.3
2022	0	0	0	0		0	1	3	3	0	26	1.3	15.38	9.5	0	0	4	0	24	1	0	110	95	70	1.16	1.57	0	alert	0	5.97	15.3	48	0	0	46	40	74	21	0	1.8	14.2	31			132	4.1	6.3	33	3.3
2022	0	0	0	0		0	3	6	3	0	40	1.45	19.02	10.3	0	0	6	0	24	1	0	130	90	70	1.44	1.86	0	alert	0	3.98	14.5	22	0	0	47	40	34	16	0	1.16	15.2	4.1			126	3.8	7	36	3.6
2022	0	0	0	0		0	1	3	3	0	44	1.65	16.16	13.8	0	0	3	1	24	0	0	98	100	80	0.98	1.23	0	alert	0	3.75	14.6	121	0	0	47	38	75	33	0	1.4	13.7	34.9			125	4.3	1.8	36	3.6
2022	0	0	0	0		0	1	2	3	0	48	1.47	22.21	11.2	0	0	6	0	22	0	0	90	100	80	0.9	1.13	0	alert	0	7.1	16	28	0	0	46	38	13	31	0	1.5	13.8	34.1			132	3.9	12.4	31	3.1
2022	0	0	0	0		0	2	5	3	0	18	1	18	3.8	0	0	3	1	25	1	0	100	90	70	1.11	1.43	0	alert	0	7.4	14.9	34	0	0	45	35	15	88	0	1.1	14.5	34.2			132	4.8	2.8	34	3.4
2022	0	0	0	0		0	3	7	4	1	16	1.17	11.69	6	0	0	4	0	30	0	0						0	alert	0	4.41	12.4	28	0	0	40	35	113	36	0	1.64		59.8			129	4.2	1.4	27	2.7
2022	0	0	0	0		0	1	4	3	0	21	1.3	12.43	9	1	0	4	0	24	1	0	140	100	80	1.4	1.75	0	alert	0	7.98	17.5	25	0	0	57	34	10	27	0	1.19	15.5	36.6					2.8	24	2.4
2022	0	0	0	0		0	2	4	3	0	90	1.66	32.66	14.8	0	0	5	0	24	1	0						0	alert	0	3.64	14.5	8	1	0	49	38	157	20	0	1.11	14.6	41.1			129	3.7	2.5	27	2.7
2022	0	0	0	0		0	2	4	3	0	25	1.1	20.66	14.3	1	0	4	0	25	1	0	130	90	70	1.44	1.86	1	alert	0	4.15	11.7	12	1	1	41	34	169	288	0	1.1	14.4	52.5	1.3		132	2.8	5.7	26	2.6
2022	0	0	0	0		0	3	6	3	0	28	1.28	17.09	7.4	0	0	4	0	20	1	0	110	70	50	1.57	2.2	0	alert	0	5.32	11.1	3	1	0	42	32	113	45	0	1.17	15.3	31.7			127	3.1	1.5	36	3.6
2022	0	0	0	0		0	2	4	3	0	34	1.48	15.52	11.7	0	0	5	0	20	1	0	130	80	60	1.63	2.17	0	alert	0	4.9	15.8	41	0	0	48	38	68	31	0	1.14	15	15			130	4.2	1.1
2022	0	0	0	0		0	2	4	3	0	35	1.22	23.52	7.6	0	0	5	0	35	1	0	120	90	65	1.33	1.85	0	alert	0	7.58	16.3	24	0	0	48	36	321	16	0	1.38	17.9	5.4			128	4.7	3.8	25	2.5
2022	0	0	0	0		0	2	4	3	0	40	1.3	23.67	8.8	1	0	4	0	18	1	0	120	105	85	1.14	1.41	0	alert	0	14.4	14.7	3	1	0	51	43	86	29	0	0.99	13.1	36			131	4.4	3.3	41	4.1
2022	0	0	0	0		0	2	4	3	0	25	1.18	17.95	7.7	1	0	3	1	25	1	0	125	100	80	1.25	1.56	0	alert	0	4.11	16.5	35	0	0	55	40	265	15	0	1.3	13.6	44.6			129	4.3	1.1	31	3.1
2022	0	0	0	0		0	1	3	3	0	40	1.53	17.09	13.3	1	0	5	0	15	1	0	95	90	70	1.06	1.36	0	alert	0	1.63	13.8	42	0	0	48	38	198	246	0	0.95	12.6	41.4			128	3.7	2.5	36	3.6
2022	0	0	0	0		0	1	3	3	0	43	1.3	25.44	9.9	0	0	5	0	20	1	0	90	100	80	0.9	1.13	0	alert	0	2.91	13.7	4	1	0	54	39	283	118	0	1.4	13.7	36.6			120	2.9	6.5	28	2.8
2022	0	0	0	0		0	4	8	3	0	25	1	25	7.1	1	0	4	0	28	1	0	120	70	50	1.71	2.4	0	alert	0	5.37	16.6	31	0	0	55	37	14	28	0	1.5	13.9	39.8			129	4.2	5.5	15	1.5
2022	0	0	0	0		0	2	3	3	0	36	1.38	18.9	9.3	1	0	5	0	24	1	0	120	90	70	1.33	1.71	0	alert	0	11.8	16.6	4	1	0	50	39	154	86	0	0.98	13	34.22			130	4.8	6.4	38	3.8
2022	0	0	0	0		0	2	4	3	0	35	1.5	15.56	13.2	1	0	4	0	20	1	0	110	100	80	1.1	1.38	0	alert	0	1.82	12.8	2	1	0	50	38	87	19	0	1.22	16.9	46.6			138	3.3		25	2.5
2022	0	0	0	0		0	1	3	3	0	18	1.15	13.61	4.5	0	1	5	0		0	0						0	alert	0	7	8	74	0	0	52	33	167	57	0	1.18	12.5	65.8			123	3.5	2.6	29	2.9
2022	0	0	0	0		0	1	2	3	0	28	1.4	14.29	10.2	1	0	5	0		0	0	120	100	80	1.2	1.5	0	alert	0	5.25	13	37	0	0	43	38	143	60	0	1.2	11	35.9			137	5.1	22	35	3.5
2022	0	0	0	0		0	2	4	3	0	53	1.35	29.08	11.4	0	1	5	0	24	1	0	90	90	70	1	1.29	0	alert	0	16.99	15.4	29	0	0	42	39	60	46	0	1.1	13.4	29.4			130	4.1	5	27	2.7
2022	0	0	0	0		0	4	6	3	0	25	1.16	18.58	6.1	1	0	4	0	30	1	0	155	70	50	2.21	3.1	0	alert	0	5.64	15.3	78	0	0	50	38	76	21	0	1	12.5	37.9			126	4.2	2.1	31	3.1
2022	0	0	0	0		0	3	5	3	0	8.9	0.72	17.17	1.3	0	0	3	1	30	1	0	140	85	50	1.65	2.8	0	alert	0	3.31	1.9	17	1	0	45	30	297	84	0	1.62	2.9	148.3			125	5.3	1.4	22	2.2
2022	0	0	0	0		0	1	4	3	0	46	1.44	22.18	11.7	0	0	5	0	18	1	0	80	90	70	0.89	1.14	0	alert	0	9.97	13.9	16	1	0	48	35	12	5	0	1.13	14.9	424			135	5	2.5	24	2.4
2022	0	0	0	0		0	2	4	3	0	52	1.58	20.83	11.3	1	0	6	0	22	0	0	110	95	80	1.16	1.38	0	alert	0	3.6	14.3	22	0	0	52	38	229	97	0	1.18	15.4	46.9			130	3.1	12.6	27	2.7
2022	0	0	0	0		0	2	3	3	0	31	1.1	25.62	4.5	1	0	5	0	24	1	0	148	100	80	1.48	1.85	0	alert	0	4.3	16.6	27	0	0	50	43	334	16	0	1.16	15.1	37.5			122	4.2	4.6	36	3.6
2022	0	0	0	0		0	2	3	3	0	34	1.28	20.75	8.7	0	0	4	0	20	1	0	100	100	80	1	1.25	0	alert	0	2.46	12.1	38	0	0	45	35	66	17	0	1.42	17.3	73.4			130	3.9	1.2	17	1.7
2022	0	0	0	0		0	1	4	4	1	38	1.5	16.89	11.3	0	0	4	0	22	1	0	120	90	70	1.33	1.71	0	alert	0	1.73	16.3	2	1	0	48	40	94	30	0	1.1	13.7	37.2			134	4.3	4.2	35	3.5
2022	0	0	0	0		0	3	6	3	0	24	1.18	17.24	5.7	1	0	5	0	24	1	0	90	100	80	0.9	1.13	0	verbal	0	4.83	1.9	16	1	0	45	34	1245	49	1	1.39	18.1	46.4			133	3.5	24.3	43	4.3
2022	0	0	0	0		0	1	4	3	0	28	1.2	19.44	6.1	1	0	4	0	25	1	0	130	90	70	1.44	1.86	0	alert	0	5.25	14	59	0	0	45	35	83	20	0	0.98	13	36.5			134	3.3	6.6	36	3.6
2022	0	0	0	0		0	2	3	3	0	45	1.35	24.69	7.3	0	0	5	0	22	1	0	125	80	60	1.56	2.08	0	alert	0	4.6	1.9	187	0	0	50	39	47	18	0	1.12	14.7	39.3			133	4.2	8.1	36	3.6
2022	0	0	0	0		0	2	4	3	0	60	1.5	26.67	11.2	0	1	3	1	20	1	0	120	100	80	1.2	1.5	0	alert	0	4.16	15.6	68	0	0	52	41	232	113	0	1.21	15.9	37.3			136	5	9.7	41	4.1
2022	0	0	0	0		0	4	6	4	1	34	1.4	17.35	10.4	1	0	4	0	20	1	0						0	alert	0	2.66	13.3	51	0	0	62	39	60	20	0	1.31	17.1	4.4			127	3.1	1.4	25	2.5
2022	0	0	0	0		0	3	7	3	0	9.5	0.73	17.83	0.7	1	0	4	0	40	1	0	170	80	55	2.13	3.09	0	alert	0	6.6	15.9	11	1	0	46	31	1222	489	1	1.86	27	6	1.9		122	6.7	5
2022	0	0	0	0		0	2	8	3	0	35	1.4	17.86	10.1	1	0	3	1	20	1	0	100	90	80	1.11	1.25	0	alert	0	9.62	14.8	29	0	0	44	41	14	47	0	1.24	16.2	41.5			132	4	3.7	24	2.4
2022	0	0	0	0		0	1	3	3	0	41	1.56	16.85	15.8	1	0	5	0	20	0	0	98	100	80	0.98	1.23	0	alert	0	2.4	15	17	1	0			276	164	0		19.9	46.1			136	3.7	1.6	24	2.4
2022	0	0	0	0		0	3	5	3	0	53	1.4	27.04	10.3	0	0	4	0	30	1	0	120	110	90	1.09	1.33	0	alert	0	3.18	16.1	14	1	0	57	39	232	118	0	1.46	15.1	43.9			124	3.8	1.4	27	2.7
2022	0	0	0	0		0	1	3	3	0	43	1.52	18.61	12	1	0	4	0	20	1	0	98	100	80	0.98	1.23	0	alert	0	2.82	14.2	39	0	0	44	34	12	73	0	1.2	13.5	36.6			131	3.7	1.6	39	3.9
2022	0	0	0	0		0	2	3	3	0	37	1.46	17.36	10.4	1	0	4	0	20	1	0	110	90	70	1.22	1.57	0	alert	0	3.68	17.1	32	0	0	51	37	73	38	0	1.3	13.6	32.2			133	3.4	7.1	31	3.1
2022	0	0	0	0		0	1	3	3	0	26	1.19	18.36	5.8	0	1	7	0	24	1	0	105	80	60	1.31	1.75	0	alert	0	3.36	17	7	1	0	50	45	121	73	0	0.97	12.8	29.8			134	4.5	0.8	36	3.6
2022	0	0	0	0		0	2	4	3	0	30	1.3	17.75	8.1	0	0	5	0	20	1	0	100	80	60	1.25	1.67	0	alert	0	3.39	18	32	0	0	50	45	176	44	0	1.5	11.2	44.9			130	5.2	0.7	24	2.4
2022	0	0	0	0		0	5	6	3	0	15	1.1	12.4	4.5	1	0	3	1	30	1	0	170	90	70	1.89	2.43	1	alert	0	3.78	15.2	35	0	1	50	43	12	30	0	1.6	11.3	37.6			131	4.4	3	37	3.7
2022	0	0	0	0		0	1	4	3	0	40	1.25	25.6	9.5	0	0	5	0	22	0	0	110	90	50	1.22	2.2	0	alert	0	4.11	5.9	17	1	0	18	17	169	64	0	1.17	15.3	41.5			132	3.6	2	31	3.1
2022	0	0	0	0		0	3	7	4	1	34	1.26	21.42	6.2	0	0	4	0	30	1	0						0	alert	0	3.97	17.2	44	0	0	47	43	188	53	0	4.64	58.1	6.4			132	3.4	4.5	22	2.2
2022	0	0	0	0		0	2	3	3	0	33	1.2	22.92	8.5	0	0	5	0	26	1	0	135	90	70	1.5	1.93	0	alert	0	4.9	16.3	51	0	0	50	43	15	24	0						133	4.6	1.9	25	2.5
2022	0	0	0	0		0	1	2	3	0	46	1.43	22.49	12.5	0	0	5	0		1	0	90	90	60	1	1.5	0	alert	0	7.87	14.1	42	0	0	45	41	359	262	0	1.14	15	41.5			139	4.1	25.9	31	3.1
2022	0	0	0	0		0	2	3	3	0	35	1.3	20.71	7.6	0	0	5	0	30	1	0	126	80	65	1.58	1.94	0	alert	0	5.8	15.6	53	0	0			155	897	0	1.28	16.6	43.7			127	4.4	34.8	36	3.6
2022	0	0	0	0		0	1	3	3	0	34	1.35	18.66	8.9	1	0	6	0	20	1	0	103	95	70	1.08	1.47	0	alert	0	3.97	14.1	57	0	0	48	40	16	21	0	1.3	13.6	38.1			132	3.5	7.6	35	3.5
2022	0	0	0	0		0	2	3	3	0	55	1.6	21.48	14.4	1	1	4	0	24	1	0	100	100	80	1	1.25	0	alert	0	12.5	16.7	21	0	0	45	38	678	431	0	0.96	12.7	35.9			136	3.7	2.9	41	4.1
2022	0	0	0	0		0	5	7	3	0	57	1.55	23.73	13.8	0	0	4	0		1	0						0	alert	0	9.24	15.6	31	0	0			85	47	0	1.86	23.8	56.7			132	4	5.6	32	3.2
2022	0	0	0	0		0	2	5	3	0	42	1.45	19.98	12.2	0	0	6	0	20	1	0	100	90	70	1.11	1.43	0	alert	0	9.49	16.6	22	0	0	49	38	288	976	0	1.21	15.8	47.3	0.72		124	4.5	8.5	34	3.4
2022	0	0	0	0		0	4	6	3	0	15	0.9	18.52	4.6	1	0	6	0	35	1	1	160	100	80	1.6	2	0	alert	0	7.62	12.6	12	1	1	37	30	16	17	0	1.16	12.3	65.8			130	4.2	3.5	21	2.1
2022	0	0	0	0		0	2	5	3	0	37	1.32	21.24	10.1	0	0	4	0		1	0	100	90	70	1.11	1.43	0	alert	0	6.12	15.1	13	1	0	52	34	534	200	0	1.46	23	48			131	4		15	1.5
2022	0	0	0	0		0	1	3	3	0	56	1.4	28.57	10.3	0	0	5	0		0	0	95	110	85	0.86	1.12	0	alert	0	8.33	14.3	43	0	0	50	48	488	333	0	1.53	18.5	47.3			130	4	36	19	1.9
2022	0	0	0	0		0	2	4	3	0	25	1.15	18.9	6.3	1	0	4	0	26	1	0	106	90	70	1.18	1.51	0	alert	0	5.33	12.3	24	0	0	45	38	56	13	0	1.18	12.5	5.3			131	4.3	1.1	18	1.8
2022	0	0	0	0		0	1	4	3	0	44	1.33	24.87	8.6	0	0	4	0	20	0	0	120	100	80	1.2	1.5	0	alert	0	5.2	14.3	29	0	0	44	41	883	735	0	1.18	15.5	32.6			134	3.6	8	32	3.2
2022	0	0	0	0		0	2	4	3	0	10	0.75	17.78	1.1	0	0	5	0	42	1	0	145	80	60	1.81	2.42	0	alert	0	9.12	15.1	71	0	0	42	37	386	152	0	1.16	15.2	38.6			129	4.4	0.1	33	3.3
2022	0	0	0	0		0	1	2	3	0	24	1.24	15.61	7.2	1	0	5	0	20	1	0	90	90	70	1	1.29	0	alert	0	4.36	12.7	55	0	0	40	39	13	48	0	1.7	14.1	36.2			137	4.4	1.6	37	3.7
2022	0	0	0	0		0	4	5	4	1	18	1.2	12.5	4.9	1	0	4	0	26	1	0						0	alert	0	5.34	16.1	96	0	0	51	37	135	32	0	1.3	12.8	32.8			129	4.1	3.1	18	1.8
2022	0	0	0	0		0	1	4	4	1	22	1.22	14.78	8	1	0	4	0	30	1	0	130					0	alert	0	5.73	14.6	3	1	0	44	35	13	33	0	1.31	16	94.9			129	4.2	1.7	29	2.9
2022	0	0	0	0		0	1	4	3	0	18	1.14	13.85	3.9	0	0	5	0	22	1	0	140	90	70	1.56	2	0	alert	0	1.17	14.1	33	0	0	45	33	112	31	0	1.24	13.1	18			131	4	2.1	33	3.3
2022	0	0	0	0		0	1	3	3	0	30	1.2	20.83	5.8	0	0	4	0	20	1	0	120	90	70	1.33	1.71	0	alert	0	7.49	15.2	58	0	0	49	42	14	73	0	1.7	11.4	39.6			128	3.5	4.4	38	3.8
2022	0	0	0	0		0	1	1	3	0	43	1.3	25.44	9.1	1	0	5	0	25	1	0	140	90	70	1.56	2	0	alert	0	2.62	15	44	0	0	48	44	248	114	0	1.26	13.2	39			124	3.2	5.4
2022	0	0	0	0		0	3	4	3	0	31	1.15	23.44	5.8	0	0	5	0		1	0	120	110	85	1.09	1.41	0	alert	0	7.2	14.3	37	0	0	52	42	54	16	0	1.1	12	4.5			132	3.6	4.1	23	2.3
2022	0	0	0	0		0	1	3	3	0	48	1.48	21.91	11.3	0	0	6	0	22	1	0	120	90	70	1.33	1.71	0	alert	0	8.88	15.5	76	0	0	47	39	196	147	0	1	13.3	38.4			133	2.9	8.6
2022	0	0	0	0		0	1	3	3	0	41	1.6	16.02	14.6	0	0	3	1		0	0	104	90	70	1.16	1.49	0	alert	0	3.78	16.5	31	0	0	47	44	83	52	0	1.36	17.7	39.1			133	3.9	8.1	34	3.4
2022	0	0	0	0		0	1	2	3	0	42	1.48	19.17	11	0	0	4	0	20	1	0	100	90	70	1.11	1.43	0	alert	0	3.93	15.4	151	0	0	47	42	53	54	0	0.94	12.2	27.4			137	3.8	2	38	3.8
2022	0	0	0	0		0	2	4	3	0	56	1.67	20.08	14.4	0	0	5	0	22	1	0	120	100	80	1.2	1.5	0	alert	0	5.21	19.6	36	0	0	58	40	124	84	0	1.47	15.2	54.1			132	4.9	11.5	38	3.8
2022	0	0	0	0		0	1	3	3	0	19	1.1	15.7	5.8	0	0	5	0	28	0	0	146	80	60	1.83	2.43	0	alert	0	3.31	15.4	14	1	0	46	35	17	22	0	1.2	15.7	37.5			128	4.1	0.8	29	2.9
2022	0	0	0	0		0	2	5	4	1	19	1.24	12.36	7.1	1	0	5	0	24	1	0	140					0	alert	0	15.85	17.2	13	1	0	55	39	62	372	0	2.26	26.6	56.2			124	4.5	3.9	25	2.5
2022	0	0	0	0		0	1	2	3	0	24.5	1.23	16.19	8.6	1	0	5	0	22	0	0	100	100	80	1	1.25	0	alert	0	4.4	12.4	94	0	0	40	39	86	44	0	1.2	12.7	32.5			138	3.5	2.8	36	3.6
2022	0	0	0	0		0	1	3	3	0	51	1.4	26.02	9.9	0	0	5	0	24	1	0	120	90	70	1.33	1.71	0	alert	0	5.34	14.1	51	0	0	43	39	717	273	0	1.6	14	41.6			131	4.1	79.5	37	3.7
2022	0	0	0	0		0	6	8	3	0	35	1.35	19.2	7.8	0	0	4	0	30	1	0	124	80	50	1.55	2.48	0	alert	0	4.7	12.8	64	0	0	44	38	117	40	0	1.27	16.7	46.4			129	3.5	0.7	33	3.3
2022	0	0	0	0		0	2	3	3	0	35	1.45	16.65	12	1	0	4	0	20	1	0	130	80	60	1.63	2.17	0	alert	0	9.6	13.7	55	0	0	44	39	75	23	0	1.19	15.5	37.8			132	3.6	1.1	37	3.7
2022	0	0	0	0		0	3	6	3	0	51	1.42	25.29	11	0	0	4	0	22	1	0	128	110	85	1.16	1.51	0	alert	0	5.79	16.5	57	0	0	56	48	116	50	0	1.56	18.9	61.3			125	4.3	4.6	19	1.9
2022	0	0	0	0		0	1	3	3	0	63	1.5	28	13.1	0	0	4	0	20	1	0	125	100	80	1.25	1.56	0	alert	0	2.6	16		1	0	48	39	70	10	0	1.7	14.1	31.6			131	4.2	3	47	4.7
2022	0	0	0	0		0	2	3	3	0	19	1.2	13.19	6.9	0	0	5	0	24	0	0	100	100	70	1	1.43	0	alert	0	5.48	15.1	5	1	0	41	37	2526	153	1	1.22	15.9	45.2	0.62		128	4.2	6.2	31	3.1
2022	0	0	0	0		0	1	4	3	0	52	1.63	19.57	15.6	1	0	5	0	24	1	0	117	83	44	1.41	2.66	0	alert	0	6.53	7.5	23	0	0	40	22	1577	91	1	1.19	15.5	38.7	1.15		134	3.8	9.9	41	4.1
2022	0	0	0	0		0	1	2	3	0	20	1.15	15.12	6.7	1	0	5	0	20	1	0	120	70	50	1.71	2.4	0	alert	0	4.53	14.6	6	1	0	45	37	282	75	0	1.2	13.4	4.3			133	4.3	8.8	39	3.9
2022	0	0	0	0		0	1	3	3	0	14	0.98	14.58	4.6	0	0	4	0	28	1	0	130	80	60	1.63	2.17	0	alert	0	6.55	14.5	6	1	0	45	39	125	24	0	1.1	14.5	35.8			124	5	1.6	33	3.3
2022	0	0	0	0		0	1	3	3	0	37	1.61	14.27	14.3	0	0	4	0	23	1	0	100	105	80	0.95	1.25	0	alert	0	5.39	16.6	12.4	1	0	53	38	77	35	0	1.17	15.3	43.3			136	4.4	7.1	44	4.4
2022	0	0	0	0		0	1	3	3	0	33	1.31	19.23	9.9	1	0	5	0	20	1	0	106	100	80	1.06	1.33	0	alert	0	5.4	16.2	67	0	0	48	39	674	354	0	1.17	15.3	35.4			133	3.3	17.7	39	3.9
2022	0	0	0	0		0	1	3	3	0	53	1.45	25.21	2	0	0	4	0	22	1	0	105	90	65	1.17	1.62	0	alert	0	4.8	14.2	36	0	0	50	40	282	194	0	1.17	15.4	36.5			131	3.7	6.7	31	3.1
2022	0	0	0	0		0	2	4	3	0	55	1.4	28.06	10.1	0	0	3	1	26	0	0	110	90	70	1.22	1.57	0	alert	0	4.84	12.3	38	0	0	43	37	13	74	0	1.1	1.9	33.2			131	3.6	6.4	25	2.5
2022	0	0	0	0		0	1	2	3	0	32	1.29	19.23	9	1	0	6	0	20	1	0	94	100	80	0.94	1.18	0	alert	0	6.18	15.7	54	0	0	46	38	233	14	0	1.5	13.9	35.7			131	3.9	2.7	37	3.7
2022	0	0	0	0		0	1	3	3	0	35	1	35	5.8	0	0	4	0	20	1	0	100	99	76	1.01	1.32	0	alert	0	3.4		55	0	0	47	39	191	49	0	1.26	16.5	43.3			132	4.7	4.4	27	2.7
2022	0	0	0	0		0	1	4	3	0	54	1.42	26.78	9.3	1	0	4	0	20	1	0	100	90	70	1.11	1.43	0	alert	0	4.7	16.4	24.7	0	0	48	39	32	272	0	0.99	13.1	32.3			132	3.2	2.6	41	4.1
2022	0	0	0	0		0	1	4	3	0	30	1.28	18.31	9	0	1	5	0	20	1	0	110	110	90	1	1.22	0	alert	0	4.88	16.2	19	1	0	47	28	142	50	0	1.54	15.9	44.3			136	4.1	7.1	33	3.3
2022	0	0	0	0		0	2	5	3	0	45	1.56	18.49	14.2	0	0	4	0	20	0	0	115	100	80	1.15	1.44	0	alert	0	3.2	18.5	1	1	0	58	41	22	69	0	1.5	16.7	57.8			135	3.4		16	1.6
2022	0	0	0	0		0	2	5	3	0	17	1.17	12.42	7.2	0	0	4	0	24	1	0	130	90	70	1.44	1.86	0	alert	0	5.17	17.8	9	1	0	55	38	679	156	0	1.15	15	42.7			129	4.5	3.3	19	1.9
2022	0	0	0	0		0	4	5	3	0	17	1	17	4.3	0	0	4	0	30	1	0	130	80	60	1.63	2.17	0	alert	0	6.34	18	44.8	0	0	55	40	83	18	0	1.16	15.2	37.2			129	4.1	1	29	2.9
2022	0	0	0	0		0	1	3	3	0	32	1.28	19.53	6.2	0	0	6	0	20	1	0	100	100	80	1	1.25	0	alert	0	3.12	16	67	0	0	50	40	89	23	0	1.2	13.5	27.6			132	4.4	1.5	38	3.8
2022	0	0	0	0		0	1	3	3	0	43	1.35	23.59	7.1	0	0	5	0	22	1	0	130	110	90	1.18	1.44	0	alert	0	3.23	13.3	64	0	0	45	33	165	85	0	1.2	13.5	34.4			131	3.7		39	3.9
2022	0	0	0	0		0	1	4	3	0	32	1.34	17.82	8.2	1	0	5	0	22	1	0	100	100	80	1	1.25	0	alert	0	5.25	17.5	51	0	0	52	43	79	21	0	1.9	14.4	31.8			132	3.7	4.5	37	3.7
2022	0	0	0	0		0	1	2	3	0	68	1.61	26.23	14.9	0	0	6	0	20	1	0						0	alert	0	8.1	18.2	12	1	0	56	47	129	114	0	0.94	12.4	37.3			130	4	8.7	38	3.8
2022	0	0	0	0		0	1	4	4	1	17.6	1.2	12.22	6.2	0	0	4	0	26	1	0	120	82	75	1.46	1.6	0	alert	0	6.2	12.7	35	0	0	43	36	55	60	0	1.3	15.9	41			128	4.3	1.8	18	1.8
2022	0	0	0	0		0	2	5	3	0	42	1.45	19.98	12.9	0	1	5	0	22	1	0	125	90	70	1.39	1.79	0	alert	0	3.77	16.3	11	1	0	47	38	11	43	0	1.66	2	54.4			125	5.1	9.5	36	3.6
2022	0	0	0	0		0	3	4	3	0	31	1.3	18.34	8.3	1	0	6	0	26	1	1	116	100	80	1.16	1.45	0	alert	0	1.2	12.9	29	0	0	53	38	27	19	0	2.4	27	61			138	3.3	1.7	14	1.4
2022	0	0	0	0		0	3	4	4	1	61	1.53	26.06	10.3	0	0	5	0	25	1	0	140					0	alert	0	9.14	18.8	1	1	0	55	40	395	287	0	1.49	19.3	42.6			120	3.3	3.9
2022	0	0	0	0		0	2	5	3	0	45	1.58	18.03	14.2	1	0	5	0	20	1	0	120	100	80	1.2	1.5	0	alert	0	1.98	13.4	14	1	1	46	39	79	27	0	1.12	14.7	41.4			134	3.1	3.5	33	3.3
2022	0	0	0	0		0	2	4	3	0	8.5	0.72	16.4	0.5	0	0	6	0		1	0	150	85	60	1.76	2.5	0	alert	0	7.5	11.4	24	0	0	39	29	575	286	0	1.5	13.8	41.6			137	5	1	29	2.9
2022	0	0	0	0		0	1	2	3	0	70	1.55	29.14	14.1	1	0	6	0	24	0	0	120	90	70	1.33	1.71	0	alert	0	6.57	11	3	1	0	45	38	239	132	0	1.8	14.2	43.2			131	4.4	12.9	27	2.7
2022	0	0	0	0		0	1	3	3	0	40	1.4	20.41	9.1	1	0	4	0	25	1	0	98	90	70	1.09	1.4	0	alert	0	1.31	12.6	129	0	0	38	35	68	24	0	1.6	14	34.2			134	3	6.6	41	4.1
2022	0	0	0	0		0	3	3	3	0	27	1.26	17.01	10.3	1	0	3	1	26	1	0	130	95	80	1.37	1.63	0	alert	0	1.82	12	15	1	1	44	33	55	23	0	1.32	17.2	43.8			134	3.6	0.7	19	1.9
2022	0	0	0	0		0	3	5	3	0	30	1.32	17.22	7.3	0	1	3	1	25	1	0	110	90	70	1.22	1.57	0	alert	0	4.2	15.7	39	0	0	46	41	157	81	0	1.42	17.3	48.2			131	4.6	46	18	1.8
2022	0	0	0	0		0	2	7	3	0	75	1.5	33.33	11.9	0	0	4	0	22	1	0	110	100	80	1.1	1.38	0	alert	0	4.39	17.9	17	1	0	50	44	436	582	0	1.8	14.2	39.5			132	4.1	4.2	39	3.9
2022	0	0	0	0		0	3	5	4	1	20	1.18	14.36	7.1	1	0	5	0	25	1	0						0	alert	0	4.37	13.7	16	1	0	42	42	75	29	0	1.51	19.5	3.4			127	4.2	2.1	18	1.8
2022	0	0	0	0		0	1	4	4	1	63	1.55	26.22	12.8	1	1	5	0	20	1	0						0	alert	0	9.6	17.7	56	0	0	57	41	60	24	0	1.28	15.7	45.6			131	4.4	5.4	39	3.9
2022	0	0	0	0		0	4	7	3	0	43	1.38	22.58	9.8	0	0	4	0	20	1	0	120	100	80	1.2	1.5	0	alert	0	3.38	16.4	49	0	0	48	44	66	17	0	1.18	14.6	39.9			130	3.8	2.6	35	3.5
2022	0	0	0	0		0	1	3	3	0	62	1.61	23.92	13	0	0	6	0	20	1	0	100	80	60	1.25	1.67	0	alert	0	14.5	16.4	49	0	0	48	37	15	79	0	1.1	12.6	38.2			136	3.8	5.1	41	4.1
2022	0	0	0	0		0	2	5	3	0	32	1.2	22.22	8.3	1	0	4	0	20	1	0	130	90	70	1.44	1.86	0	alert	0	5.22	16.9	2	1	0	51	42	148	15	0						128	3.5	4.5	21	2.1
2022	0	0	0	0		0	4	8	3	0	26	1.13	20.36	4.2	1	0	3	1	28	1	0	120	90	70	1.33	1.71	0	alert	0	5.65	13.5	5	1	0	47	40	888	539	0	1.97	25	56.9			129	4.7	31	18	1.8
2022	0	0	0	0		0	4	8	3	0	26	1.33	14.7	8.8	0	0	6	0	24	1	0	120	60	40	2	3	0	alert	0	8.12	18.4	15	1	0	54	34	1532	283	1	1.3	14.9	88.7	0.52		127	4.6	2.8	15	1.5
2022	0	0	0	0		0	2	3	3	0	53	1.52	22.94	13.3	1	0	4	0	24	1	0	120	110	90	1.09	1.33	0	alert	0	4.11	18.1	43	0	0	55	42	58	43	0	1.17	15.3	37.2			132	3.5	2.6
2022	0	0	0	0		0	1	2	3	0	40	1.5	17.78	10.2	1	0	5	0	20	1	0	100	90	70	1.11	1.43	0	alert	0	3.54	16	21	0	0	48	41	113	93	0	0.94	12.5	35.2			129	4.8	1.6	37	3.7
2022	0	0	0	0		0	1	4	3	0	52	1.5	23.11	10	0	0	5	0	25	1	0	140	100	80	1.4	1.75	0	alert	0	6.4	15.4	17	1	0	50	44	25	85	0	1.7	14.1	38.1			124	4	7	34	3.4
2022	0	0	0	0		0	1	3	3	0	29	1.34	16.15	10.6	1	0	5	0	25	1	0	130	80	60	1.63	2.17	0	alert	0	4.76	14.8	48	0	0	48	41	145	62	0	0.97	12.9	35.3			128	3.6	22	37	3.7
2022	0	0	0	0		0	1	3	3	0	30	1.35	16.46	9.8	1	0	4	0	20	1	0	130	80	50	1.63	2.6	0	alert	0	5.46	15.7	27	0	0	46	37	52	256	0	1.13	14.8	46.5			128	4.2	1.1	36	3.6
2022	0	0	0	0		0	1	3	3	0	7	0.63	17.64	0.5	1	0	5	0	36	0	0	150	90	70	1.67	2.14	0	alert	0	11.56	13.1	4	1	0	45	35	11	47	0	1.16	15.3	42.5			136	4.3	1.9	31	3.1
2022	0	0	0	0		0	2	5	3	0	30	1.15	22.68	5.9	0	0	3	1	24	1	0	130	90	70	1.44	1.86	0	alert	0	5.58	15.8	87	0	0	50	40	113	46	0	1.42	18.4	38.1			134	4.9	11.6	35	3.5
2022	0	0	0	0		0	1	4	3	0	79	1.7	27.34	11.7	0	0	5	0	26	1	0	120	90	70	1.33	1.71	0	alert	0	5.1	14.7	24	0	0	52	43	58	24	0	1.1	13.6	39.8			132	3.8	5.1	27	2.7
2022	0	0	0	0		0	1	4	3	0	32	1.34	17.82	8.3	0	0	5	0	22	1	0	108	90	75	1.2	1.44	0	alert	0	5.51	16.1	51	0	0	50	42	153	98	0	1.17	14.4	35.4			129	4	7.6	33	3.3
2022	0	0	0	0		0	1	3	3	0	38	1.53	16.23	12.3	0	0	4	0	20	1	0	100	90	70	1.11	1.43	0	alert	0	8.41	15.4	17	1	0	48	42	115	52	0	0.96	12.8	39.5			131	6.2		37	3.7
2022	0	0	0	0		0	1	2	3	0	30	1.3	17.75	9.1	1	0	4	0	20	1	0	130	100	80	1.3	1.63	0	alert	0	6.19	17	9	1	0	52	39	254	976	0	1.35	17.5	42.1	0.57		131	3	5.5	23	2.3
2022	0	0	0	0		0	2	3	3	0	49	1.52	21.21	10.3	1	0	4	0	24	1	0	120	90	70	1.33	1.71	0	alert	0	3.9	17	33	0	0	52	40	53	21	0	1.17	15.3	35.5			134	5.4	1.6	41	4.1
2022	0	0	0	0		0	2	4	3	0	22	1.15	16.64	6.3	0	0	3	1	25	0	0	115	90	70	1.28	1.64	0	alert	0	3.84	13.2	46	0	0	42	34	162	80	0	1.17	15.3	39.1			131	3.7	2.7
2022	0	0	0	0		0	4	3	3	0	47	1.52	20.34	10.3	1	0	6	0	20	1	0	112	100	80	1.12	1.4	0	alert	0	6.1	11.7	132	0	0	50	39	83	49	0	1.65	18.2	43			138	3.1	1	12	1.2
2022	0	0	0	0		0	2	4	3	0	36	1.38	18.9	9.8	1	1	4	0		1	0	116	86	52	1.35	2.23	0	alert	0			47	0	0	38	35	72	19	0	1.1	12	28			130	3.7	2.1	35	3.5
2022	0	0	0	0		0	2	4	3	0	78	1.55	32.47	11.7	1	0	3	1	24	1	0	120	100	80	1.2	1.5	0	alert	0	3.3	14.1	5	1	0	47	36	183	136	0	2.2	21.9	18			129	3.9	7.8	34	3.4
2022	0	0	0	0		0	3	4	3	0	35	1.5	15.56	14	1	0	5	0	22	1	1	100	95	75	1.05	1.33	0	alert	0	5.5	12.1	25	0	0	48	33	63	20	0	1.17	15.3	47.9			138	3.6	1.5	16	1.6
2022	0	0	0	0		0	2	5	3	0	55	1.63	20.7	12.8	0	0	4	0	24	1	0	100	90	70	1.11	1.43	0	alert	0	2.24	14.8	14	1	1	53	45	88	50	0	1.36	14.2	18			131	5.8	1.6	29	2.9
2022	0	0	0	0		0	4	6	3	0	15	1	15	4.6	1	0	5	0	28	1	0	125	80	60	1.56	2.08	0	alert	0	8.5	11.9	15	1	0	50	37	266	12	0	2.9	26.5	18			130	3.4	0.8	21	2.1
2022	0	0	0	0		0	2	3	3	0	15	1.1	12.4	5.3	0	0	5	0	25	1	0	105	80	60	1.31	1.75	0	alert	0	4.59	17.3	61	0	0	50	44	177	47	0		81.1	16.4			132	4.9	17.5	36	3.6
2022	0	0	0	0		0	6	7	3	0	28	1.31	16.32	8.1	1	0	3	1	28	1	0	130	80	50	1.63	2.6	0	alert	0	2.88	15.4	54	0	0	48	40	19	82	0						132	4.4	1.9	21	2.1
2022	0	0	0	0		0	1	3	3	0	20	1.1	16.53	10	1	0	2	1	30	1	0	140	90	70	1.56	2	0	alert	0	8.13	13.6	58	0	0	54	40	52	14	0	1.23	16.2	38.8			132	3.5	1.8	25	2.5
2022	0	0	0	0		0	1	2	3	0	50	1.48	22.83	10.7	1	0	5	0	24	1	0	124	105	85	1.18	1.46	0	alert	0	2.61	16.2	4	1	0	46	40	214	97	0	1.11	14.7	37.6			128	4		39.6	3.96
2022	0	0	0	0		0	6	7	4	1	33	1.3	19.53	7.6	0	0	3	1	20	1	0	120					0	alert	0	1.49	15.7	12	1	0	58	39	72	37	0	4.44	53.9	92.6			128	5.4	0.5	7	0.7
2022	0	0	0	0		0	1	4	3	0	45	1.54	18.97	15.5	1	0	6	0	20	1	0	110	100	80	1.1	1.38	0	alert	0	3.35	16	9	1	0	48	43	264	74	0	1.8	14.3	42.5			134	4.1	13.4	35	3.5
2022	0	0	0	0		0	3	4	3	0	20	1.1	16.53	7.2	1	0	4	0	22	1	0	126	80	60	1.58	2.1	0	alert	0	11.48	14.8	44	0	0	42	37	43	10	0	1.2	15.7	29			136	3.4	2.9	22	2.2
2022	0	0	0	0		0	1	2	3	0	23	1.25	14.72	8.1	1	1	6	0	25	1	0						0	alert	0	2.91	11.7	13	1	0	37	33	78	28	0	0.93	12.4	35			138	3.7	0.3	42	4.2
2022	0	0	0	0		0	1	3	3	0	45	1.6	17.58	11.9	0	0	5	0	22	1	0	100	90	60	1.11	1.67	0	alert	0	3.46	15.2	52	0	0	46	39	12	41	0	1.3	13.7	41.7			133	3.9	1.2	38	3.8
2022	0	0	0	0		0	1	3	3	0	22	1.3	13.02	8.4	0	0	6	0	20	0	0	86	100	80	0.86	1.08	0	alert	0	2.24	11.7	75	0	0	38	34	134	92	0	1	13.2	31.2			139	4	0.1	33	3.3
2022	0	0	0	0		0	1	2	3	0	67	1.6	26.17	15	0	0	6	0	26	1	0	100	100	80	1	1.25	0	alert	0	2.96	17	79	0	0	52	43	56	33	0	3.3	41.8	53.2			135	3.7	1.3	41	4.1
2022	0	0	0	0		0	3	5	3	0	35	1.22	23.52	5.3	1	0	5	0	28	1	0	140	90	70	1.56	2	0	alert	0	1.1	17	39	0	0	50	41	313	135	0	1.2	15.6	33.4			133	3	4.8	18	1.8
2022	0	0	0	0		0	1	3	3	0	34	1.3	20.12	8.3	1	0	4	0	20	1	0	140	100	80	1.4	1.75	0	alert	0	8.88	16.9	25	0	0	50	43	148	52	0	1.27	16.6	35.8			136	3.8	7.6	34	3.4
2022	0	0	0	0		0	1	2	3	0	41	1.35	22.5	9.3	0	1	5	0	24	1	0	130	90	70	1.44	1.86	0	alert	0	5.95	16.2	46	0	0	47	40	365	297	0	1.21	16	67.6			137	4.1	11.2	41	4.1
2022	0	0	0	0		0	1	3	3	0	56	1.62	21.34	14.4	0	0	5	0	20	1	0	92	100	80	0.92	1.15	0	alert	0	5.63	17.4	9	1	0	55	50	59	21	0	3.35	41.3	54.6			135	3.7	3.1	34	3.4
2022	0	0	0	0		0	1	1	3	0	53	1.55	22.06	11.6	0	0	5	0	28	1	0	90	90	65	1	1.38	0	alert	0	4.52	14	32	0	0	42	36	158	124	0	0.92	1	36.7			140	3.7	13.7	38	3.8
2022	0	0	0	0		0	1	2	3	0	46	1.6	17.97	15.1	1	0	4	0	20	1	0	105	100	80	1.05	1.31	0	alert	0	4.44	13.4	46	0	0	41	33	177	54	0	1.2	13.5	31.1			134	3.5	1.1	47	4.7
2022	0	0	0	0		0	1	4	3	0	38	1.35	20.85	8.5	0	0	4	0	22	1	0	96	90	70	1.07	1.37	0	verbal	0	4.24	15.3	55	0	0	47	38	125	54	0	1.13	14.9	44.2			135	3.8	19.5	41	4.1
2022	0	0	0	0		0	1	2	3	0	28	1.3	16.57	6.5	1	0	6	0	25	1	0	120	90	70	1.33	1.71	0	verbal	0	1.83	16.6	1	1	0	55	40	224	89	0	1.43	18.7	18			124	4.3	3.5	36	3.6
2022	0	0	0	0		0	1	3	3	0	34	1.36	18.38	9.7	0	0	4	0	20	1	0	110	100	80	1.1	1.38	0	verbal	0	3.58	16.9	112	0	0	50	44	18	20	0	1.4	13.7	3.3			134	3.5	6
2022	0	0	0	0		0	7	8	4	1	26	1.5	11.56	12.3	0	0	4	0	28	1	0	140					0	alert	0	6.62	17.7	33	0	0	54	42	564	187	0	1.78	23.1	55.4			128	4.6	5.3	28	2.8
2022	0	0	0	0		0	1	5	3	0	24	1.3	14.2	10.3	1	1	4	0	26	1	0	130	100	80	1.3	1.63	0	alert	0	4.6	12.1	66	0	0	40	35	65	23	0	1.18	15.6	38			137	3.7	0.6	39	3.9
2022	0	0	0	0		0	2	4	3	0	17.5	1.14	13.47	5.2	1	0	4	0	25	1	0	110	85	60	1.29	1.83	0	alert	0	2.44	14.6	4	1	0	44	37	118	35	0	1.19	15.7	34.9			131	3.9	0.4	18	1.8
2022	0	0	0	0		0	1	3	3	0	24	1.27	14.88	8.2	0	1	5	0	24	1	0	150	90	70	1.67	2.14	0	verbal	0	7.72	18.4	24	0	0	58	39	68	25	0	1.46	19.1	4.9			132	4.6	2.3	33	3.3
2022	0	0	0	0		0	2	4	3	0	42	1.42	20.83	10.1	1	0	5	0	22	1	0	100	90	70	1.11	1.43	0	alert	0	7.85	16.2	58	0	0	52	42	60	34	0	1.5	13.8	55.8			131	3.5	3.8	37	3.7
2022	0	0	0	0		0	1	3	3	0	32	1.35	17.56	8.2	0	0	4	0	20	1	0	120	90	70	1.33	1.71	0	alert	0	7.6	15.9	23	0	0	49	43	1169	388	1	1.26	13.2	53			125	4.7		32	3.2
2022	0	0	0	0		0	5	7	3	0	46	1.4	23.47	8.8	0	0	4	0	25	1	0	136	100	80	1.36	1.7	0	alert	0	3.79	15.8	97	0	0	48	42	215	46	0	1.18	15.6	44.1			132	3.3	4	36	3.6
2022	0	0	0	0		0	1	2	3	0	41	1.38	21.53	9.8	0	0	3	1	20	1	0	120	90	70	1.33	1.71	0	alert	0	7.1	15.6	59	0	0	45	39	99	40	0	0.97	12.8	29.8			134	3.6	1.3	39	3.9
2022	0	0	0	0		0	1	3	3	0	30	1.35	16.46	9.2	1	0	4	0	25	1	0	120	100	80	1.2	1.5	0	alert	0	4.87	16.7	69	0	0	49	45	83	35	0	1.8	14.3	33.9			134	4.2	1.3	29	2.9
2022	0	0	0	0		0	1	2	3	0	33	1.32	18.94	7.8	0	0	5	0	20	1	0	140	110	90	1.27	1.56	0	alert	0	2.55	13.7	141	0	0	45	39	243	91	0	1.21	15.9	42.9			127	3.9	7.7	37	3.7
2022	0	0	0	0		0	3	5	3	0	37	1.4	18.88	7	0	0	5	0	24	1	0	140	100	80	1.4	1.75	0	alert	0	3.97	14.3	44	0	0	48	44	235	85	0	1.27	16.7	52.3			131	3.4	2.1	17	1.7
2022	0	0	0	0		0	1	2	3	0	30	1.28	18.31	7.4	1	0	5	0	25	1	0	125	100	80	1.25	1.56	0	alert	0	5.74	15.5	64	0	0	46	40	296	16	0	0.96	12	34.4			131	4.5	4.6	36	3.6
2022	0	0	0	0		0	1	6	3	0	45	1.4	22.96	10.6	0	0	4	0	25	1	0	110	100	80	1.1	1.38	0	alert	0	2.58	14.8	53	0	0	48	43	76	23	0	1.14	15	58.8			128	3.2	7.3	34	3.4
2022	0	0	0	0		0	1	3	3	0	13	0.88	16.79	1.9	0	0	5	0	50	1	0	160	90	70	1.78	2.29	0	alert	0	12.4	17.1	76	0	0	45	40	71	22	0	1	13.3	44.2			129	4.4	1.8	33	3.3
2022	0	0	0	0		0	2	4	3	0	38	1.33	21.48	7.5	1	0	4	0	25	1	0	120	90	70	1.33	1.71	0	alert	0	5.32	13.1	63	0	0	50	44	88	44	0	1.12	14.8	37.4			128	3.4	3.6	29	2.9
2022	0	0	0	0		0	2	4	3	0	22	1.2	15.28	7.3	1	0	3	1	25	0	0	110	80	60	1.38	1.83	0	alert	0	5.2	14.2	12	1	0	39	38	269	85	0	1.14	15.1	56.3			132	4.3	3.6	21	2.1
2022	0	0	0	0		0	1	4	3	0	73	1.7	25.26	14.6	0	0	4	0	25	1	0	120	100	80	1.2	1.5	0	alert	0	1.91	18.5	41	0	0	52	43	13	5	0	1.19	15.8	49.8			133	4.2	17.1	38	3.8
2022	0	0	0	0		0	5	7	3	0	15	0.7	30.61	0.8	0	0	4	0	30	1	0	160	70	50	2.29	3.2	0	alert	0	3.87	13.7	111	0	0	42	40	436	268	0	1.3	13.7	36.3			133	5.1	0.7	36	3.6
2022	0	0	0	0		0	1	4	3	0	35	1.34	19.49	9.2	1	0	4	0	28	1	0	120	110	90	1.09	1.33	0	alert	0	14.36	14.3	31	0	0	50	37	482	275	0	1.21	15.8	4			134	3.9	8	28	2.8
2022	0	0	0	0		0	2	5	4	1	30	1.3	17.75	8.9	0	0	3	1	20	0	0						0	alert	0	2.7	11.9	33	0	0	47	35	117	39	0	1.16	15.2	39.4			131	3.9	2	22	2.2
2022	0	0	0	0		0	1	2	3	0	44	1.48	20.09	12.9	0	0	5	0	22	0	0	120	90	70	1.33	1.71	0	alert	0	2.43	12.5	5	1	0	46	35	133	49	0	1.29	16.8	51.9			131	4.1	2.8	23	2.3
2022	0	0	0	0		0	2	6	3	0	71	1.65	26.08	13.5	0	0	4	0	22	1	0						0	alert	0	3.56	18.5	24	0	0	58	40	234	99	0	1.24	16.2	41.4			134	4.1	46	39	3.9
2022	0	0	0	0		0	2	4	4	1	34	1.55	14.15	12.2	0	0	3	1	25	1	0						0	alert	0	6.95	18.6	19	1	0	58	40	126	42	0	1.17	15.5	43.8			131	4.7	4.1	35	3.5
2022	0	0	0	0		0	1	2	3	0	37	1.4	18.88	11.4	0	0	5	0	20	1	0	100	90	70	1.11	1.43	0	alert	0	4.44	15.2	28	0	0	45	40	118	64	0	1.7	13.3	34.7			135	3.2	0.7	38	3.8
2022	0	0	0	0		0	1	3	3	0	18	1	18	3.3	0	0	5	0	28	1	0	140	90	70	1.56	2	0	alert	0	9.91	16	58	0	0	53	45	95	23	0	1.8	14.3	52.4			131	3.9	0.6	31	3.1
2022	0	0	0	0		0	1	3	3	0	24	1.2	16.67	6.8	1	0	6	0	20	1	0	100	80	55	1.25	1.82	0	alert	0	7.97	13	15	1	0	38	35	29	15	0	0.9	12	32.1			137	3.8	43.6	42	4.2
2022	0	0	0	0		0	1	5	4	1	26	1.3	15.38	11.6	0	0	3	1		1	0						0	alert	0	5.14	14	44	0	0	57	37	251	119	0	1.72	22.3	71.8			128	4.2		16	1.6
2022	0	0	0	0		0	4	6	3	0	45	1.58	18.03	13.8	0	0	4	0	28	1	0	107	90	70	1.19	1.53	0	alert	0	3.51	18.5	42	0	0	58	52		41	0	1.14	12.1	5.5			129	5	2.6	15	1.5
2022	0	0	0	0		0	2	4	3	0	42	1.5	18.67	11.2	1	0	5	0	22	1	0	100	90	70	1.11	1.43	0	alert	0	3.93	15.7	33	0	0	51	40	253	125	0	1.31	17.2	180			131	4.7	1.1	29	2.9
2022	0	0	0	0		0	3	6	3	0	23	1.25	14.72	2.8	1	1	4	0	26	1	0	120	85	60	1.41	2	0	alert	0	16.7	16.4	40	0	0	47	42	147	59	0	1.12	14.9	99			129	3.9	1.3	22	2.2
2022	0	0	0	0		0	2	3	3	0	27	1.3	15.98	9.7	0	1	5	0		0	0	120	90	70	1.33	1.71	0	alert	0	4.4	15.1	46	0	0	55	42	378	167	0	1.48	19.4	38.6			131	4.2		23	2.3
2022	0	0	0	0		0	1	3	3	0	61	1.5	27.11	11.6	0	0	6	0	28	1	0	130	80	50	1.63	2.6	0	alert	0	4.68	14.3	11	1	0	49	41	148	66	0	1.13	18.3	49			135	4.1	6.9	24	2.4
2022	0	0	0	0		0	1	4	3	0	29	1.5	12.89	13.2	0	0	5	0	23	1	0	130	100	80	1.3	1.63	0	verbal	0	4.15	17.2	36	0	0	55	46	83	33	0	0.9	12	41.7			127	3.8	2.5	36	3.6
2022	0	0	0	0		0	3	4	3	0	29	1.4	14.8	10.3	1	0	4	0	25	1	0	120	80	60	1.5	2	0	alert	0	4.34	18.5	29	0	0	57	40	95	35	0	1.75	22.8	180			126	3.9	3.9	32	3.2
2022	0	0	0	0		0	1	3	3	0	31	1.35	17.01	9.6	1	0	5	0	20	1	0	125	100	80	1.25	1.56	0	verbal	0	6.16	15.7	17	1	0	46	38	334	116	0	1.06	14	41.7			128	3.5		34	3.4
2022	0	0	0	0		0	1	3	3	0	32	1.4	16.33	10.2	1	0	5	0	25	1	0	130	90	70	1.44	1.86	0	alert	0	8.7	18.1	34	0	0	56	42	159	54	0	1.41	18.2	43.9			131	4.3	4.8	37	3.7
2022	0	0	0	0		0	2	5	3	0	25	1.15	18.9	7.6	1	0	5	0	28	1	0	120	90	75	1.33	1.6	0	alert	0	5.36	12.9	30	0	0	50	39	461	81	0	1.2	12.7	92			131	3.7	4.7	31	3.1
2022	0	0	0	0		0	2	4	4	1	52	1.49	23.42	9.3	0	0	4	0	24	0	0						0	alert	0	3.84	15.2	47.6	0	0	53	42	91	63	0	1.03	13.6	35			137	3.8	4.8	22	2.2
2022	0	0	0	0		0	1	4	4	1	11	0.93	12.72	3.1	1	0	5	0	38	1	0	130	100	80	1.3	1.63	0	alert	0	9.02	12.2	43	0	0	48	35	122	56	0	1.29	17	38.9			131	3.9	23.7	25	2.5
2022	0	0	0	0		0	1	2	3	0	25	1.18	17.95	5.3	1	0	6	0	24	1	0	140	80	60	1.75	2.33	0	alert	0	9.11	15.7	37.2	0	0	50	40	76	24	0	1.04	13.7	32.9			135	3.9	1.5	29	2.9
2022	0	0	0	0		0	1	3	3	0	21	1.1	17.36	5.9	1	0	3	1	24	1	0	110	70	40	1.57	2.75	0	alert	0	3.18	14	93	0	0	41	35	93	40	0	1.15	15	64.6			136	4.2	2.2	41	4.1
2022	0	0	0	0		0	1	2	3	0	61	1.57	24.75	11.2	0	0	5	0	25	1	0	130	90	70	1.44	1.86	0	alert	0	11.7	17.8	38	0	0	57	46	206	106	0	1.1	14.5	42.2			133	3.7	13.2	34	3.4
2022	0	0	0	0		0	1	2	3	0	28	1.25	17.92	6.7	0	0	5	0	26	1	0	130	90	70	1.44	1.86	0	alert	0	5.3	13.6	39	0	0	55	45	261	131	0	0.98	13.1	41.9			125	5.4	0.9	35	3.5
2022	0	0	0	0		0	2	5	3	0	43	1.54	18.13	13.1	0	0	4	0	24	1	0	84	90	70	0.93	1.2	0	alert	0	3.21	5.7	20	0	1	51	49	81	29	0	1.5	19.7	41.2			142	4.2	0.8	41	4.1
2022	0	0	0	0		0	1	2	3	0	70	1.57	28.4	2.7	0	0	6	0	28	1	0	112	110	90	1.02	1.24	0	alert	0	5.21	16.5	26	0	0	50	36	442	578	0	0.97	10.5	42.2			129	3.5		41	4.1
2022	0	0	0	0		0	3	5	4	1	22	1.08	18.86	3.8	1	0	4	0	22	0	0						0	alert	0	7.37	12.8	59	0	0	39	35	952	477	0	1.52	19.8	38.1			130	3.5	22	27	2.7
2022	0	0	0	0		0	2	3	4	1	41	1.4	20.92	11.4	0	0	6	0	22	1	0	130	100	80	1.3	1.63	0	alert	0	3.52	16.3	61	0	0	50	34	76	36	0	1.04	13.8	36.4			126	3.2	1.5	24	2.4
2022	0	0	0	0		0	6	8	3	0	76	1.8	23.46	15.2	0	1	4	0	18	1	0	148					0	alert	0	3.05	17.8	24	0	1	48	44	91	34	0	2.32	27.3	74.3			128	3.6	20	13	1.3
2022	0	0	0	0		0	3	4	3	0	66	1.53	28.19	12.5	0	0	5	0		1	0	119	100	80	1.19	1.49	0	alert	0	3.43	12.3	23	0	0	52	47	38	17	0	1.12	14.7	31.5			132	3.9	6.1	21	2.1
2022	0	0	0	0		0	3	6	4	1	31	1.28	18.92	7.9	0	0	4	0	25	1	0						0	alert	0	4	15.8	27	0	0	55	36	101	26	0	1.25	13.8	38.8			134	3.3	4.1	27	2.7
2022	0	0	0	0		0	2	3	4	1	34	1.45	16.17	12.5	0	0	3	1		0	0						0	alert	0	4.29	15.6	65	0	0	52	40	54	17	0	1.3	17.1	45.8			134	4	7	27	2.7
2022	0	0	0	0		0	2	3	3	0	17	1.24	11.06	9.1	0	0	6	0	30	1	0	120	90	70	1.33	1.71	0	alert	0	7.65	17	27	0	0	54	43	117	42	0	1.06	14	39.4			126	4.4	0.9	31	3.1
2022	0	0	0	0		0	2	3	3	0	32	1.45	15.22	10.4	1	0	4	0	25	1	0	100	100	80	1	1.25	0	alert	0	5.82	15	16	1	0	47	40	769	266	0	1.48	19.4	45			135	4.4	13	24	2.4
2022	0	0	0	0		0	2	4	3	0	20	1.13	15.66	4.8	1	0	5	0	22	1	0	120	80	60	1.5	2	0	alert	0	4.14	13.1	30	0	0	45	40	140	57	0						131	4.6	5.6	24	2.4
2022	0	0	0	0		0	2	2	3	0	63	1.7	21.8	14.6	0	0	5	0	22	1	0	80	100	80	0.8	1	0	alert	0	4	18.2	10	1	0	54	48	136	75	0	1.03	12.8	45.7			133	3.5	5.2	28	2.8
2022	0	0	0	0		0	2	3	3	0	46	1.34	25.62	8.7	0	0	4	0	18	0	0	125	80	60	1.56	2.08	0	alert	0	5.43	16.3	55	0	0	49	43	197	92	0	1.3	17.1	37.5			130	3.2	16.2	16	1.6
2022	0	0	0	0		0	3	4	3	0	25	1.2	17.36	6.5	1	0	5	0	30	1	0	120	80	60	1.5	2	0	alert	0	2.86	15.4	36	0	0	48	43	395	208	0	2.38		180			131	4.4	2	15	1.5
2022	0	0	0	0		0	4	6	3	0	11	0.86	14.87	2.3	0	0	4	0	36	1	0	130	80	60	1.63	2.17	0	alert	0	9.71	16.4	68	0	0	50	45	372	158	0	0.87	11	35.9			135	5.7	2.5	35	3.5
2022	0	0	0	0		0	1	3	3	0	51	1.48	23.28	11.3	0	0	5	0	22	1	0	86	90	60	0.96	1.43	0	alert	0	9.58	16.2	42	0	0	52	43	120	73	0	1.1	14.5	39.2			134	4.1		26	2.6
2022	0	0	0	0		0	3	8	3	0	60	1.55	24.97	12	0	0	5	0	24	1	0	130	100	80	1.3	1.63	0	verbal	0	6.03	14.6	89	0	0	49	37	5672	1065	1	1.41	18.5	42.8	1.11		132	4.5	23.4	33	3.3
2022	0	0	0	0		0	1	3	3	0	28	1.28	17.09	9.3	1	1	6	0	22	1	0	105	83	60	1.27	1.75	0	alert	0	4.8	14.8	101	0	0	47	42	46	45	0	0.95	12.6	29.2			138	3.6	0.7	36	3.6
2022	0	0	0	0		0	1	3	3	0	29	1.2	20.14	6.8	1	0	6	0	20	1	0	130	90	70	1.44	1.86	0	alert	0	8.98	15.6	97	0	0	48	38	83	39	0	1	13.3	35.7			138	4.7	4.8	42	4.2
2022	0	0	0	0		0	4	7	3	0	30	1.2	20.83	6.8	1	0	6	0	26	0	0	120	80	60	1.5	2	0	alert	0	5.66	15.5	29	0	0	45	40	142	60	0						131	4.8		34	3.4
2022	0	0	0	0		0	1	4	4	1	66	1.65	24.24	14.1	0	0	4	0	30	0	0	95					0	alert	0	5.05	19.6	7	1	0	58	57	502	179	0	1.24	16.3	43.6			131	3.7	6	33	3.3
2022	0	0	0	0		0	9	7	3	0	56	1.5	24.89	11	0	0	4	0	20	1	0	100	110		0.91	#DIV/0!	0	alert	0	5.55	15.7	28	0	1	48	42	755	437	0	2.08	26.8	61.4			131	5.2	21.5	31	3.1
2022	0	0	0	0		0	2	4	3	0	25	1.32	14.35	8.7	1	1	4	0	26	0	0	140	90	70	1.56	2	0	alert	0	3.29	15.6	53	0	0	48	41	174	65	0	1.1	14.5	40.9			135	3.7	6.9	39	3.9
2022	0	0	0	0		0	5	8	3	0	18	1.12	14.35	5.6	0	0	5	0		1	1	110	80	60	1.38	1.83	0	alert	0	9.84	14.6	16	1	0	46	38	44	14	0	1.37	17.9	50.2			133	4.1	3.3	15	1.5
2022	0	0	0	0		0	2	3	3	0	53	1.58	21.23	12.3	1	0	5	0	30	1	0	126	90	70	1.4	1.8	0	alert	0	4.12	17.2	46.8	0	0	50	42	80	10	0	1.03	13.7	36			130	3.3		37	3.7
2022	0	0	0	0		0	1	4	3	0	20	1.05	18.14	4.4	0	0	4	0	26	1	0	120	90	70	1.33	1.71	0	alert	0	6.29	17.6	50	0	0	48	45	108	45	0	1.16	15.1	37.7			123	4.9	1	33	3.3
2022	0	0	0	0		0	3	5	3	0	32	1.3	18.93	9.3	0	0	6	0	24	1	0	110	85	65	1.29	1.69	0	alert	0	2.27	13.6	32	0	0	52	37	113	34	0	1.58	17.2	110			129	3.5	0.6	28	2.8
2022	0	0	0	0		0	1	2	3	0	55	1.58	22.03	12.9	1	0	4	0		0	0	96	100	80	0.96	1.2	0	alert	0	3	15.2	27	0	0	53	42	153	72	0	1.4	18.4	45			136	3.5	2.7	31	3.1
2022	0	0	0	0		0	1	3	3	0	20	1.1	16.53	6	0	0	4	0	26	1	0	130	80	60	1.63	2.17	0	alert	0	9.3	16.2	27	0	0	50	43	70	24	0	1.07	14.1	33.6			126	4.3	4.3	32	3.2
2022	0	0	0	0		0	1	6	3	0	16	1.1	13.22	6.2	1	0	7	0	24	1	0	135	100	80	1.35	1.69	0	alert	0	4.93	15.2	34	0	0	42	36	258	63	0	1.25	16.3	43.7	0.53		124	3.7	1.6	27	2.7
2022	0	0	0	0		0	5	7	3	0	38	1.35	20.85	7.8	0	0	5	0	24	1	0	120	80	60	1.5	2	1	alert	0	2.36	15.2	35	0	1	50	35	72	18	0	2.19	27.6	58.8			132	3.8	1.7	20	2
2022	0	0	0	0		0	3	5	4	1	26	1.22	17.47	6.7	1	0	6	0	24	1	0						0	alert	0	7.03	16.2	36.9	0	0	53	32	228	92	0	1.36	17.6	46.1			133	4.6	0.4	17	1.7
2022	0	0	0	0		0	5	7	3	0	20	1.08	17.15	4.4	1	0	3	1	35	1	1	130	90	70	1.44	1.86	0	alert	0	3	14.6	20	0	0	52	40	71	18	0	1.88	24.4	55.5			136	3.9	1.4	14	1.4
2022	0	0	0	0		0	2	4	3	0	40	1.45	19.02	10.3	0	0	4	0	20	1	0	130	90	70	1.44	1.86	0	alert	0	4.51	14.4	35	0	0	48	39	675	385	0	1.17	15.3	37.4			126	3.9	3.9	38	3.8
2022	0	0	0	0		0	2	3	4	1	29	1.34	16.15	10.2	0	0	4	0		1	0						0	alert	0	4.52	13	35	0	0	56	39	59	17	0	1.43	18.8	79.8			131	3.7	2.2	18	1.8
2022	0	0	0	0		0	3	6	3	0	45	1.3	26.63	8.6	0	0	3	1	22	0	0	154	70	50	2.2	3.08	0	alert	0	4.83	14.3	57	0	0	47	42	218	78	0	1.51	19.5	41.3			132	3.5	9.6	26	2.6
2022	0	0	0	0		0	8	8	3	0	23	1.39	11.9	9	0	0	3	1	25	0	0	110	80	60	1.38	1.83	0	alert	0	2.58	14.8	40	0	0	47	45	76	32	0	1.51	19.5	53.4			133	4	0.5	34	3.4
2022	0	0	0	0		0	1	5	3	0	20	1.18	14.36	6.9	0	0	4	0	24	1	0	105	85	60	1.24	1.75	0	alert	0	6.64	16.8	84	0	0	49	45	134	43	0	1.21	15.9	39.3			133	4.4	1.6	33	3.3
2022	0	0	0	0		0	4	6	3	0	51	1.44	24.59	10.6	0	0	4	0		0	0	100	115	90	0.87	1.11	0	alert	0	3.19	13.9	78	0	0	45	44	55	22	0	1.55	16	47.8			135	4.7	4.7	23	2.3
2022	0	0	0	0		0	1	3	3	0	34	1.25	21.76	7.5	1	0	5	0		1	0	110	105	85	1.05	1.29	0	alert	0	5.4	14.1	18	1	0	47	44	205	86	0	1.04	13	51.1			131	3.5	5.6	25	2.5
2022	0	0	0	0		0	1	2	3	0	33	1.36	17.84	8.4	0	1	4	0	24	1	0	134	90	70	1.49	1.91	0	alert	0	4.16	13.4	64	0	0	46	35	127	47	0	1.05	11.2	40.9			131	3	8	32	3.2
2022	0	0	0	0		0	3	9	3	0	12	0.76	20.78	0.5	0	0	5	0		1	0	155	80	60	1.94	2.58	0	alert	0	3.1	13.9	65	0	0	45	39	429	156	0	1.12	14.7	38.9			130	5	1	25	2.5
2022	0	0	0	0		0	2	5	4	1	22	1.22	14.78	7.1	0	0	4	0	22	1	0						0	alert	0	13.2	15.9	95	0	0	52	36	71	20	0	1.05	13.8	28.5			133	4.2		39	3.9
2022	0	0	0	0		0	1	1	3	0	31	1.46	14.54	10.8	1	0	5	0	30	1	0	150	80	60	1.88	2.5	0	alert	0	4.37	15.3	135	0	0	46	38	74	46	0	1.1	14.5	26.3			133	3.4	0.8	43	4.3
2022	0	0	0	0		0	1	3	3	0	31.6	1.21	21.58	5.4	0	0	4	0	30	1	0	110	85	60	1.29	1.83	0	alert	0	9.28	15.3	23	0	0	47	39	138	48	0	1.26	16.6	37.5			130	4.1	4	26	2.6
2022	0	0	0	0		0	6	14	3	0	26	1.2	18.06	8.5	1	0	6	0	20	1	0	110	90	70	1.22	1.57	0	alert	0	8.68	16.8	25	0	0	46	39	1856	537	1	1.26	16.6	48.5	0.73		131	3.4		23	2.3
2022	0	0	0	0		0	1	2	3	0	33	1.22	22.17	6.3	1	0	6	0	25	1	0	140	90	70	1.56	2	0	alert	0	17.6	15.7	50	0	0	44	34	85	39	0	1.24	16.2	37.8			130	3.6	12.2	30	3
2022	0	0	0	0		0	1	4	3	0	65	1.65	23.88	15	0	0	5	0	25	1	0	125	100	80	1.25	1.56	0	alert	0	2.7	16.1	30	0	0	48	40	249	137	0	1.23	15.1	43.3			136	4.3	14.6	38	3.8
2022	0	0	0	0		0	2	2	3	0	49	1.55	20.4	10.9	0	0	3	1	20	0	0	100	100	80	1	1.25	0	alert	0	3.85	13.6	30	0	0	44	41	90	58	0	1.1	14.6	39.1			133	3.9	2.2	33	3.3
2022	0	0	0	0		0	3	5	4	1	42	1.65	15.43	14.4	1	0	5	0	28	1	0						0	alert	0	5.58	13.4	6	1	1	42	27	32	18	0	1.45	19	58.3			136	3.5	5	13	1.3
2022	0	0	0	0		0	2	5	3	0	55	1.55	22.89	12.8	0	0	4	0	25	1	0	110	100	80	1.1	1.38	0	alert	0	2.82	16.4	22	0	0	49	44	230	134	0	1.29	17	48.3			132	4.4	1.4	31	3.1
2022	0	0	0	0		0	2	3	3	0	24	1.33	13.57	13.8	1	0	5	0	24	1	0	130	90	70	1.44	1.86	0	alert	0	6.47	14.2	18	1	0	55	46	100	20	0	1.15	15.2	36.6			128	4.6	2.7	31	3.1
2022	0	0	0	0		0	4	4	3	0	46	1.5	20.44	13.6	1	0	5	0	26	1	1	100	100	80	1	1.25	0	alert	0			7	1	0	50	35	76	33	0	1.26	16.5	41.7			139	3.6	7.6	20	2
2022	0	0	0	0		0	2	4	3	0	25	1.15	18.9	5.8	0	0	4	0	22	1	0	120	80	60	1.5	2	0	alert	0	4.6	15.9	15	1	0	50	36	309	127	0	1.16	15.3	37.4			126	4.6	4.6	31	3.1
2022	0	0	0	0		0	2	1	3	0	50	1.65	18.37	14.6	0	0	4	0	25	0	0	90	90	70	1	1.29	0	alert	0	4.13	17.7	35	0	0	54	42	38	16	0	1.12	14.7	37.1			132	3.7	2.9	30	3
2022	0	0	0	0		0	2	4	4	1	52	1.45	24.73	7.9	1	0	5	0	30	1	0						0	alert	0	6.42	12.1	23	0	0	51	35	122	38	0	1.32	17.3	47.9			133	3.5	1.7	18	1.8
2022	0	0	0	0		0	1	4	3	0	45	1.73	15.04	13	0	0	5	0	20	1	0	120	90	70	1.33	1.71	0	alert	0	4.66	16	39	0	0	56	48	52	36	0	1.19	15.6	40.5			134	3.7	3.7	32	3.2
2022	0	0	0	0		0	1	4	3	0	50	1.48	22.83	11.4	0	0	4	0	22	0	0	125	90	70	1.39	1.79	0	alert	0	2.71	14.4	78	0	0	43	38	206	118	0	1.17	15.4	34.9			141	3.1	8	37	3.7
2022	0	0	0	0		0	1	4	3	0	26	1.24	16.91	8.5	1	0	5	0	26	1	0	120	80	60	1.5	2	0	alert	0	3.17	13.3	27	0	0	47	38	388	108	0	0.95	12.7	40.2			134	5.7	3.2	28	2.8
2022	0	0	0	0		0	3	4	3	0	55	1.62	20.96	15.3	1	0	4	0	20	1	0	115	100	80	1.15	1.44	0	alert	0	6.13	15.4	14	1	0	49	30	97	48	0	1.29	17	38.8			131	3.9	2.8	27	2.7
2022	0	0	0	0		0	2	4	3	0	40	1.32	22.96	8.6	0	0	4	0	24	1	0	130	90	70	1.44	1.86	0	alert	0	8.81	17.1	67	0	0	52	38	190	105	0	1.04	13.7	31			136	4.6	3.7	36	3.6
2022	0	0	0	0		0	3	5	3	0	78	1.45	37.1	10.7	0	0	3	1	20	1	0	140	100	80	1.4	1.75	0	alert	0	3.26	16.2	54	0	0	50	40	230	95	0	1.02	13.4	36.5			124	3.7	8.1	39	3.9
2022	0	0	0	0		0	1	2	3	0	13	0.96	14.11	3.9	0	0	5	0	22	1	0	130	70	50	1.86	2.6	0	alert	0	9.05	12.9	49	0	0	38	30	173	64	0	1.31	17.2	39.5			127	4.5	1.1	30	3
2022	0	0	0	0		0	2	3	3	0	39	1.58	15.62	13.6	1	0	5	0	26	0	0	100	100	80	1	1.25	0	alert	0	3.17	13.1	21	0	0	47	36	98	34	0	1.19	15.6	44.7			135	3.3	3.4	29	2.9
2022	0	0	0	0		0	2	3	3	0	36	1.2	25	6.9	0	0	4	0	20	1	0	140	100	80	1.4	1.75	0	alert	0	8.91	17	24	0	0	58	50	175	54	0	1.29	16.8	68			122	6.2	7.4	27	2.7
2022	0	0	0	0		0	2	4	3	0	20	1.28	12.21	8.6	1	0	3	1	20	1	0	140	80	60	1.75	2.33	0	alert	0	6.38	10.5		1	0	35	30	59	14	0	1.59	20.5	40.2			134	3.4	1.6	40	4
2022	0	0	0	0		0	1	3	3	0	51	1.54	21.5	10.4	1	0	4	0	20	1	0	120	100	80	1.2	1.5	0	alert	0	4.11	16.2	42	0	0	52	42			0	1.01	13.4	37.2			127	4.5	3.2	34	3.4
2022	0	0	0	0		0	2	4	3	0	27	1.44	13.02	10.3	0	0	5	0	20	1	0	100	100	80	1	1.25	0	alert	0	6.03	17.7	39	0	0	58	43	460	361	0	1.18	15.4	38.4			136	4.3	7.2	36	3.6
2022	0	0	0	0		0	1	1	3	0	20	1.1	16.53	4.8	1	0	4	0	24	1	0	115	100	80	1.15	1.44	0	alert	0	4.49	11.9	75	0	0	44	35	86	56	0	1.08	13.4	39.2			133	4.1	0.5	38	3.8
2022	0	0	0	0		0	2	4	3	0	38	1.42	18.85	9.1	1	0	4	0	22	0	0	118	95	75	1.24	1.57	0	alert	0	3.72	16.6	25	0	0	52	38	169	126	0	1.09	14.1	38.4			127	3.8	6.9	31	3.1
2022	0	0	0	0		0	4	4	3	0	55	1.5	24.44	11.9	0	0	5	0	22	0	0	80	90	60	0.89	1.33	0	alert	0	3.7	18.3	6	1	0	55	44	432	180	0	1.44	15.4	49.4			131	4.1	2.5	23	2.3
2022	0	0	0	0		0	1	5	3	0	10	0.82	14.87	1.8	0	0	1	1	36	0	0	145	80	60	1.81	2.42	0	alert	0	8.2	15.9	69	0	0	50	33	86	32	0	1.01	13	33.1			129	4.4	6.5	31	3.1
2022	0	0	0	0		0	4	5	4	1	33	1.37	17.58	9.3	0	0	3	1	30	0	0	140	60	40	2.33	3.5	0	alert	0	8.84	16.7	14	1	0	50	28	268	89	0	1.23	15.8	38.4			129	4.6	5.3	40	4
2022	0	0	0	0		0	4	4	4	1	40	1.4	20.41	11.9	0	0	5	0	22	0	0	130	70	40	1.86	3.25	0	alert	0	14	18.2	8	1	0	59	44	44	17	0	1.69	21.3	53.7			129		2	13	1.3
2022	0	0	0	0		0	2	2	3	0	24	1.32	13.77	8	0	0	5	0	20	0	0	100	100	80	1	1.25	0	alert	0	3.38	16.6	32	0	0	58	35	93	41	0	0.94	12.8	37.8			131	4.6	1.5	36	3.6
2022	0	0	0	0		0	5	9	3	0	45	1.51	19.74	11	1	0	4	0	24	0	0	90	80	60	1.13	1.5	1	alert	0	3.35	14.2	16	1	1	43	29	136	69	0	1.17	12.4	45.2			134	4.4	1.6	31	3.1
2022	0	0	0	0		0	5	7	3	0	14	1.09	11.78	4.3	1	0	4	0	30	0	0	150	90	70	1.67	2.14	0	alert	0	9.7	16.9	38	0	1	52	35	676	229	0	1.47	18.7	47.1			134	4.3		33	3.3
2022	0	0	0	0		0	2	3	3	0	43	1.57	17.44	12.9	1	1	1	1		0	0	108	85	65	1.27	1.66	0	alert	0	1.8	11.5	12	1	0	44.9	33	59	18	0						134	3.8	1.2	14	1.4
2022	0	0	0	0		0	3	9	3	0	40	1.51	17.54	15.9	1	1	4	0	20	1	0	110	70	50	1.57	2.2	0	alert	0	4.41	11.5	16	1	0	41	26	1090	444	1	1.15	14.7	41.6	1.44		137	4	7	31	3.1
2022	0	0	0	0		0	3	5	3	0	35	1.35	19.2	8.4	0	0	4	0	25	1	0	104	100	80	1.04	1.3	0	alert	0	10.7	17	31	0	0	57.2	49.6	101	70	0	1.25	16.3	37.9			133	4		20	2
2022	0	0	0	0		0	1	4	4	1	40	1.4	20.41	10.1	1	0	3	1	22	0	0	110					0	alert	0	2.72	12.7	21	0	0	47.1	37	136	81	0	1.19	15.5	43.7			134	4	1.5	20	2
2022	0	0	0	0		0	3	4	3	0	41	1.36	22.17	8.2	0	1	5	0	20	1	0	120	105	85	1.14	1.41	0	alert	0	4.08	13.7	99	0	0	46	36	78	35	0	1.02	13.4	32.8			134	4.1	16.3	39	3.9
2022	0	0	0	0		0	3	6	3	0	29	1.3	17.16	6.9	0	0	1	1		1	0	110	85	60	1.29	1.83	0	alert	0	4.88	15.7	11	1	0	47	41	118	51	0	1.22	12.9	72.3			129	3.4		17	1.7
2022	0	0	0	0		0	2	5	3	0	62	1.61	23.92	11.8	0	0	5	0	26	0	0	104	100	80	1.04	1.3	0	alert	0	6.3	14.8	38	0	0	54	40	416	206	0	1.28	13.4	48.3			130	3.4	4.9	26	2.6
2022	0	0	0	0		0	2	4	3	0	22	1.08	18.86	5.2	0	0	4	0	22	0	0	122	100	70	1.22	1.74	0	alert	0	10.04	10.6	9	1	0	40	30	87	35	0	1.01	10.9	42.5			135	3.4	2.2	25	2.5
2022	0	0	0	0		0	2	3	3	0	45	1.4	22.96	10.6	1	0	5	0	20	1	0	140	100	80	1.4	1.75	0	alert	0	3.05	11.6	21	0	0	47.1	34	474	209	0	1.37	14.3	88.8			132	3.7		15	1.5
2022	0	0	0	0		0	3	6	4	1	22	1.25	14.08	9.4	1	0	5	0	27	1	0						0	alert	0	4.49	10.9	10	1	0	54	33	423	204	0	2.13	27	22.9			129	4		13	1.3
2022	0	0	0	0		0	2	4	3	0	43	1.42	21.33	12.4	1	0	4	0	28	1	0	130	105	80	1.24	1.63	0	alert	0	7.04	17.2	25	0	0	55	41	154	70	0	1.08	13.9	47.5			131	4.2		34	3.4
2022	0	0	0	0		0	2	2	3	0	50	1.48	22.83	12.3	0	0	5	0	20	1	0	120	95	70	1.26	1.71	0	alert	0	8.67	17.9	21	0	0	51	35	124	60	0	1.21	15.5	41.6			126	4.3	5.4	33	3.3
2022	0	0	0	0		0	2	5	3	0	42	1.3	24.85	7.4	0	0	5	0	22	1	0	120	90	70	1.33	1.71	0	alert	0	6.04	16.8	126	0	0	52	42	243	204	0	1.28	16.7	36.2			131	4.8	3.6	28	2.8
2022	0	0	0	0		0	1	3	3	0	24	1.3	14.2	7.6	0	0	4	0	24	1	0	160	90	70	1.78	2.29	0	alert	0	9.06	17.3	23	0	0	54	40	81	27	0	1.09	14.3	41.8			132	4.4	1.7	31	3.1
2022	0	0	0	0		0	3	6	3	0	32	1.31	18.65	8.2	0	0	2	1	40	1	0	140	100	80	1.4	1.75	0	alert	0	7.3	14.6	60	0	0	53.9	39	142	60	0	1.23	16.1	38.1			129	4.1	1.3	23	2.3
2022	0	0	0	0		0	4	7	3	0	20.5	1.15	15.5	5.4	0	1	5	0	25	0	0	130	105	80	1.24	1.63	0	alert	0	3.77	14.3	53	0	0	48	33	164	52	0	1.13	14.8	39.5			133	4.2	16.4	33	3.3
2022	0	0	0	0		0	4	5	3	0	40	1.44	19.29	10	1	0	4	0	24	1	0	100	80	60	1.25	1.67	0	alert	0	4.39	16.9	15	1	0	49	42	45	13	0	1.47	19	45.1			132	4.4	3.9	22	2.2
2022	0	0	0	0		0	7	7	3	0	24	1.35	13.17	7.8	1	0	4	0	24	1	0	140	100	80	1.4	1.75	0	alert	0	2.33	16.3	49	0	0	50	40	108	34	0	1.37	14.3	110			133	4.2	1.8	14	1.4
2022	0	0	0	0		0	2	6	3	0	60	1.45	28.54	10.8	0	0	5	0	24	1	0	120	100	80	1.2	1.5	0	alert	0	3.02	15.3	47	0	0	48	41	113	41	0	1.09	14.3	38.7			121	3	14.5	32	3.2
2022	0	0	0	0		0	2	2	3	0	52	1.48	23.74	10.8	1	0	4	0	20	1	0	126	80	60	1.58	2.1	0	alert	0	2.7	14.5	16.3	1	0	46	39	29	8	0	0.96	12.8	29.2			136	3.8		42	4.2
2022	0	0	0	0		0	4	6	4	1	8.5	0.69	17.85	0.6	1	0	4	0	40	1	0						0	alert	0	9.25	15.4	23	0	0	45	32	179	55	0	1.33	17.4	46.2			124	5.1	1	34	3.4
2022	0	0	0	0		0	3	6	3	0	21	1.1	17.36	5.1	0	0	1	1	25	1	0	130	90	70	1.44	1.86	0	alert	0	7.47	16.2	24	0	0	50	38	120	29	0	1.15	12.2	43.7			130	4.7	4	35	3.5
2022	0	0	0	0		0	2	3	3	0	19	1.166	13.98	4.4	1	0	6	0	20	1	0	120	80	60	1.5	2	0	alert	0	2.77	14.1	72	0	0	44	39	121	14	0	1.06	14	37.2			133	3.9	1.2	37	3.7
2022	0	0	0	0		0	4	5	3	0	38	1.3	22.49	7.9	0	0	4	0	26	1	0	136	110	90	1.24	1.51	0	alert	0	4.23	13.7	20	0	0	47.4	41.3	253	105	0	1.13	14.9	40	1.16		133	4.6	1	15	1.5
2022	0	0	0	0		0	2	5	3	0	26	1.05	23.58	9.1	0	0	4	0	26	1	0	110	100	80	1.1	1.38	0	alert	0	5.07	13.4	20	0	0	50	40	45	10	0	1.38	17.9	43.2			131	3.9	2	28	2.8
2022	0	0	0	0		0	4	10	3	0	7.5	0.6	20.83	0.4	1	0	4	0	40	1	0	180	80	60	2.25	3	0	alert	0	6.98	15.9	30	0	0	46	38	324	124	0	1.28	16.3	41.4			129		1	29	2.9
2022	0	0	0	0		0	3	7	3	0	42	1.38	22.05	9	0	0	5	0	26	1	0	120	80	60	1.5	2	0	alert	0	2.43	14.4	11.8	1	0	55	38	239	85	0	1.12	14.7	37.8			136	3.4	29.9	36	3.6
2022	0	0	0	0		0	1	3	3	0	30	1.48	13.7	11.6	0	0	5	0	30	1	0	120	100	70	1.2	1.71	0	alert	0	6.9	18.8	57	0	0	59.1	33	166.2	77.8	0	1.2	15.7	38.8			131	5.7	4.7	29	2.9
2022	0	0	0	0		0	1	5	3	0	34	1.32	19.51	9.7	1	0	1	1	20	0	0	120	95	70	1.26	1.71	0	alert	0	4.08	12.9	23.1	0	0	47	40	142	118	0	1.08	13.8	38.2			139	3.1	5.1	28	2.8
2022	0	0	0	0		0	1	4	3	0	40	1.42	19.84	11.6	0	0	5	0	22	1	0	126	105	80	1.2	1.58	0	alert	0	10.96	13.8	7	1	0	46.8	36.3	121	58	0	1.18	15.1	41.1			136	4.1	2	19	1.9
2022	0	0	0	0		0	4	6	3	0	36	1.3	21.3	7.3	0	0	4	0	25	1	0	130	100	80	1.3	1.63	0	alert	0	4.56	14.1	26	0	1	54	43	97	32	0	1.18	15.5	36.9			129	4	11.5	32	3.2
2022	0	0	0	0		0	3	6	3	0	18	1.09	15.15	5.7	1	0	4	0	24	1	0	150	80	60	1.88	2.5	0	alert	0	4.44	13.3	25	0	0	48	32	287	67	0	1.26	16.5	40.3			124	4	10	30	3
2022	1	0	0	1	mild	0	4	8	3	0	26	1.18	18.67	7.3	1	0	4	0	30	1	0	140	110	70	1.27	2	1	verbal	0	17.9	16.5	55.8	0	0	50.5	12.2	3261	1930	1	2.72	34.8	43.7	0.83		136	3.3	9.6	16	1.6
2022	0	0	0	0		0	2	4	3	0	18	1.05	16.33	4.33333	0	0	4	0	32	1	0	140	95	75	1.47	1.87	0	alert	0	7.17	17.2	90	0	0	52	35	80	30	0	1.14	15	34.2			128	4.4	1	34	3.4
2022	0	0	0	0		0	2	4	3	0	28	1.15	21.17	6.75	1	0	4	0	26	1	0	115	90	70	1.28	1.64	0	alert	0	5.89	13.6	147	0	0	50	40	68	53	0	1.07	14.1	31.1			127	3.2	11	36	3.6
2022	0	0	0	0		0	5	2	3	0	64	1.46	30.02	9	0	0	6	0	26	1	0	120	100	80	1.2	1.5	0	alert	0	4.11	17.8	56	0	0	53	48	398	265	0	1.5	15.5	40.7			132			26	2.6
2022	0	0	0	0		0	2	4	3	0	46	1.46	21.58	9.16667	1	0	4	0	24	1	0	124	95	70	1.31	1.77	0	alert	0	2.16	12.6	80	0	0	40	34	59	28	0	1.01	13.4	34.6			133	3.8	5.3	37	3.7
2022	0	0	0	0		0	3	4	3	0	38	1.3	22.49	7.41667	0	0	5	0	20	1	0	104	92	80	1.13	1.3	0	alert	0	4.38	15.3	32	0	0	50	44	774	185	0	1.13	14.8	42.6			128	4.3	1.3	30	3
2022	0	0	0	0		0	4	6	3	0	30	1.3	17.75	7.5	1	0	4	0	20	0	0	130	90	50	1.44	2.6	0	verbal	0	3.41	15.4	40	0	0	50	42	64	22	0						130	4.3	1.3	20	2
2022	0	0	0	0		0	4	6	3	0	35	1.37	18.65	11	0	1	5	0	24	0	0	106	100	80	1.06	1.33	0	alert	0	14.96	15.3	43	0	0	43	39	83	24	0	1.21	15.5	41.3			131	4.1	2.7	22	2.2
2022	0	0	0	0		0	5	8	3	0	59	1.52	25.54	10.25	0	0	5	0	22	0	0	110	100	80	1.1	1.38	0	alert	0	3.82	15.8	61	0	0	48	38.8	117	57	0	1.1	14.1	37.1			122	3.9	1	29	2.9
2022	0	0	0	0		0	5	6	3	0	27	1.28	16.48	9.33333	0	0	3	1	20	1	0	140	75	60	1.87	2.33	0	alert	0	5.17	15.6	88	0	0	46.5	38	75.7	14.6	0	1.15	12.2	44.5			127	3.9	1.7	26	2.6
2022	0	0	0	0		0	5	5	3	0	25	1.2	17.36	8.25	1	0	4	0	20	1	0	130	80	60	1.63	2.17	0	alert	0	9.53	18.1	48.5	0	0	55	35	102	38	0	1.17	14.9	40.7			130	4.1	7.2	33	3.3
2022	0	0	0	0		0	3	3	3	0	55	1.53	23.5	12.5	0	0	3	1	20	1	0	120	90	70	1.33	1.71	0	alert	0	3.15	15.8	74	0	0	48	40	439	178	0	1.3	13.6	92.2			134	4.8	2.3	15	1.5
2022	0	0	0	0		0	5	9	3	0	38	1.4	19.39	8.25	1	0	4	0	36	0	0	140	138	89	1.01	1.57	0	alert	0	2.22	14.7	41	0	0	48	41	217	110	0	1.13	77	41.73			129	3.7		21	2.1
2022	0	0	0	0		0	2	5	3	0	60	1.63	22.58	13.25	0	1	5	0	25	1	0	111	105	85	1.06	1.31	0	alert	0	6.57	17.9	30	0	0	55	41	72	46	0	1.31	16.7	48			129	3.9	1	38	3.8
2022	0	0	0	0		0	5	6	4	1	16	1.12	12.76	4.66667	1	0	5	0	28	1	0	168	82	62	2.05	2.71	0	alert	0	9.35	15.4	80	0	0	46	34	183	56	0	1.48	18.8	52			125	4.4	5.2	24	2.4
2022	0	0	0	0		0	4	7	3	0	42	1.48	19.17	12.5833	0	0	4	0	24	1	0	100	105	75	0.95	1.33	0	alert	0	4.17	14.5	7	1	0			442	203	0	1.39	17.7	46.7	0.4		129	3.9		16	1.6
2022	0	0	0	0		0	3	9	4	1	33	1.3	19.53	9.91667	0	1	5	0	20	1	0						0	alert	0	4.07	11.2	205	0	0			393	223	0	1.3	16.6	41.9			130	4.3	1	23	2.3
2022	0	0	0	0		0	6	9	3	0	60	1.65	22.04	15.25	0	0	5	0		0	0	116	120	80	0.97	1.45	0	alert	0	5.38	19.8	26	0	0	59	41	140.3	181	0	1.47	18.6	47.9			134	3.9	2.5	20	2
2020	0	0	0	0		0	2	9	3	0	25	1.2	17.36	5.8	1	0	7	0		0	0						0	alert	0	6.98	10.5	88	0	0	38	34	1509	381	1	1.41	61	61.4	1.9		133	3.9		29	2.9
2020	0	0	0	0		0	4	12	3	0	12	0.88	15.5	2.9	1	0	6	0	30	1	0	130	90	70	1.44	1.86	0	alert	0	6.78	13.4	26	0	0	49.45	36	3323	901	1	1.44	61	50.8			128	4.6	1.6	16	1.6
2020	0	0	0	0		0	2	4	3	0	32	1.38	16.8	6.7	0	0	7	0	25	1	0	130	90	70	1.44	1.86	0	alert	0	5.31	16	37	0	0	50	41	3177	1017	1	1.26	16.9	50.4	1.15		124	4.9	9.8	32	3.2
2020	0	0	0	0		0	3	5	3	0	9	0.61	24.19	0.5	1	0	3	1	30	1	0						0	alert	0	4.03	10.8	50	0	1	48	29	128	40	0	1.16	52	78			127	5.5	0.2	15	1.5
2020	0	0	0	0		0	2	13	3	0	53	1.43	25.92	9.2	0	0	5	0	20	1	0	140	100	80	1.4	1.75	0	verbal	0	3.76	15.4	37.4	0	0	47	42	2090	574	1	1.21	16.1	43.3			122	3.1	6	37	3.7
2020	0	0	0	0		0	3	5	3	0	43	1.33	24.31	10	0	0	4	0	26	1	0	106	115	95	0.92	1.12	0	alert	0	3.34	12	43.8	0	0	40	36	86	28	0	1.19	15.9	48.6			128	3.4	5.3	20	2
2020	0	0	0	0		0	2	3	3	0	46	1.3	27.22	8.1	0	1	5	0	36	1	0	120	110	90	1.09	1.33	0	alert	0	9.51	16.4	12.9	1	0	48	37	1064	504	1	1.33	17.1	53.5			122	3.4	3.1	26	2.6
2020	0	0	0	0		0	2	3	3	0	10.5	0.97	11.16	2.6	1	0	6	0	24	0	0	124	90	70	1.38	1.77	0	alert	0	7.2	12.7	50	0	0	46	37	145	53	0	1.22	15.7	77.9			133	4	7.4	20	2
2020	1	0	0	1	mild	0	4	6	3	0	7.5	0.62	19.51	0.3	0	0	4	0	40	1	0	140	90	65	1.56	2.15	0	alert	0	10.6	10.8	28.7	0	0	42	20	1276	324	1	1.97	25.7	72	0.99		129	4.8		20	2
2020	0	0	0	0		0	4	5	3	0	22	1.17	16.07	5.7	1	0	5	0	22	1	0	120	100	80	1.2	1.5	0	alert	0	1.31	14	24.6	0	0	45	31	79	17	0	1.19	15.8	41.7			125	4.5	2.7	22	2.2
2020	0	0	0	0		0	4	6	3	0	28	1.2	19.44	6.5	1	0	4	0	30	0	0	125	80	60	1.56	2.08	0	alert	0	2.5	15	36	0	0	50	35	180	70	0	1.65	21.3	43.7			129	3.9		17	1.7
2019	0	0	0	0		0	2	3	3	0	40	1.4	20.41	8.2	0	0	5	0	25	1	0	100	100	80	1	1.25	0	alert	0	1.87	13.2	1	1	0	48	34	173.12	259.56	0	1.33	17.5	48.3			128	4.4	1.9	26	2.6
2019	0	0	0	0		0	2	25	3	0	25	1.3	14.79	9.7	0	1	4	0	20	1	0	120	85	60	1.41	2	0	alert	0	7.63	13.5	166	0	0	46	36	108	58	0	1.15	15.2	47.2			129	4		26	2.6
2019	0	0	0	0		0	4	5	3	0	25	1.12	19.93	5.5	1	0	5	0	34	1	0	160	80	50	2	3.2	0	verbal	0	13.8	15.3	4.27	1	1	51	38	437	211	0	1.79	23.4	61.6			128	4.1	4.7	31	3.1
2019	0	0	0	0		0	4	7	3	0	32	1.21	21.86	6.3	0	1	5	0		0	0	105	120	70	0.88	1.5	0	alert	0	10.7	14.4	85	0	0		39	4590	1420	1								24	31	3.1
2019	0	0	0	0		0	3	6	3	0	8	0.68	17.3	0.8	1	0	4	0	45	1	0	160	100	70	1.6	2.29	0	alert	0	8.33	11.3	47	0	0	31	27	516	195	0	1.28	16.9	41.2	0.5		130	4.1	0.9	27	2.7
2019	0	0	0	0		0	1	2	3	0	35	1.2	24.31	0	0	0	4	0	28	1	0	120	110	90	1.09	1.33	0	alert	0	5.99	12.3	67	0	0	52	38	270	113	0	1.2	15.8	39.6			125	3.8	13	40	4
2019	0	0	0	0		0	1	3	3	0	40	1.4	20.41	9.9	0	0	4	0	26	0	0	118	100	80	1.18	1.48	0	alert	0	7.27	14.9	41.9	0	0	44.3	35	201	126	0	1.08	14.3	34.6			131	3.4	10.6	44	4.4
2019	0	0	0	0		0	2	1	3	0	38	1.48	17.35	8.9	0	0	5	0	26	1	0	115	100	80	1.15	1.44	0	alert	0	7.3		9	1	0	43	35	430	310	0						130	3.5	5.6	25	2.5
2019	0	0	0	0		0	1	2	3	0	59	1.5	26.22	11.3	0	0	6	0	25	1	0	120	100	80	1.2	1.5	0	alert	0	4.8	13.2	15	1	0	51	40			0	1.52	20.6	51.1			128	3.8	2.1	16	1.6
2019	0	0	0	0		0	3	4	3	0	38	1.5	16.89	14.9	1	0	4	0		0	0	130	102	70	1.27	1.86	1	alert	0	8.94	12.2	16	1	1			75	20	0	1.03	13.9	49.2			133	3.1	4.8	25	2.5
2019	0	0	0	0		0	5	3	3	0	39	1.28	23.8	7.3	0	0	4	0	24	1	0	110	110	85	1	1.29	0	alert	0	4.06	16.7	52	0	0	55	42	190	54	0	1.26	16.6	55.2			124	4.1	4.4	12	1.2
2019	0	0	0	0		0	1	2	3	0	27	1.3	15.98	6.7	1	0	6	0		1	0	110	80	60	1.38	1.83	0	alert	0	8.04		37	0	0	55	38	64	29	0	1.77	16.6	39.6			129	4.3	1.1	21	2.1
2019	0	0	0	0		0	3	4	3	0	33	1.33	18.66	11.6	0	1	4	0	20	1	0	80	125	90	0.64	0.89	0	alert	0	2.62	12	35.9	0	0	42	35	82	30	0	1.15	15.2	39.1			135	3.5	5.3	26	2.6
2019	0	0	0	0		0	4	4	3	0	20	1.36	10.81	12	1	0	4	0	25	1	0	90	100	80	0.9	1.13	0	alert	0	6.43	11.8	16	1	1	49	39	80.7	28.5	0	1.29	16.3	39.7			131	3.3	0.6	16	1.6
2019	0	0	0	0		0	3	5	3	0	31	1.27	19.22	8.6	0	0	5	0	20	1	0	110	110	85	1	1.29	0	alert	0	3.07	15	23.5	0	0	52	40	79	29	0	1.18	15.5	32.3			129	3.4	1.5	24	2.4
2019	0	0	0	0		0	2	5	3	0	36	1.34	20.05	9	1	0	5	0	18	1	0	120	105	80	1.14	1.5	0	alert	0	5.85	18.5	15	1	0	52	39	72	21	0	1	13.3	34.3			131	3.9	4.2	32	3.2
2019	0	0	0	0		0	2	3	3	0	30	1.28	18.31	8.9	1	0	5	0	20	1	0	120	100	80	1.2	1.5	0	alert	0	3.63	15	23.1	0	0	48	38	250	64	0	1.36	17.7	43.6			130	4.1	4	33	3.3
2019	0	0	0	0		0	4	5	4	1	28	1.3	16.57	4	0	0	5	0	22	1	0	130	60	40	2.17	3.25	0	alert	0	5.03	10.8	38	0	0	46.7	29	677	247	0	2.02	26.2	56.4			125	4	0.9	16	1.6
2018	0	0	0	0		0	4		3	0	43	1.36	23.25	8.9	1	1	4	0	30	0	0						0	alert	0	3.6	15.1	21.5	0	0	52	37	143	87	0	1.09	14	40.6			127	3.7	6.1	13	1.3
2018	0	0	0	0		0	6		3	0	29	1.13	22.71	4.4	1	0	4	0	20	1	0	125	95	60	1.32	2.08	0	alert	0	8.78	15.3	38	0	0	47	36	1176	540	1	1.86	22	76.5			125	3.3	12.2	18	1.8
2018	0	0	0	0		0	4		3	0	15	0.95	16.62	3.2	0	0	4	0	30	1	0	132	100	80	1.32	1.65	0	alert	0	4.17	12.7	40.2	0	0	48	34	316	79	0	1.3	16.4	180			127	4.9	6.8	27	2.7
2018	0	0	0	0		0	2		3	0	31	1.38	16.28	9.2	1	0	5	0	22	1	0	140	100	80	1.4	1.75	0	alert	0	3.17	16.8	30	0	0	52	43	260	102	0	1.15	14.9	51			128	3.7	7.6	39	3.9
2018	0	0	0	0		0	3	5	3	0	42	1.52	18.18	13.7	0	0	4	0	26	1	0	85	110	90	0.77	0.94	0	alert	0	4.48	17.4	8	1	0	59	46	37	23	0	1.7	68	39			132	4.1	1.3	13	1.3
2018	0	0	0	0		0	2	2	3	0	32	1.32	18.37	9.8	1	0	5	0	30	0	1	85	80	60	1.06	1.42	0	alert	0	3.14	13.6	34	0	0	46	40	1065	446	1	1.32	16.5	52.7			134	3.6	9.2	17	1.7
2018	0	0	0	0		0	3	4	4	1	11.5	0.85	15.92	2.2	1	0	4	0	40	1	0	150					0	alert	0	4.6	11.7	48	0	0	45	35	393	96	0	1.15	13	66			131	2.8	4.7	29	2.9
2018	0	0	0	0		0	3	4	3	0	27	1.1	22.31	4.5	0	0	4	0	26	0	0	126	105	80	1.2	1.58	0	alert	0	7.5	17.8	112	0	0	55.6	33	191	82	0	1.04	14.2	36.4			130	4.3	1.8	38	3.8
2018	0	0	0	0		0	7		3	0	41	1.5	18.22	14.5	1	0	5	0	24	0	0	120	90	70	1.33	1.71	0	alert	0	3.9	17.1	33	0	0			562	242	0	1.98	53.2	55.1			134	4.7		35.5	3.55
2018	0	0	0	0		0	2	4	3	0	30	1.45	14.27	12.9	0	0	5	0	24	0	0	100	80	60	1.25	1.67	0	alert	0	3.71	15.6	25	0	0	47.5	35	109	58	0	1.06	14.4	40.1			134	3.4	0.7	33	3.3
2018	0	0	0	0		0	5		3	0	23	1.22	15.45	6.7	0	0	4	0		0	0	122	90	70	1.36	1.74	0	alert	0	3.86	15.5	22.7	0	0	49	38	1074	352	1						125	3.7	2.7	32	3.2
2018	0	0	0	0		0	2		3	0	34	1.51	14.91	12.3	1	0	5	0	22	1	0	104	100	80	1.04	1.3	0	alert	0	2.66	13	45	0	0	41	35	68	19	0	1.27	15.9	30.5			131	3.7	1.1	26	2.6
2018	0	0	0	0		0	2	2	3	0	50	1.53	21.36	11.8	1	0	4	0	22	1	0	108	90	70	1.2	1.54	0	alert	0	6.41	16.9	47	0	0	52	42	59	30	0	1.09	14.8	35.6			133	4.1	5.2	31	3.1
2018	0	0	0	0		0	2	3	3	0	15	1.08	12.86	5.8	1	0	4	0	25	1	0	140	80	60	1.75	2.33	0	alert	0	5.28	14.8	73.7	0	0	45	39	86	19	0	1	12.3	50.7			136	3.4	2.7	37	3.7
2018	0	0	0	0		0	4	8	3	0	22	1.02	21.15	3.1	1	0	5	0	30	1	0	140	90	75	1.56	1.87	0	alert	0	9.21	11.9	28	0	0	51	36	456	223	0	1.49	17.7	60.7			124	4.6	7.9	17	1.7
2017	0	0	0	0		0	4		3	0	10.5	0.85	14.53	1.9	1	0	5	0	60	1	1	120	90	70	1.33	1.71	0	alert	0	19.2	12	12	1	1	58	49	127	116	0	1.43	17.5	55.2			140	4.5	0.8	17	1.7
2020	0	0	0	0		0	2		3	0	53	1.6	20.7	17.4	1	0	5	0	26	1	0	120	100	80	1.2	1.5	0	alert	0	5.92	15.3	25.7	0	0	48	40	125	97	0	1.48	17.7	120			131	3.2	6	22	2.2
2017	0	0	0	0		0	2		3	0	20	1.15	15.12	5.9	0	0	6	0	24	1	0	120	60	50	2	2.4	0	alert	0	7.28	15.5	16.3	1	0	54	38	1741	772	1						128	4.2	0.6	19	1.9
2017	0	0	0	0		0	1		3	0	10	0.76	17.31	0.9	1	0	6	0	30	0	0	140	82	53	1.71	2.64	0	alert	0	4.69	14.7	36.4	0	0	45	36	1416	856	1	1.84	78	180			129	4.6	0.5	22	2.2
2017	0	0	0	0		0	2		3	0	18	1.2	12.5	5.6	1	0	5	0	20	1	1	115	85	60	1.35	1.92	0	alert	0	4.75	13.4	19.1	1	0	50	43	101	52	0	1.56	18.8	50.1			127	3.7	1.4	14	1.4
2017	0	0	0	0		0	2		3	0	45	1.45	21.4	10.8	1	0	6	0	28	1	1	95	90	70	1.06	1.36	0	alert	0	5.62	13.8	31.1	0	0	45	42	83	37	0	1.55	18.8	47.5			131	5.5	0.4	14	1.4
2017	0	0	0	0		0	2		3	0	22	1.27	13.64	7.2	1	0	5	0	28	0	0	130	100	80	1.3	1.63	0	alert	0	2.7	13.9	90	0	0	42	34	73	25	0	1.51	19.8	180			131	4.9	0.6	17	1.7
2017	0	0	0	0		0	4		3	0	20	0.94	22.63	4.2	1	0	4	0	32	1	0	112	100	80	1.12	1.4	1	alert	0	12.5	13.5	6.3	1	1	58	45	50	19	0	1.63	19.6	120			132	4	1.4	14	1.4
2017	1	0	0	1	mild	0	2		3	0	43	1.38	22.58	11.3	0	0	6	0	30	1	0						0	alert	0	9.18	11.3	17.4	1	0	42	32	3158	1053	1	3.06	32.1	180			124	3.8	2.6	15	1.5
2017	0	0	0	0		0	2		3	0	44	1.45	20.93	10.1	0	0	5	0	24	0	1	105	100	80	1.05	1.31	0	alert	0	9.06	13.5	11.1	1	0	48	39	167	104	0	1.22	15.5	48.2			134	3.3	0.9	16.3	1.63
2017	0	0	0	0		0	2		3	0	32	1.25	20.48	5.8	1	0	6	0	32	0	1	150	90	70	1.67	2.14	0	alert	0	2.74	16.7	14.5	1	0	53	34	300	138	0	1.56	18.9	62.3			123	4.3	1.3	16	1.6
2017	0	0	0	0		0	1		3	0	24	1.27	14.88	6	0	0	5	0	36	1	0	130	100	80	1.3	1.63	0	alert	0	9.07	13.6	25.9	0	0	44	33.6	63	12	0	1.26	15.9	141.3			132	6.2	3.2	17	1.7
2017	0	0	0	0		0	3		3	0	17.5	1.41	8.8	8.2	0	0	5	0	25	0	0	120	105	80	1.14	1.5	0	alert	0	8.06	14.8	43	0	0	52	36	102	66	0	1.16					130	3.5	7.8	29	2.9
2017	0	0	0	0		0	2		3	0	50	1.4	25.51	0	0	0	6	0	30	1	0	110	80	50	1.38	2.2	0	alert	0	5.76	14.3	38	0	0	50	42	976	299	0	1.23	15.5	52.4			131	3.8	6.5	17	1.7
2017	0	0	0	0		0	5		3	0	13	0.9	16.05	3.3	1	0	5	0	34	1	0	167	100	80	1.67	2.09	0	alert	0	6.46	14.5	15	1	0	50	38	273	77	0	1.49	18.2	86.1			127	4	1.1	14	1.4
2013	0	0	0	0		0	4	7	3	0	33			14.0833	1	1		0	26	1	0	135	130	60	1.04	2.25	1	alert	0	1.7	3.8	43	0	1	38	11.43	1970	697	1		35	45	10.4		131	4	63	29	2.9
2013	0	0	0	0		0	2	8	3	0	9.5			1	0	0	6	0	36	0	0	160	80	50	2	3.2		alert	0	2.85	13.59	23.02	0	0	45	36	1655	670	1	0.88	12	45.1	1.2		123	4.8	0	34	3.4
2014	1	1	0	0		1	2	2	3	0	23			8.58333	1	0	3	1	24	1	0	109	80	50	1.36	2.18	0	alert	0	2.36	13.7	70.2	0	0	41	33	276	62	0	2.09	22.6	120			139	3.1	8	30	3
2014	0	0	0	0		0	5	11	4	1	21	1.07	18.34	4.5	1	0	5	0	38	1	0	150					1	alert	0	6.08	14.6	21	0	1	54	29	751	316	0	1.56	20.8	81.5			117	6.2	7	19	1.9
[truncated: 25 more columns]

## Sheet: LALB.multiple.imputation
age.year	sex.female	DSS.Decompensated	underlying.disease	onset.day.shock	Res.rate	Sys.shock.index	Severe.bleeding	PLT.lower20K	PLT.transfusion	HCT.peak	HCT.nadir	Severe.hepatitis	INR	AVPU.admission	Albumin.Admission	Lactate.admission	Creatinin	Cumulative.fluid.24h	VIS.24h.over30	HCO3.admission	LA.admission	LB.admission	critical_dengue
7	1	0	0	1	20	1.85	0	0	1	41	30	1	3.64	0	24	7.4	84	135	0	15.4	3.08	0.481	1
1	0	0	0	0	32	1.99	0	0	0	44.4391	33.9641	1	1.37	0	19	1.4	48.6	0	0	16.9	0.74	0.083	1
8	0	0	0	0	20	1.07	0	0	1	51	31	0	1.6	0	19	1.7	68	120	0	18.1	0.89	0.094	1
7	1	0	0	0	25	1.48	0	0	0	50	40	0	1.28	1	29	1.92	62.7	201	0	21.1	0.66	0.091	1
5	1	0	0	0	38	1.4	0	1	1	50	46	1	2.48	1	14	2.04	36.4	235	0	21.3	1.46	0.096	1
12	0	0	0	0	25.6891	1.35	0	0	0	47	45	1	1.93	1	12	2.12	61.9	113	0	22.9	1.77	0.093	1
8	1	0	0	0	32	1.52	0	0	1	48	45	0	3.02	1	13	1.9	44	120	0	22.2	1.46	0.086	1
7	0	0	0	0	30	1.33	1	0	1	50	43	1	5.54	1	33	1.8	60	275	0	17.1	0.55	0.105	1
10	1	0	0	0	40	0.86	0	1	1	43	29	0	2.72	0	9	1.9	42	164	0	17.3	2.11	0.11	1
4	0	0	0	0	25	1.18	0	0	1	44	38	0	1.71	0	28	1.7	42	223	0	11.6	0.61	0.147	1
1	0	0	0	1	27	2.43	1	0	1	45	25	1	2.43	0	18	10.1	40	167	0	7.3	5.61	1.384	1
0.7	0	0	0	0	35	1.56	0	0	1	51	41	1	2.26	1	28	1.4	36	61	1	10.2	0.5	0.137	1
9	0	1	0	0	29.8896	1.53701	1	0	1	47	38	1	2.76	1	29	5.81	71	388	0	15	2	0.387	1
7	0	0	0	0	28	1.58	1	0	1	56	43	1	2.17	0	20	2.6	60	278	1	19.1	1.3	0.136	1
8	0	0	0	1	25	1.36	0	0	0	45	43	0	1.93	0	31	1.2	50	380	0	14.8	0.39	0.081	1
6	0	0	1	0	25	2	0	0	0	39	32	0	3.03	0	10	13	156.6	235	0	7.7	13	1.688	1
6	0	0	0	1	24	1.2	0	0	0	48	45	0	1.77	0	13	1.2	42	291.7	0	24	0.92	0.05	1
6	1	0	0	1	30	1.4	1	1	1	49	47	0	2.6	0	16	3.7	44	159.3	0	15.1	2.31	0.245	1
5	0	0	1	0	40	1.37	1	0	1	43	39	0	1.31	1	9	3.1	48	183	0	14.9	3.44	0.208	1
12	1	1	0	0	30	1.37463	0	1	1	55	40	0	1.3	0	23	2	52	72	0	18.2	0.87	0.11	1
2	1	1	0	0	30	1.85644	1	0	1	41	33	1	2.17	0	13	13.1	68	310	1	12.4	10.08	1.056	1
7.29729	1	0	0	0	24	1.66	1	1	1	37	33	0	2.28	0	17	4.3	64.5	198	1	13.5	2.53	0.319	1
11	1	0	0	0	22	1	1	0	1	45	41	1	6	0	25	8.3	59	128	0	16.4	3.32	0.506	1
9	1	0	0	0	28	1	0	1	0	45	38	1	2.4	0	34	3	48	181	0	23	0.88	0.13	1
5	1	0	0	1	46	2.05	1	0	1	44	30	1	3.75	0	18	13	75	247.5	0	11.6	7.22	1.121	1
5	0	0	0	0	25	1.27	1	1	1	35	33	1	1.8	1	15.5	1.2	40	424	1	17.3	0.77	0.069	1
6	1	0	0	0	30	0.9	0	0	0	50	37	0	1.9	1	12.5	1.1	57	236	0	16.2	0.88	0.068	1
10	0	0	0	1	35	1.04	1	0	1	41	35	0	2.2	0	11	2.6	48	348	0	16.7	2.36	0.156	1
10	0	1	0	0	20	1.6181	1	1	1	29	23	1	3	1	27	13.4	141	346.5	1	12.4	4.96	1.081	1
6	1	0	1	0	24	1.71	0	0	0	25	24	0	1.89	0	25	6.1	36	141	1	15.5	2.44	0.394	1
9	1	0	1	0	30	1.02	0	0	1	56	45	1	2.63	1	27	3.5	43	303	0	13	1.3	0.269	1
11	0	0	0	0	20	1.14751	0	0	1	57	36	1	1.76	1	25.5	1.43	256	209	0	21.3	0.56	0.067	1
7	0	0	0	0	20	1.5	1	0	1	55	44	0	1.8	1	9.9	6.5	61	243	0	21	6.57	0.31	1
8	1	0	0	0	20	1.25	1	0	1	37	24	1	7.12	0	27.6	6.98	92	114	0	18.8	2.53	0.371	1
9	1	0	0	1	30	1.43	1	0	1	52	41.9	0	1.25	1	30.8	2.7	50	270.5	0	22	0.88	0.123	1
10	0	1	0	1	20	1.56042	1	0	1	47	30	1	2.36	1	16	2.5	59	288	1	16	1.56	0.156	1
4.3	1	0	0	0	40	2.14	1	1	1	38	26	1	3.61	1	15.2	2.7	42	321	1	17	1.78	0.159	1
4.4	1	0	0	0	29.3285	1.33	0	0	1	45	40	0	2.06	0	12	3.5	55	199.4	0	21.1	2.92	0.166	1
8.8	0	0	0	0	20	1.25	1	1	1	47	34	1	3.49	0	18	10	42	16	0	23.3	5.56	0.429	1
9.8	0	0	0	0	30.9012	1.6	1	1	1	40	25	1	10.22	1	19.6	13.4	222	227.5	1	12.8	6.84	1.047	1
2.8	1	0	0	1	33.7538	1.64	1	1	0	31	28	0	1.63	0	20.4	2.9	46	421.5	0	21.1	1.42	0.137	1
5.8	0	0	1	0	31.5569	1.33	1	0	0	52	34	1	3.57	1	13	4.2	58	391	1	15.9	3.23	0.264	1
6.7	1	0	0	0	40	1.3	0	1	1	45	36	0	1.79	0	15	1	42	83	0	15.1	0.67	0.066	1
1.7	0	0	0	0	31.6852	1.28	0	0	0	30	24	1	1.31	0	29	2.1	54	214	0	16.3	0.72	0.129	1
5	1	0	0	1	30	2	1	0	1	55	31	0	1.23	0	31	6.3	59	70	0	12.3	2.03	0.512	1
9.1	0	1	0	0	36	1.49626	1	0	1	53	32	1	2.57	0	22	4.7	42	327	0	25	2.14	0.188	1
5.1	1	1	1	0	36	1.69438	1	1	1	40	36	1	2.49	0	20	7.3	60	187	0	15.3	3.65	0.477	1
3.1	0	1	1	0	30	1.70563	0	0	0	30	25	1	2.26	1	15	6.88	48	368	0	17.1	4.59	0.402	1
0.6	0	1	0	1	38.0831	1.83017	0	0	0	42	36	0	1.47	1	23.5	3.95	25	117	0	15.4	1.68	0.256	1
12.6	0	1	0	0	40	1.57689	1	1	1	57	42	1	2.91	1	22.5	9.7	98	436	1	14.5	4.31	0.669	1
8.8	1	1	0	0	30	1.54142	1	0	1	52	37	1	2.35	0	10	4.3	45	162	1	15.2	4.3	0.283	1
10	0	0	0	1	25	1.5	1	1	1	57	46	1	3.06	0	17	2.7	72	232.5	0	10.6	1.59	0.255	1
4	0	0	0	0	25	1.18	0	0	0	43	36	0	1.64	1	28	2.4	35	297.5	0	17.9	0.86	0.134	1
3.6	1	1	0	0	30.6658	1.79265	0	0	1	50	30	0	1.52	0	24	3.8	63	141	0	10.3	1.58	0.369	1
16.2	0	0	0	0	30	1.53	0	1	1	48	36	1	3.02	0	30	5.3	100	117.5	0	11.2	1.77	0.473	1
10.8	0	0	0	0	25	0.88	0	0	0	50	40	1	1.8	1	23	4.6	67	260	0	22.4	2	0.205	1
8	1	0	0	0	32	1.12	1	0	1	49	33	1	3.02	0	13	1.9	51	144.2	0	22.2	1.46	0.086	1
6.8	0	1	0	0	40	1.8891	1	1	0	48	34	1	9.6	0	15	13.4	78	377	1	6.9	8.93	1.942	1
8.2	0	0	0	0	35	1.44	0	1	1	45	34	1	2.46	0	13	2.7	54	426	0	17.8	2.08	0.152	1
4.2	1	0	0	1	40	1.35	0	1	1	44	35	0	1.86	0	21	3.8	40	459	1	12.1	1.81	0.314	1
9.5	0	0	1	0	30.1697	1.41	1	1	1	28	18	1	3.75	0	22	13	300	280	1	15.3	5.91	0.85	1
9.7	1	0	0	0	29.7223	1.15	1	0	1	46	45	1	3.37	1	17	2.2	87	326	1	15.6	1.29	0.141	1
2.5	1	1	0	1	52	1.66904	0	0	0	52	36	0	1.78	0	11	3.65	57	222	0	16.3	3.32	0.224	1
13.2	0	1	0	1	25	1.29313	0	1	1	55	41	0	1.42	0	19	1.7	61.6	136	0	19.5	0.89	0.087	1
10	0	0	0	0	25	1.27	0	0	1	50	43	0	1.07	1	32	5.8	65	65	0	11.4	1.81	0.509	1
11.7	0	1	0	0	30	1.44	1	0	1	48	29	0	1.69	0	31.7	2	50	160	0	13.8	0.63	0.145	1
2.4	1	0	1	1	32	1.4	0	0	0	39	34	1	2.65	0	23	2.8	40	29	0	13.8	1.22	0.203	1
3.2	1	1	0	0	36	1.89	1	0	1	51	38	0	2.11	0	15.4	2.37	48	388	0	17.6	1.54	0.135	1
8.1	1	0	0	0	32	1.56	1	0	1	54	40	0	1.83	0	34	4.57	80.9	156	0	16.2	1.34	0.282	1
8.1	1	1	1	0	45	2.12	1	1	1	51	39	1	3.9	0	13	11	83	435.8	1	11.9	8.46	0.924	1
1.3	0	1	0	1	50	1.79949	0	0	0	42	25	0	1.62	0	17.8	1.98	31.3	364.5	0	12.7	1.11	0.156	1
4	0	0	1	0	24	1.75	1	0	1	34	32	1	3.27	0	30	11.6	58	170.5	0	9.1	3.87	1.275	1
0.8	1	0	0	1	50	2.57	1	0	1	38	34	1	2.43	1	26	4.2	36	174	0	15.3	1.62	0.275	1
7.3	0	0	0	0	20	1.38048	0	0	1	49	45	1	1.34	0	24	3	82	284	0	14	1.25	0.214	1
7.3	1	1	0	0	30	1.7186	1	0	1	55	44	0	2.04	0	26	8.8	87	190	1	8.1	3.38	1.086	1
12.4	0	1	0	1	36	1.79592	1	1	1	46	33	1	4.57	1	14	14	109	479	1	9.7	10	1.443	1
4.2	0	0	0	0	28	1.32	0	0	0	40	38	0	1.16	1	29	2.4	44	30	0	18.8	0.83	0.128	1
4.3	1	0	0	0	28	1.65	0	0	1	47	43	0	1.51	0	16	1.2	31	388	0	16.4	0.75	0.073	1
2.5	0	0	0	0	40	1.73519	1	1	1	32	20	1	2.56	0	22	4.3	107	16	0	10.9	1.95	0.394	1
5	0	0	0	0	26	1.11	1	0	1	52	40	1	13.69	1	28	3.6	59	139	1	16	1.29	0.225	1
7.81801	1	0	0	0	22	1.67	0	0	0	50	44	0	1.46	0	21	7.2	62	83.5	0	18.5	3.43	0.389	1
2.7	0	0	1	0	30	1.18	0	0	0	43	30	1	2.16	0	21	4	33	124	0	17.3	1.9	0.231	1
8	1	1	0	0	50	1.81348	1	1	1	54	28	1	2.84	0	23	14	85	308	1	14.7	6.09	0.952	1
9.9	0	0	0	1	25	2	1	0	1	57	38	1	4.9	0	36	3	67	230	0	10.6	0.83	0.283	1
0.7	0	0	0	1	34	2.33	1	0	1	46	26	1	5.59	1	35	3.2	31	272	1	11	0.91	0.291	1
13.8	0	0	1	0	20	0.75	0	1	0	47	37	0	1.25	0	21	1.8	44	215	0	2	0.86	0.9	0
10.7	0	0	0	0	22	1.3	0	1	0	54	36	0	1.5	0	16	2.1	48	180	0	16.9	1.31	0.124	0
10.3	0	0	0	0	25	1.09	0	1	0	50	35	0	1.24	0	17	1.6	47	138	0	19.7	0.94	0.081	0
12.3	1	0	1	0	26.2142	1.2	0	1	1	52	34	0	1.27	0	16	2.3	54	245	0	18.8	1.44	0.122	0
10.1	0	0	0	0	20	1.09	0	1	0	44	32	0	1.49	0	21	1.1	46	196	0	18.4	0.52	0.06	0
5.3	0	0	1	0	30	1.7	0	1	0	50	35	0	1.29	0	16	1.4	36	289	0	16.3	0.88	0.086	0
8.4	0	0	0	0	24	1.44	0	0	0	50	40	0	1.8	0	35	1.9	55	283	0	23.1	0.54	0.082	0
8.9	1	1	1	0	46	1.38363	1	1	1	53	37	0	1.97	0	13	1.2	37	178	0	16.9	0.92	0.071	0
12.3	0	0	0	0	20	0.91	0	1	0	53	42	0	1.35	0	31	1.7	53	124.5	0	2.4	0.55	0.708	0
6.5	0	0	0	0	22	2.06	0	0	0	44	35	0	1.29	0	29.5612	3.1	53	112	0	14.7	1.118	0.211	0
14.3	0	1	0	0	28	1.39801	0	0	0	58	46	0	1.1	0	32.0948	3.3	83	99	0	16.9	1.094	0.195	0
11.8	0	0	0	0	25	0.9	0	0	0	50	40	0	1.14	0	32	1.6	61	129	0	17.7	0.5	0.09	0
15.5	1	0	0	0	20	0.78	0	1	0	44	38	0	0.92	0	28	3.5	55	101	0	14.8	1.25	0.236	0
0.5	0	0	0	1	40	2.02	0	1	1	44.0716	34.1069	0	1.63	0	26	3.2	41	92	0	15.2	1.23	0.211	0
8.4	1	0	0	0	26	1.2	0	1	0	46	35	0	1.19	0	23	3	42	177	0	15.4	1.3	0.195	0
3.5	1	0	0	0	20	1.41	0	0	0	58	48	0	1.22	0	25	2.6	53	119	0	13	1.04	0.2	0
9.5	0	0	0	0	22	1.56	0	1	0	55	36	0	1.1	0	37	2.1	63	228	0	17.3	0.57	0.121	0
12.1	0	0	0	0	24	1.1	0	0	0	45	37	0	0.95	0	35.602	1.8	77	87	0	23.8	0.527	0.076	0
5.6	1	0	1	0	25	1.44	0	0	0	47	37	0	1.77	0	29.8703	2.2	51	112	0	14.5	0.705	0.152	0
5.8	0	0	0	0	25	1.4	0	0	0	49	38	0	1.12	0	33	3.3	51	140	0	22	1	0.15	0
13.2	0	0	0	0	22	0.86	0	1	0	53	41	0	1.14	0	37	1	55	196	0	16.4	0.27	0.061	0
14.8	1	0	0	0	22	1.11	0	0	0	50	35	0	1.1	0	37	2.5	83	89	0	15.8	0.68	0.158	0
2.5	1	0	0	0	36	1.1	0	1	0	40	36	0	1.1	0	29	2.5	46	95	0	13.9	0.86	0.18	0
14.8	1	0	0	0	22	0.91	0	1	0	47	40	0	1.3	0	32	1.7	60	108	0	2.5	0.53	0.68	0
13.9	0	0	0	0	24	1.3	0	1	0	53	45	0	1.13	0	37	2.1	97	99	0	19.2	0.57	0.109	0
8.1	1	0	0	0	20	1.22	0	0	0	51	42	0	1.65	0	19	1.8	50	176	0	15.4	0.95	0.117	0
6	0	0	0	0	30	1.74	0	1	0	50	41	0	1.11	0	31	2.7	50	124	0	19.9	0.87	0.136	0
4.3	1	0	1	0	42	1.41	0	0	0	43	37	0	1.16	0	29	1.4	36	192	0	15.3	0.48	0.092	0
14.6	0	0	0	1	22	1	0	0	0	44	42	0	1.27	0	29	3	87	175	0	11.3	1.03	0.265	0
5.6	0	0	0	0	26	1.33	0	1	0	49	40	0	0.98	0	39	2.5	56	201	0	17.3	0.64	0.145	0
3.8	1	0	0	0	40	2	0	0	0	56	41	0	1.23	0	27.1021	2.5	47	179	0	14.6	0.879	0.171	0
9.6	1	0	0	1	30	1.25409	0	1	0	46	35	0	1.33	0	13	0.8	37	288	0	21.4	0.62	0.037	0
11.4	0	0	0	0	24	1.5	0	0	0	40	37	0	1.21	0	37	2	54	89	0	18.6	0.54	0.108	0
8.8	0	0	0	1	20	1.18	0	1	0	38	34	0	1.11	0	42	1.4	52	111	0	19.1	0.33	0.073	0
13.1	1	0	0	0	20	1.22	0	0	0	52	43	0	1.55	0	38	3.1	57	201	0	17.3	0.82	0.179	0
8.8	1	0	0	1	25	1.61	0	1	1	52	41	0	1.5	0	16	4.8	55	244	0	17.4	3	0.276	0
8	0	0	0	0	20	1.11	0	1	0	45	39	0	1.9	0	36	2.3	58	87	0	17.3	0.64	0.133	0
12.8	0	0	0	0	20	0.76	0	1	0	53	48	0	1.22	0	37	2.1	59	130	0	19	0.57	0.111	0
10.8	0	0	0	0	20	1.1	0	1	0	49	41	0	1.3	0	35	1.8	54	87	0	22.4	0.51	0.08	0
7.3	1	0	0	0	28	1.5	0	0	0	45	36	0	1.12	0	34	3.6	64	143	0	11.4	1.06	0.316	0
7.2	1	0	0	0	25	1.33	0	0	0	52	40	0	0.95	0	38	3.2	54	107	0	21.5	0.84	0.149	0
11.2	0	0	0	0	20	0.82	0	0	0	42	39	0	1.13	0	37	1.8	46	111	0	15.6	0.49	0.115	0
14.3	1	0	0	0	37	1	0	1	0	44	34	0	1.24	0	16	0.8	39	156	0	21.2	0.5	0.038	0
14.8	0	0	0	0	24	0.73	0	1	0	55	45	0	1	0	38	1.7	88	87	0	21.1	0.45	0.081	0
5.1	0	0	0	0	25	1.34	0	0	0	48	43	0	1.26	1	35	2.5	44	193	0	15.4	0.71	0.162	0
9.1	1	0	0	0	24	1.4	0	0	0	55	42	0	1.86	0	16	4.8	67	141	0	13.3	3	0.361	0
6.8	0	0	0	0	35	1.59914	0	1	0	50	38	0	1.31	0	22	2.6	62	190	0	2.2	1.18	1.182	0
10.9	0	0	0	0	24	1.2	0	1	0	57	40	0	2.1	0	16	1.97	78	249	0	16.8	1.23	0.117	0
14.3	0	0	0	0	24	1.03	0	0	0	51	39	0	1.27	0	28.9536	2	49	182	0	18.1	0.663	0.11	0
10.3	0	0	0	0	20	1	0	1	0	46	35	0	1.2	0	17	1.6	37	147.5	0	22.3	0.94	0.072	0
8.7	1	1	0	0	27.408	1.36461	0	1	0	54	41	0	2.1	0	14	1.2	47	224	0	18.6	0.86	0.065	0
3.4	1	0	0	0	24	1.56	0	0	0	47	36	0	1.23	0	31.4124	1.2	54	108.5	0	14.6	0.318	0.082	0
10.8	0	0	0	0	20	0.96	0	1	0	50	41	0	1.34	0	33	1.9	55	161	0	2.9	0.58	0.655	0
9.5	0	0	0	0	24	1.16	0	0	0	46	40	0	1.8	0	33	3.2	46	89	0	2.4	0.97	1.333	0
10.3	0	0	0	0	24	1.44	0	0	0	47	40	0	1.16	0	36	3.3	58	213	0	17.2	0.92	0.192	0
13.8	0	0	0	1	24	0.98	0	0	0	47	38	0	1.4	0	36	0.9	58	120	0	21.4	0.25	0.042	0
11.2	0	0	0	0	22	0.9	0	0	0	46	38	0	1.5	0	31	1.3	57	87	0	19.3	0.42	0.067	0
3.8	0	0	0	1	25	1.11	0	0	0	45	35	0	1.1	0	34	3.6	56	115	0	14.3	1.06	0.252	0
6	0	1	0	0	30	1.53976	0	0	0	40	35	0	1.64	0	27	2.44	45.9965	215	0	19.5	0.9	0.125	0
9	1	0	0	0	24	1.4	0	0	0	57	34	0	1.19	0	24	3.4	52	124	0	11.7	1.42	0.291	0
14.8	0	0	0	0	24	1.16929	0	1	0	49	38	0	1.11	0	27	2.3	67	126	0	15.3	0.85	0.15	0
14.3	1	0	0	0	25	1.44	1	1	1	41	34	0	1.1	0	26	1.7	70	134	0	19.7	0.65	0.086	0
7.4	0	0	0	0	20	1.57	0	1	0	42	32	0	1.17	0	36	4	54	191	0	14.6	1.11	0.274	0
11.7	0	0	0	0	20	1.63	0	0	0	48	38	0	1.14	0	33.78	2.8	60	158	0	19.1	0.747	0.147	0
7.6	0	0	0	0	35	1.33	0	0	0	48	36	0	1.38	0	25	2.2	52	84	0	18.1	0.88	0.122	0
8.8	1	0	0	0	18	1.14	0	1	0	51	43	0	0.99	0	41	3.9	59	133	0	17.1	0.95	0.228	0
7.7	1	0	0	1	25	1.25	0	0	0	55	40	0	1.3	0	31	2.4	47	110	0	16.1	0.77	0.149	0
13.3	1	0	0	0	15	1.06	0	0	0	48	38	0	0.95	0	36	1.6	55	99	0	17.6	0.44	0.091	0
9.9	0	0	0	0	20	0.9	0	1	0	54	39	0	1.4	0	28	1.8	46	99	0	2.5	0.64	0.72	0
7.1	1	0	0	0	28	1.71	0	0	0	55	37	0	1.5	0	15	2.3	49	141	0	19.9	1.53	0.116	0
9.3	1	0	0	0	24	1.33	0	1	0	50	39	0	0.98	0	38	2.7	56	149	0	19.2	0.71	0.141	0
13.2	1	0	0	0	20	1.1	0	1	0	50	38	0	1.22	0	25	1.22	59	173	0	21	0.49	0.058	0
4.5	0	0	1	0	26.9401	1.42206	0	0	0	52	33	0	1.18	0	29	1.4	42	169	0	2.1	0.48	0.667	0
10.2	1	0	0	0	22.5695	1.2	0	0	0	43	38	0	1.2	0	35	1.9	43	87.5	0	21.5	0.54	0.088	0
11.4	0	0	1	0	24	1	0	0	0	42	39	0	1.1	0	27	3.1	51	91	0	19.3	1.15	0.161	0
6.1	1	0	0	0	30	2.21	0	0	0	50	38	0	1	0	31	4.2	59	138	0	1.7	1.35	2.471	0
1.3	0	0	0	1	30	1.65	0	1	0	45	30	0	1.62	0	22	1.6	40	125.2	0	17.9	0.73	0.089	0
11.7	0	0	0	0	18	0.89	0	1	0	48	35	0	1.13	0	24	2.7	44	160	0	22.7	1.13	0.119	0
11.3	1	0	0	0	22	1.16	0	0	0	52	38	0	1.18	0	27	2.1	49	197	0	2.9	0.78	0.724	0
4.5	1	0	0	0	24	1.48	0	0	0	50	43	0	1.16	0	36	3.3	69	159	0	1.3	0.92	2.538	0
8.7	0	0	0	0	20	1	0	0	0	45	35	0	1.42	0	17	1	43	173	0	18.975	0.59	0.0701756	0
11.3	0	1	0	0	22	1.33	0	1	0	48	40	0	1.1	0	35	2.5	56	131	0	2.9	0.71	0.862	0
5.7	1	0	0	0	24	0.9	0	1	0	45	34	1	1.39	0	43	1.1	48	160	0	14.7	0.26	0.075	0
6.1	1	0	0	0	25	1.44	0	0	0	45	35	0	0.98	0	36	1.5	51	84	0	2.6	0.42	0.577	0
7.3	0	0	0	0	22	1.56	0	0	0	50	39	0	1.12	0	36	2.6	54	146	0	17	0.72	0.153	0
11.2	0	0	1	1	20	1.2	0	0	0	52	41	0	1.21	0	41	2.8	73	199	0	14.7	0.68	0.19	0
10.4	1	1	0	0	20	1.41823	0	0	0	62	39	0	1.31	0	25	6.2	48	119	0	12.9	2.48	0.481	0
0.7	1	0	0	0	40	2.13	0	1	0	46	31	1	1.86	0	22.1818	7.3	59	90.5	0	16.7	3.396	0.437	0
10.1	1	0	0	1	20	1.11	0	0	0	44	41	0	1.24	0	24	1.9	49	132	0	17.5	0.79	0.109	0
15.8	1	0	0	0	20	0.98	0	1	0	48.0155	37.9478	0	1.46627	0	24	1.8	79	85	0	19	0.75	0.095	0
10.3	0	0	0	0	30	1.09	0	1	0	57	39	0	1.46	0	27	2.4	57	187.5	0	18.8	0.89	0.128	0
12	1	0	0	0	20	0.98	0	0	0	44	34	0	1.2	0	39	3.4	56	93	0	13.9	0.87	0.245	0
10.4	1	0	0	0	20	1.22	0	0	0	51	37	0	1.3	0	31	1.5	56	143	0	18.6	0.48	0.081	0
5.8	0	0	1	0	24	1.31	0	1	0	50	45	0	0.97	0	36	1.3	47	183.5	0	21.2	0.36	0.061	0
8.1	0	0	0	0	20	1.25	0	0	0	50	45	0	1.5	0	24	4	39	144	0	15.8	1.67	0.253	0
4.5	1	0	0	1	30	1.89	1	0	1	50	43	0	1.6	0	37	3.4	52	215	0	13.2	0.92	0.258	0
9.5	0	0	0	0	22	1.22	0	1	0	18	17	0	1.17	0	31	1	45	126.5	0	18.6	0.32	0.054	0
6.2	0	1	0	0	30	1.63913	0	0	0	47	43	0	4.64	0	22	3.1	52	220	0	13.3	1.41	0.233	0
8.5	0	0	0	0	26	1.5	0	0	0	50	43	0	1.3217	0	25	1.8	44	148	0	16.1	0.72	0.112	0
12.5	0	0	0	0	22.8903	1	0	0	0	45	41	0	1.14	0	31	2.1	47	106	0	22.7	0.68	0.093	0
7.6	0	0	0	0	30	1.58	0	0	0	50.8161	39.475	0	1.28	0	36	4.4	65	122	0	18.9	1.22	0.233	0
8.9	1	0	0	0	20	1.08	0	0	0	48	40	0	1.3	0	35	1.8	52	134	0	18.4	0.51	0.098	0
14.4	1	0	1	0	24	1	0	0	0	45	38	0	0.96	0	41	2.9	56	99	0	22.5	0.71	0.129	0
13.8	0	0	0	0	23.1949	1.17909	0	0	0	51.4956	41.818	0	1.86	0	32	2.3	50	164	0	15.8	0.72	0.146	0
12.2	0	0	0	0	20	1.11	0	0	0	49	38	0	1.21	0	34	1.7	56	109	0	21.6	0.5	0.079	0
4.6	1	0	0	0	35	1.6	0	1	1	37	30	0	1.16	0	21	1.2	33	293	0	13.9	0.57	0.086	0
10.1	0	0	0	0	24.5427	1.11	0	1	0	52	34	0	1.46	0	15	1.4	45	163	0	16.8	0.93	0.083	0
10.3	0	0	0	0	23.2944	0.86	0	0	0	50	48	0	1.53	0	19	1.8	44	145	0	22.4	0.95	0.08	0
6.3	1	0	0	0	26	1.18	0	0	0	45	38	0	1.18	0	18	2.17	50	154	0	22.2	1.21	0.098	0
8.6	0	0	0	0	20	1.2	0	0	0	44	41	0	1.18	0	32	1.9	47	87	0	17.2	0.59	0.11	0
1.1	0	0	0	0	42	1.81	0	0	0	42	37	0	1.16	0	33	1.1	60	114	0	11.3	0.33	0.097	0
7.2	1	0	0	0	20	1	0	0	0	40	39	0	1.7	0	37	0.9	44	77	0	16.1	0.24	0.056	0
4.9	1	1	0	0	26	1.61111	0	0	0	51	37	0	1.3	0	18	4.4	49	113	0	12.3	2.44	0.358	0
8	1	1	0	0	30	1.63094	0	1	0	44	35	0	1.31	0	29	3.4	53	123	0	11.2	1.17	0.304	0
3.9	0	0	0	0	22	1.56	0	0	0	45	33	0	1.24	0	33	3.1	49	87	0	16.2	0.94	0.191	0
5.8	0	0	0	0	20	1.33	0	0	0	49	42	0	1.7	0	38	2.8	54	143	0	2.2	0.74	1.273	0
9.1	1	0	0	0	25	1.56	0	0	0	48	44	0	1.26	0	27.7941	8.4	62	102	0	13.7	3.181	0.613	0
5.8	0	0	0	0	23.9319	1.09	0	0	0	52	42	0	1.1	0	23	2.1	44	176	0	15	0.91	0.14	0
11.3	0	0	0	0	22	1.33	0	0	0	47	39	0	1	0	34.2542	1.8	49	99	0	21.8	0.488	0.083	0
14.6	0	0	0	1	23.1349	1.16	0	0	0	47	44	0	1.36	0	34	2.2	68	78	0	24.8	0.65	0.089	0
11	0	0	0	0	20	1.11	0	0	0	47	42	0	0.94	0	38	1.9	55	99	0	1.8	0.5	1.056	0
14.4	0	0	0	0	22	1.2	0	0	0	58	40	0	1.47	0	38	3.8	64	152	0	25.4	1	0.15	0
5.8	0	0	0	0	28	1.83	0	1	0	46	35	0	1.2	0	29	2.3	47	102	0	15.8	0.79	0.146	0
7.1	1	1	0	0	24	1.45932	0	1	0	55	39	0	2.26	0	25	1.8	40	131	0	13.3	0.72	0.135	0
8.6	1	0	0	0	22	1	0	0	0	40	39	0	1.2	0	36	1.5	46	103	0	16.7	0.42	0.09	0
9.9	0	0	0	0	24	1.33	0	0	0	43	39	0	1.6	0	37	2.6	53	134	0	19.2	0.7	0.135	0
7.8	0	0	0	0	30	1.55	0	0	0	44	38	0	1.27	0	33	1.6	66	199	0	16.9	0.48	0.095	0
12	1	0	0	0	20	1.63	0	0	0	44	39	0	1.19	0	37	1.5	65	222	0	15.3	0.41	0.098	0
11	0	0	0	0	22	1.16	0	0	0	56	48	0	1.56	0	19	2.7	50	185	0	18.5	1.42	0.146	0
13.1	0	0	0	0	20	1.25	0	1	0	48	39	0	1.7	0	47	1.2	63	89	0	17.6	0.26	0.068	0
6.9	0	0	0	0	24	1	0	1	0	41	37	1	1.22	0	31	1.6	40	121	0	17.6608	0.52	0.102505	0
15.6	1	0	0	0	24	1.41	0	0	0	40	22	1	1.19	0	41	2.7	30	111	0	2.9	0.66	0.931	0
6.7	1	0	0	0	20	1.71	0	1	0	45	37	0	1.2	0	39	1.5	48	109	0	17.8	0.38	0.084	0
4.6	0	0	0	0	28	1.63	0	1	0	45	39	0	1.1	0	33	1.8	48	109	0	2.4	0.55	0.75	0
14.3	0	0	0	0	23	0.95	0	1	0	53	38	0	1.17	0	44	3.2	71	111	0	17.3	0.73	0.185	0
9.9	1	0	0	0	20	1.06	0	0	0	48	39	0	1.17	0	39	3.2	61	107	0	19.2	0.82	0.167	0
2	0	0	0	0	22	1.17	0	0	0	50	40	0	1.17	0	31	2.2	50	111	0	2.6	0.71	0.846	0
10.1	0	0	0	1	26	1.22	0	0	0	43	37	0	1.1	0	25	1	46	134	0	15.2	0.4	0.066	0
9	1	0	0	0	20	0.94	0	0	0	46	38	0	1.5	0	37	1.7	55	99	0	19.1	0.46	0.089	0
5.8	0	0	0	0	20	1.01	0	0	0	47	39	0	1.26	0	27	1.79	54	123	0	16.6564	0.66	0.122275	0
9.3	1	0	0	0	20	1.11	0	0	0	48	39	0	0.99	0	41	2.1	64	85	0	13.8	0.51	0.152	0
9	0	0	1	0	20	1	0	1	0	47	28	0	1.54	0	33	2.7	64	124	0	18	0.82	0.15	0
14.2	0	0	0	0	20	1.15	0	1	0	58	41	0	1.5	0	16	2.55	61	174	0	19.4	1.59	0.131	0
7.2	0	0	0	0	24	1.44	0	1	0	55	38	0	1.15	0	19	1.7	60	160	0	17.5051	0.89	0.130332	0
4.3	0	0	0	0	30	1.63	0	0	0	55	40	0	1.16	0	29	2	40	255	0	16.8	0.69	0.119	0
6.2	0	0	0	0	20	1	0	0	0	50	40	0	1.2	0	38	2	54	99	0	14.2	0.53	0.141	0
7.1	0	0	0	0	22	1.18	0	0	0	45	33	0	1.2	0	39	1.1	52	87	0	18.3	0.28	0.06	0
8.2	1	0	0	0	22	1	0	0	0	52	43	0	1.9	0	37	2.1	49	146	0	18.2	0.57	0.115	0
14.9	0	0	0	0	20	1.14663	0	1	0	56	47	0	0.94	0	38	2.8	63	100	0	19.6	0.74	0.143	0
6.2	0	1	0	0	26	1.46	0	0	0	43	36	0	1.3	0	18	0.8	43	91	0	13.9	0.44	0.058	0
12.9	0	0	1	0	22	1.39	0	1	0	47	38	0	1.66	0	36	1.8	61	169	0	2	0.5	0.9	0
8.3	1	0	0	0	26	1.16	0	0	0	53	38	0	2.4	0	14	3.1	35	189	0	2.3	2.21	1.348	0
10.3	0	1	0	0	25	1.43789	0	1	0	55	40	0	1.49	0	26.1892	6.7	64	147	0	14.6	2.767	0.459	0
14.2	1	0	0	0	20	1.2	0	1	1	46	39	0	1.12	0	33	2.3	52	109	0	23.4	0.7	0.098	0
0.5	0	0	0	0	35.8729	1.76	0	0	0	39	29	0	1.5	0	29	3.3	39	85	0	13.2	1.14	0.25	0
14.1	1	0	0	0	24	1.33	0	1	0	45	38	0	1.8	0	27	1.5	51	129	0	22.8	0.56	0.066	0
9.1	1	0	0	0	25	1.09	0	0	0	38	35	0	1.6	0	41	1.5	53	101	0	17.5	0.37	0.086	0
10.3	1	0	0	1	26	1.37	0	1	1	44	33	0	1.32	0	19	0.9	36	212	0	25.6	0.47	0.035	0
7.3	0	0	1	1	25	1.22	0	0	0	46	41	0	1.42	0	18	1.8	51	186	0	19.7	1	0.091	0
11.9	0	0	0	0	22	1.1	0	1	0	50	44	0	1.8	0	39	2.8	63	117	0	12.4	0.72	0.226	0
7.1	1	1	0	0	25	1.38851	0	1	0	42	42	0	1.51	0	18	1.2	43	141	0	22.5	0.67	0.053	0
12.8	1	1	1	0	20	1.33158	0	0	0	57	41	0	1.28	0	39	3.7	92	143	0	14.7	0.95	0.252	0
9.8	0	0	0	0	20	1.2	0	0	0	48	44	0	1.18	0	35	2.6	52	239	0	16.7	0.74	0.156	0
13	0	0	0	0	20	1.25	0	0	0	48	37	0	1.1	0	41	1.8	62	99	0	16	0.44	0.113	0
8.3	1	0	0	0	20	1.44	0	1	0	51	42	0	1.41368	0	21	3.8	58	144	0	16.075	1.81	0.261483	0
4.2	1	0	0	1	28	1.33	0	1	0	47	40	0	1.97	0	18	1.4	42	170	0	16.4	0.78	0.085	0
8.8	0	0	0	0	24	2	0	1	0	54	34	1	1.3	0	15	12.5	71	231	0	18.8	8.33	0.665	0
13.3	1	0	0	0	24	1.09	0	0	0	55	42	0	1.17	0	31.7387	4	77	143	0	12.7	1.256	0.315	0
10.2	1	0	0	0	20	1.11	0	0	0	48	41	0	0.94	0	37	2	57	113	0	19	0.54	0.105	0
10	0	0	0	0	25	1.4	0	1	0	50	44	0	1.7	0	34	2.7	56	129	0	17.8	0.79	0.152	0
10.6	1	0	0	0	25	1.63	0	0	0	48	41	0	0.97	0	37	2.1	49	99	0	13.1	0.57	0.16	0
9.8	1	0	0	0	20	1.63	0	0	0	46	37	0	1.13	0	36	3.2	59	99	0	1.6	0.89	2	0
0.5	1	0	0	0	36	1.67	0	1	0	45	35	0	1.16	0	31	1.7	48	119	0	18.7	0.55	0.091	0
5.9	0	0	0	1	24	1.44	0	0	0	50	40	0	1.42	0	35	3.8	57	201	0	2.7	1.09	1.407	0
11.7	0	0	0	0	26	1.33	0	0	0	52	43	0	1.1	0	27	1.1	45	119	0	18.4	0.41	0.06	0
8.3	0	0	0	0	22	1.2	0	0	0	50	42	0	1.17	0	33	2.5	58	87	0	17.6	0.76	0.142	0
12.3	0	0	0	0	20	1.11	0	1	0	48	42	0	0.96	0	37	1.8	60	75	0	1.3	0.49	1.385	0
9.1	1	0	0	0	20	1.3	0	1	0	52	39	0	1.35	0	23	7.5	65	141	0	14.6	3.26	0.514	0
10.3	1	0	0	0	24	1.33	0	0	0	52	40	0	1.17	0	41	2.3	73	135	0	21	0.56	0.11	0
6.3	0	0	0	1	25	1.28	0	0	0	42	34	0	1.17	0	29.6169	1.4	42	68	0	18.7	0.513	0.075	0
10.3	1	0	0	0	20	1.12	0	0	0	50	39	0	1.65	0	12	3.18	32	248	0	21.1	2.65	0.151	0
9.8	1	0	1	0	23.8166	1.35	0	0	0	38	35	0	1.1	0	35	2.3	52	229	0	21.5	0.66	0.107	0
11.7	1	0	0	1	24	1.2	0	1	0	47	36	0	2.2	0	34	2.9	78	134	0	2.4	0.85	1.208	0
14	1	0	0	0	22	1.05	0	0	0	48	33	0	1.17	0	16	2.5	40	173	0	14.3	1.56	0.175	0
12.8	0	0	0	0	24	1.11	0	1	1	53	45	0	1.36	0	29	2.6	55	192	0	17	0.9	0.153	0
4.6	1	0	0	0	28	1.56	0	1	0	50	37	0	2.9	0	21	0.8	31	255	0	15.8	0.38	0.051	0
5.3	0	0	0	0	25	1.31	0	0	0	50	44	0	1.26514	0	36	3.2	48	205	0	13.9	0.89	0.23	0
8.1	1	0	0	1	28	1.63	0	0	0	48	40	0	1.46251	0	21	1.4	64	226	0	23.1	0.67	0.061	0
10	1	0	0	1	30	1.56	0	0	0	54	40	0	1.23	0	25	2.4	40	89	0	16.8	0.96	0.143	0
10.7	1	0	0	0	24	1.18	0	1	0	46	40	0	1.11	0	39.6	3.18	52	121	0	25.2	0.8	0.126	0
7.6	0	1	0	1	20	1.67223	0	1	0	58	39	0	4.44	0	7	5.7	23	203	0	5.3	8.14	1.075	0
15.5	1	0	0	0	20	1.1	0	1	0	48	43	0	1.8	0	35	1.8	54	119	0	21.8	0.51	0.083	0
7.2	1	0	0	0	22	1.58	0	0	0	42	37	0	1.2	0	22	1.5	41	213	0	18.1596	0.68	0.0947689	0
8.1	1	0	1	0	25	1.18993	0	1	0	37	33	0	0.93	0	42	0.8	51	87	0	22.4	0.19	0.036	0
11.9	0	0	0	0	22	1.11	0	0	0	46	39	0	1.3	0	38	1.9	59	87	0	22.2	0.5	0.086	0
8.4	0	0	0	0	20	0.86	0	0	0	38	34	0	1	0	33	0.8	39	118	0	17	0.24	0.047	0
15	0	0	0	0	26	1	0	0	0	52	43	0	3.3	0	41	1.9	76	67	0	16.3	0.46	0.117	0
5.3	1	0	0	0	28	1.56	0	0	0	50	41	0	1.2	0	18	2.5	64	137	0	19.9	1.39	0.126	0
8.3	1	0	0	0	20	1.4	0	0	0	50	43	0	1.27	0	34	4.8	63	153	0	15	1.41	0.32	0
9.3	0	0	1	0	24	1.44	0	0	0	47	40	0	1.21	0	41	3.2	54	87	0	19.4	0.78	0.165	0
14.4	0	0	0	0	20	0.92	0	1	0	55	50	0	3.35	0	34	1.2	61	91	0	25.1	0.35	0.048	0
11.6	0	0	0	0	28	1	0	0	0	42	36	0	0.92	0	38	2.5	52	89	0	21.3	0.66	0.117	0
15.1	1	0	0	0	20	1.05	0	0	0	41	33	0	1.2	0	47	3.9	76	70	0	21.8	0.83	0.179	0
8.5	0	0	0	0	22	1.07	0	0	0	47	38	0	1.13	0	41	2.9	61	99	0	17.5	0.71	0.166	0
6.5	1	0	0	0	25	1.33	0	1	0	55	40	0	1.43	0	36	2.5	51	87	0	18.6	0.69	0.134	0
9.7	0	0	0	0	20	1.1	0	0	0	50	44	0	1.4	0	31.8108	2.1	61	146	0	19.8	0.653	0.106	0
12.3	0	1	0	0	28	1.53347	0	0	0	54	42	0	1.78	0	28	6	64	50	0	1.4	2.14	4.286	0
10.3	1	0	1	0	26	1.3	0	0	0	40	35	0	1.18	0	39	1.3	52	87	0	14	0.33	0.093	0
5.2	1	0	0	0	25	1.29	0	1	0	44	37	0	1.19	0	18	1.1	42	181	0	18.5976	0.61	0.0695663	0
8.2	0	0	1	0	24	1.67	0	0	0	58	39	0	1.46	0	33	3.7	59	166	0	18.3	1.12	0.202	0
10.1	1	0	0	0	22	1.11	0	0	0	52	42	0	1.5	0	37	2.6	56	180	0	19.1	0.7	0.136	0
8.2	0	0	0	0	20	1.33	0	0	0	49	43	1	1.26	0	32	4.6	60	99	0	17	1.44	0.271	0
8.8	0	0	0	0	25	1.36	0	0	0	48	42	0	1.18	0	36	2.8	66	225	0	17.1	0.78	0.164	0
9.8	0	0	0	1	20	1.33	0	0	0	45	39	0	0.97	0	39	2.8	52	87	0	14.4	0.72	0.194	0
9.2	1	0	0	0	25	1.2	0	0	0	49	45	0	1.8	0	29	5.1	52	134	0	18.2	1.76	0.28	0
7.8	0	0	0	0	20	1.27	0	0	0	45	39	0	1.21	0	37	4.2	55	111	0	2	1.14	2.1	0
7	0	0	0	0	24	1.4	0	0	0	48	44	0	1.27	0	17	2.9	62	167	0	16.2	1.71	0.179	0
7.4	1	0	0	0	25	1.25	0	0	0	46	40	0	0.96	0	36	3	53	87	0	14.7	0.83	0.204	0
10.6	0	0	0	0	25	1.1	0	0	0	48	43	0	1.14	0	34	1.9	72	123	0	21.3	0.56	0.089	0
1.9	0	0	0	0	50	1.78	0	0	0	45	40	0	1	0	33	4.4	47	123	0	1.8	1.33	2.444	0
7.5	1	0	0	0	25	1.33	0	0	0	50	44	0	1.12	0	29	3.2	43	131	0	15.7	1.1	0.204	0
7.3	1	0	0	1	25	1.38	0	1	0	39	38	0	1.14	0	21	1.5	53	178	0	18.9	0.71	0.079	0
14.6	0	0	0	0	25	1.2	0	0	0	52	43	0	1.19	0	38	1.5	67	97	0	16.9	0.39	0.089	0
0.8	0	0	0	0	30	2.29	0	0	0	42	40	0	1.3	0	36	1.9	37	95	0	15.6	0.53	0.122	0
9.2	1	0	0	0	28	1.09	0	0	0	50	37	0	1.21	0	28	1.4	44	150	0	19.9	0.5	0.07	0
8.9	0	1	0	1	20	1.42752	0	0	0	47	35	0	1.16	0	22	2	60	144	0	2.4	0.91	0.833	0
12.9	0	0	0	0	22	1.33	0	1	0	46	35	0	1.29	0	23	2.3	60	139	0	2.2	1	1.045	0
13.5	0	0	0	0	22	1.14434	0	0	0	58	40	0	1.24	0	39	1.9	39	169	0	15.8	0.49	0.12	0
12.2	0	1	0	1	25	1.40096	0	1	0	58	40	0	1.17	0	35	3.4	61	137	0	15.4	0.97	0.221	0
11.4	0	0	0	0	20	1.11	0	0	0	45	40	0	1.7	0	38	2.3	61	77	0	14.1	0.61	0.163	0
3.3	0	0	0	0	28	1.56	0	0	0	53	45	0	1.8	0	31	1.7	48	143	0	16.7	0.55	0.102	0
6.8	1	0	0	0	20	1.25	0	1	0	38	35	0	0.9	0	42	1.2	50	87	0	17.5	0.29	0.069	0
11.6	0	1	0	1	25.6418	1.46698	0	0	0	57	37	0	1.72	0	16	3.4	44	210	0	18.4	2.13	0.185	0
13.8	0	0	0	0	28	1.19	0	0	0	58	52	0	1.14	0	15	5.7	89	207	0	16.0494	3.8	0.444052	0
11.2	1	0	0	0	22	1.11	0	0	0	51	40	0	1.31	0	29	2.4	56	146	0	18.5	0.83	0.13	0
2.8	1	0	1	0	26	1.41	0	0	0	47	42	0	1.12	0	22	3.3	50	134	0	14.8	1.5	0.223	0
9.7	0	0	1	0	24.8395	1.33	0	0	0	55	42	0	1.48	0	23	2.9	52	162	0	22.6	1.26	0.128	0
11.6	0	0	0	0	28	1.63	0	1	0	49	41	0	1.13	0	24	2.76	45	90	0	21.2	1.15	0.13	0
13.2	0	0	0	0	23	1.3	0	0	0	55	46	0	0.9	0	36	2.9	58	99	0	20.4	0.81	0.142	0
10.3	1	0	0	0	25	1.5	0	0	0	57	40	0	1.75	0	32	3.6	56	213	0	12.3	1.13	0.293	0
9.6	1	0	0	0	20	1.25	0	1	0	46	38	0	1.06	0	34	2	46	89	0	18	0.59	0.111	0
10.2	1	0	0	0	25	1.44	0	0	0	56	42	0	1.41	0	37	3.8	66	99	0	19.3	1.03	0.197	0
7.6	1	0	0	0	28	1.33	0	0	0	50	39	0	1.2	0	31	1.2	34	170	0	17.4	0.39	0.069	0
9.3	0	1	0	0	24	1.38264	0	0	0	53	42	0	1.03	0	22	2.3	42	166	0	23.2	1.05	0.099	0
3.1	1	1	0	0	38	1.3	0	0	0	48	35	0	1.29	0	25	1.1	39	89	0	22	0.44	0.05	0
5.3	1	0	0	0	24	1.75	0	0	0	50	40	0	1.04	0	29	1.7	41	95	0	23.4	0.59	0.073	0
5.9	1	0	0	1	24	1.57	0	0	0	41	35	0	1.15	0	41	1.6	50	83	0	17	0.39	0.094	0
11.2	0	0	0	0	25	1.44	0	0	0	57	46	0	1.1	0	34	3.9	69	119	0	21.4	1.15	0.182	0
6.7	0	0	0	0	26	1.44	0	0	0	55	45	0	0.98	0	35	2.2	51	123	0	17.8	0.63	0.124	0
13.1	0	0	0	0	24	0.93	0	0	1	51	49	0	1.5	0	41	3	64	197	0	18.7	0.73	0.16	0
2.7	0	0	0	0	28	1.02	0	0	0	50	36	0	0.97	0	41	3.6	66	99	0	16.2	0.88	0.222	0
3.8	1	1	0	0	22	1.41698	0	0	0	39	35	0	1.52	0	27	1.3	41	149	0	18.3	0.48	0.071	0
11.4	0	1	0	0	22	1.3	0	0	0	50	34	0	1.04	0	24	2.2	61	102	0	11.3	0.92	0.195	0
15.2	0	0	1	0	18	1.24144	0	0	1	48	44	0	2.32	0	13	3.4	74	192.5	0	13.5	2.62	0.252	0
12.5	0	0	0	0	23.8362	1.19	0	0	0	52	47	0	1.12	0	21	1.5	43	187	0	18.8213	0.71	0.09479	0
7.9	0	1	0	0	25	1.56665	0	0	0	55	36	0	1.25	0	27	3.85	53	183	0	18.2	1.43	0.212	0
12.5	0	1	0	1	23.6065	1.25796	0	0	0	52	40	0	1.3	0	27	1.4	52	156	0	19.3	0.52	0.073	0
9.1	0	0	0	0	30	1.33	0	0	0	54	43	0	1.06	0	31	3.4	57	123	0	16.7	1.1	0.204	0
10.4	1	0	0	0	25	1	0	1	0	47	40	0	1.48	0	24	2.3	61	186	0	19.4	0.96	0.119	0
4.8	1	0	0	0	22	1.5	0	0	0	45	40	0	1.29602	0	24	2.1	43	147.5	0	10.7	0.88	0.196	0
14.6	0	0	0	0	22	0.8	0	1	0	54	48	0	1.03	0	28	2.8	70	152	0	21.2	1	0.132	0
8.7	0	0	0	0	18	1.56	0	0	0	49	43	0	1.3	0	16	4.3	78	195	0	19.7	2.69	0.218	0
6.5	1	0	0	0	30	1.5	0	0	0	48	43	0	2.38	0	15	0.7	58	174	0	17.8	0.47	0.039	0
2.3	0	0	0	0	36	1.63	0	0	0	50	45	0	0.87	0	35	3.4	52	123	0	11.9	0.97	0.286	0
11.3	0	0	0	0	22	0.96	0	0	0	52	43	0	1.1	0	26	1.3	40	137	0	17.9	0.5	0.073	0
12	0	0	0	0	24	1.3	0	0	0	49	37	1	1.41	0	33	7.3	73	82.5	0	10.8	2.21	0.676	0
9.3	1	0	1	0	22	1.27	0	0	0	47	42	0	0.95	0	36	1.9	59	122	0	22.1	0.53	0.086	0
6.8	1	0	0	0	20	1.44	0	0	0	48	38	0	1	0	42	3.2	50	87	0	16.3724	0.76	0.205144	0
6.8	1	0	0	0	26	1.5	0	0	0	45	40	0	1.23303	0	34	4.1	56	176	0	21	1.21	0.195	0
14.1	0	1	0	0	30	1.45344	0	1	0	58	57	0	1.24	0	33	5.8	92	127	0	14.6	1.76	0.397	0
11	0	0	0	0	20	0.91	0	0	1	48	42	0	2.08	0	31	1.5	60	141.7	0	17.9	0.48	0.084	0
8.7	1	0	1	0	26	1.56	0	0	0	48	41	0	1.1	0	39	2.8	59	166	0	16.4	0.72	0.171	0
5.6	0	0	0	0	27.9654	1.38	0	1	0	46	38	0	1.37	0	15	2.47	37	211.5	0	21.8	1.65	0.113	0
12.3	1	0	0	0	30	1.4	0	0	0	50	42	0	1.03	0	37	2.7	56	135	0	17.3	0.73	0.156	0
4.4	0	0	0	0	26	1.33	0	0	0	48	45	0	1.16	0	33	5.2	46	115	0	12.4	1.58	0.419	0
9.3	0	0	0	0	24	1.29	0	0	0	52	37	0	1.58	0	28	1.6	45	90	0	15.7	0.57	0.102	0
12.9	1	0	0	0	22.7024	0.96	0	0	0	53	42	0	1.4	0	31	1.4	51	117	0	20	0.45	0.07	0
6	0	0	0	0	26	1.63	0	0	0	50	43	0	1.07	0	32	2.8	51	99	0	15.9	0.88	0.176	0
6.2	1	0	0	0	24	1.35	0	0	0	42	36	0	1.25	0	27	2.3	49	99	0	17.7041	0.85	0.128077	0
7.8	0	0	0	0	24	1.5	1	0	1	50	35	0	2.19	0	20	1.7	41	252	0	16.3	0.85	0.104	0
6.7	1	1	0	0	24	1.46867	0	0	0	53	32	0	1.36	0	17	1.5	44	210	0	19.3	0.88	0.078	0
4.4	1	0	0	1	35	1.44	0	0	0	52	40	0	1.88	0	14	1.1	40	336	0	18.4	0.79	0.06	0
10.3	0	0	0	0	20	1.44	0	0	0	48	39	0	1.17	0	38	3	58	133	0	13.9	0.79	0.216	0
10.2	0	1	0	0	24.187	1.24481	0	0	0	56	39	0	1.43	0	18	1.2	47	148	0	16.6	0.67	0.072	0
8.6	0	0	0	1	22	2.2	0	0	0	47	42	0	1.51	0	26	1.8	56	202	0	15.9	0.69	0.113	0
9	0	0	0	1	25	1.38	0	0	0	47	45	0	1.51	0	34	1.87	53	263	0	16.3	0.55	0.115	0
6.9	0	0	0	0	24	1.24	0	0	0	49	45	0	1.21	0	33	2.4	51	101	0	16.6	0.73	0.145	0
10.6	0	0	0	0	25.6621	0.87	0	0	0	45	44	0	1.55	0	23	2.3	32	161	0	18	1	0.128	0
7.5	1	0	0	0	24.3267	1.05	0	1	0	47	44	0	1.04	0	25	1.4	40	156	0	14.5	0.56	0.097	0
8.4	0	0	1	0	24	1.49	0	0	0	46	35	0	1.05	0	32	1.6	48	111	0	17.1	0.5	0.094	0
0.5	0	0	0	0	33.1606	1.94	0	0	0	45	39	0	1.12	0	25	1.6	44	112	0	16.1675	0.64	0.118565	0
7.1	0	1	0	0	22	1.53561	0	0	0	52	36	0	1.05	0	39	5.6	68	131	0	17.5	1.44	0.32	0
10.8	1	0	0	0	30	1.88	0	0	0	46	38	0	1.1	0	43	2.7	55	87	0	12.7	0.63	0.213	0
5.4	0	0	0	0	30	1.29	0	0	0	47	39	0	1.26	0	26	1.6	36	136	0	20.2	0.62	0.079	0
8.5	1	0	0	0	20	1.22	0	0	0	46	39	1	1.26	0	23	6.8	61	112	0	20.8	2.96	0.327	0
6.3	1	0	0	0	25	1.56	0	0	0	44	34	0	1.24	0	30	2.2	43	87	0	18.7	0.73	0.118	0
15	0	0	0	0	25	1.25	0	0	0	48	40	0	1.23	0	38	2.2	57	109	0	22.9	0.58	0.096	0
10.9	0	0	0	1	20	1	0	0	0	44	41	0	1.1	0	33	2.2	56	187	0	16.5	0.67	0.133	0
14.4	1	1	0	0	28	1.3077	0	1	1	42	27	0	1.45	0	13	1.2	39	153	0	20.9	0.92	0.057	0
12.8	0	0	0	0	25	1.1	0	0	0	49	44	0	1.29	0	31	2.2	49	149	0	20.5	0.71	0.107	0
13.8	1	0	0	0	24	1.44	0	1	0	55	46	0	1.15	0	31	2.3	55	156	0	16.1	0.74	0.143	0
13.6	1	0	0	0	26	1	0	1	0	50	35	0	1.26	0	20	2.7	43	227	0	22.8	1.35	0.118	0
5.8	0	0	0	0	22	1.5	0	1	0	50	36	0	1.16	0	31	2.4	51	139	0	17.7	0.77	0.136	0
14.6	0	0	0	0	25	1	0	0	0	54	42	0	1.12	0	30	2.1	62	230	0	16.5	0.7	0.127	0
7.9	1	1	0	0	30	1.54917	0	0	0	51	35	0	1.32	0	18	3.4	46	123	0	21.4	1.89	0.159	0
13	0	0	0	0	20	1.33	0	0	0	56	48	0	1.19	0	32	1.6	56	78	0	17.3298	0.5	0.128217	0
11.4	0	0	0	0	22	1.39	0	0	0	43	38	0	1.17	0	37	1.2	50	89	0	18.5	0.32	0.065	0
8.5	1	0	0	0	26	1.5	0	0	0	47	38	0	0.95	0	28	3.7	45	143	0	14.9735	1.32	0.28915	0
15.3	1	0	0	0	20	1.15	0	1	0	49	30	0	1.29	0	27	2.2	71	151	0	18.6	0.81	0.118	0
8.6	0	0	0	0	24	1.44	0	0	0	52	38	0	1.04	0	36	3.4	67	144	0	19.7	0.94	0.173	0
10.7	0	0	0	1	20	1.4	0	0	0	50	40	0	1.02	0	39	1.9	68	134	0	16.5851	0.49	0.132213	0
3.9	0	0	0	0	22	1.86	0	0	0	38	30	0	1.31	0	30	2.1	44	109	0	17.3	0.7	0.121	0
13.6	1	0	0	0	26	1	0	0	0	47	36	0	1.19	0	29	1.8	43	158	0	21.1	0.62	0.085	0
6.9	0	0	0	0	20	1.4	0	0	0	58	50	0	1.29	0	27	1.6	54	122	0	13.3	0.59	0.12	0
8.6	1	0	0	1	20	1.75	0	1	0	35	30	0	1.59	0	40	5.2	55	139	0	16.2	1.3	0.321	0
10.4	1	0	0	0	20	1.2	0	0	0	52	42	0	1.01	0	34	2.2	68	116	0	18.8	0.65	0.117	0
10.3	0	0	0	0	20	1	0	0	0	58	43	0	1.18	0	36	6.7	62	146	0	22.6	1.86	0.296	0
4.8	1	0	0	0	24	1.15	0	0	0	44	35	0	1.08	0	38	1.2	42	102	0	16.5	0.32	0.073	0
9.1	1	0	0	0	22	1.24	0	0	0	52	38	0	1.09	0	31	2	47	151.5	0	16.5	0.65	0.121	0
11.9	0	0	0	0	22	0.89	0	1	0	55	44	0	1.44	0	23	1.5	55	227	0	22.9	0.65	0.066	0
1.8	0	0	0	1	36	1.81	0	0	0	50	33	0	1.01	0	31	1.8	39	137	0	17.2	0.58	0.105	0
9.3	0	1	0	1	30	2.33	0	1	0	50	28	0	1.23	0	40	2.8	64	132.5	0	12.8	0.7	0.219	0
11.9	0	1	0	0	22	1.86	0	1	0	59	44	0	1.69	0	13	2.5	41	214	0	18	1.92	0.139	0
8	0	0	0	0	20	1	0	0	0	58	35	0	0.94	0	36	2.5	55	148	0	22.2	0.69	0.113	0
11	1	0	0	0	24	1.13	1	1	1	43	29	0	1.17	0	31	3	57	104.16	0	20.3	0.97	0.148	0
4.3	1	0	0	0	30	1.67	0	0	1	52	35	0	1.47	0	33	4.8	91	122.6	0	15.2	1.45	0.316	0
12.9	1	0	1	1	25.0372	1.27	0	1	0	44.9	33	0	1.46753	0	14	1.5	64	230	0	17.2	1.07	0.087	0
15.9	1	0	1	0	20	1.57	0	1	0	41	26	1	1.15	0	31	3.1	63	109	0	19.4	1	0.16	0
8.4	0	0	0	0	25	1.04	0	0	0	57.2	49.6	0	1.25	0	20	2.4	41	219	0	18.9	1.2	0.127	0
10.1	1	1	0	1	22	1.3522	0	0	0	47.1	37	0	1.19	0	20	1.6	40	93	0	23.7	0.8	0.068	0
8.2	0	0	1	0	20	1.14	0	0	0	46	36	0	1.02	0	39	1.8	62	190	0	16.5	0.46	0.109	0
6.9	0	0	0	1	28.0784	1.29	0	1	0	47	41	0	1.22	0	17	1.2	30	223	0	16.3	0.71	0.074	0
11.8	0	0	0	0	26	1.04	0	0	0	54	40	0	1.28	0	26	1.3	67	114	0	17.5	0.5	0.074	0
5.2	0	0	0	0	22	1.22	0	1	0	40	30	0	1.01	0	25	1	37	120	0	20.2	0.4	0.05	0
10.6	1	0	0	0	20	1.4	0	0	0	47.1	34	0	1.37	0	15	1.7	39	102	0	22.3	1.13	0.076	0
9.4	1	1	0	0	27	1.45362	0	1	0	54	33	0	2.13	0	13	2.7	39	145	0	24.2	2.08	0.112	0
12.4	1	0	0	0	28	1.24	0	0	0	55	41	0	1.08	0	34	2.6	53	122	0	20.8	0.76	0.125	0
12.3	0	0	0	0	20	1.26	0	0	0	51	35	0	1.21	0	33	2.8	73	130	0	20.3	0.85	0.138	0
7.4	0	0	0	0	22	1.33	0	0	0	52	42	0	1.28	0	28	3.1	53	136	0	16.6	1.11	0.187	0
7.6	0	0	0	0	24	1.78	0	0	0	54	40	0	1.09	0	31	4.3	58	93	0	14	1.39	0.307	0
8.2	0	0	0	1	40	1.4	0	0	0	53.9	39	0	1.23	0	23	2.9	53	183	0	8.5	1.26	0.341	0
5.4	0	0	1	0	25	1.24	0	0	0	48	33	0	1.13	0	33	1.2	48	226	0	17.5	0.36	0.069	0
10	1	0	0	0	24	1.25	0	1	0	49	42	0	1.47	0	22	1.7	42	175.5	0	18.3	0.77	0.093	0
7.8	1	0	0	0	24	1.4	0	0	0	50	40	0	1.37	0	14	1.3	73	248	0	18.0806	0.93	0.109317	0
10.8	0	0	0	0	24	1.2	0	0	0	48	41	0	1.09	0	32	1.6	54	136	0	12	0.5	0.133	0
10.8	1	0	0	0	20	1.58	0	1	0	46	39	0	0.96	0	42	1.3	53	97	0	23.7	0.31	0.055	0
0.6	1	1	0	0	40	1.76141	0	0	0	45	32	0	1.33	0	34	2.3	36	162.8	0	16.1	0.68	0.143	0
5.1	0	0	0	1	25	1.44	0	0	0	50	38	0	1.15	0	35	6.7	57	98.5	0	18.7	1.91	0.358	0
4.4	1	0	0	0	20	1.5	0	0	0	44	39	0	1.06	0	37	1.7	51	160	0	15.3	0.46	0.111	0
7.9	0	0	0	0	26	1.24	0	0	0	47.4	41.3	0	1.13	0	15	1.8	47	242	0	17.8	1.2	0.101	0
9.1	0	0	0	0	26	1.1	0	0	0	50	40	0	1.38	0	28	2.7	42	370.5	0	20.5	0.96	0.132	0
0.4	1	0	0	0	40	2.25	0	0	0	46	38	0	1.28	0	29	3.6	42	132.3	0	11.3	1.24	0.319	0
9	0	0	0	0	26	1.5	0	1	0	55	38	0	1.12	0	36	2.4	50	174	0	20.2	0.67	0.119	0
11.6	0	0	0	0	30	1.2	0	0	0	59.1	33	0	1.2	0	29	3.6	99.5	143	0	11.3	1.24	0.319	0
9.7	1	0	0	1	20	1.26	0	0	0	47	40	0	1.08	0	28	2.95	54.9643	145	0	21.3	1.05	0.138	0
11.6	0	0	0	0	22	1.2	0	1	0	46.8	36.3	0	1.18	0	19	2.1	50	44	0	20.1	1.11	0.104	0
7.3	0	0	0	0	25	1.3	0	0	1	54	43	0	1.18	0	32	3.4	72	283	0	20.6	1.06	0.165	0
5.7	1	0	0	0	24	1.88	0	0	0	48	32	0	1.26	0	30	4	49	124	0	11	1.33	0.364	0
7.3	1	0	0	0	30	1.27	1	0	0	50.5	12.2	1	2.72	0	16	2.3	58	137	0	17.1	1.44	0.135	1
4.33333	0	0	0	0	32	1.47	0	0	0	52	35	0	1.14	0	34	7.5	53	164	0	17.4	2.21	0.431	0
6.75	1	0	0	0	26	1.28	0	0	0	50	40	0	1.07	0	36	3.3	52	123	0	18.2	0.92	0.181	0
9	0	0	0	0	26	1.2	0	0	0	53	48	0	1.5	0	26	2.5	60	231	0	17.8459	0.96	0.14394	0
9.16667	1	0	0	0	24	1.31	0	0	0	40	34	0	1.01	0	37	1.2	47	111	0	23	0.32	0.052	0
7.41667	0	0	0	0	20	1.13	0	0	0	50	44	0	1.13	0	30	2.1	86	94	0	16.2	0.7	0.13	0
7.5	1	0	0	0	20	1.44	0	0	0	50	42	0	1.49792	0	20	0.8	48	191	0	22.8	0.4	0.035	0
11	0	0	1	0	24	1.06	0	0	0	43	39	0	1.21	0	22	1	44	260	0	22.3	0.45	0.045	0
10.25	0	0	0	0	22	1.1	0	0	0	48	38.8	0	1.1	0	29	2.3	58	156	0	14.7	0.79	0.156	0
9.33333	0	0	0	1	20	1.87	0	0	0	46.5	38	0	1.15	0	26	1.1	83.9	191	0	23.2	0.42	0.047	0
8.25	1	0	0	0	20	1.63	0	0	0	55	35	0	1.17	0	33	2.7	55	265	0	16.6	0.82	0.163	0
12.5	0	0	0	1	20	1.33	0	0	0	48	40	0	1.3	0	15	3	83	173	0	11.5	2	0.261	0
8.25	1	0	0	0	36	1.01	0	0	0	48	41	0	1.13	0	21	1.2	36	181	0	21.8	0.57	0.055	0
13.25	0	0	1	0	25	1.06	0	0	0	55	41	0	1.31	0	38	5.2	70	145	0	16.5757	1.37	0.33502	0
4.66667	1	1	0	0	28	2.05	0	0	0	46	34	0	1.48	0	24	3.4	45	203	0	17.6	1.42	0.193	0
12.5833	0	0	0	0	24	0.95	0	1	0	52.1504	40.1325	0	1.39	0	16	1.7	54	182	0	13.7	1.06	0.124	0
9.91667	0	1	1	0	20	1.32522	0	0	0	50.1084	38.3857	0	1.3	0	23	2.1	43	128	0	14.1	0.91	0.149	0
15.25	0	0	0	0	24.5716	0.97	0	0	0	59	41	0	1.47	0	20	2.2	48	263	0	19	1.1	0.116	0
5.8	1	0	0	0	24.9022	1.33966	0	0	0	38	34	1	1.41	0	29	1.3	52.6	96	0	17.2254	0.45	0.0977107	0
2.9	1	0	0	0	30	1.44	0	0	0	49.45	36	1	1.44	0	16	2.5	35	219	0	18	1.56	0.139	0
6.7	0	0	0	0	25	1.44	0	0	0	50	41	1	1.26	0	32	2.1	54	171	0	15.3	0.66	0.137	0
0.5	1	0	0	1	30	1.57468	0	0	1	48	29	0	1.16	0	15	0.8	29	164	0	17.7	0.53	0.045	0
9.2	0	0	0	0	20	1.4	0	0	0	47	42	1	1.21	0	37	3.4	60	196	0	14.1	0.92	0.241	0
10	0	0	0	0	26	0.92	0	0	0	40	36	0	1.19	0	20	1.1	45	195	0	21.7	0.55	0.051	0
8.1	0	0	1	0	36	1.09	0	1	0	48	37	1	1.33	0	26	2.7	50	140	0	16.5	1.04	0.164	0
2.6	1	0	0	0	24	1.38	0	0	0	46	37	0	1.22	0	20	1.7	33	161	0	20.5	0.85	0.083	0
0.3	0	0	0	0	40	1.56	0	0	0	42	20	1	1.97	0	20	6.9	34	66.67	0	17.1	3.45	0.404	1
5.7	1	0	0	0	22	1.2	0	0	0	45	31	0	1.19	0	22	1.9	38	192	0	13.7	0.86	0.139	0
6.5	1	0	0	0	30	1.56	0	0	0	50	35	0	1.65	0	17	2.23	39	151.7	0	18.7	1.31	0.119	0
8.2	0	0	0	0	25	1	0	1	0	48	34	0	1.33	0	26	1.5	60.59	184	0	19.2	0.58	0.078	0
9.7	0	0	1	0	20	1.41	0	0	0	46	36	0	1.15	0	26	1.8	49	198	0	21.4	0.69	0.084	0
5.5	1	0	0	0	34	2	0	1	1	51	38	0	1.79	0	31	2.5	64	193.5	0	12.7	0.81	0.197	0
6.3	0	0	1	0	24.4937	0.88	0	0	0	49.7996	39	1	1.58543	0	31	3.552	68	144	0	15.9681	1.15	0.240888	0
0.8	1	0	0	0	45	1.6	0	0	0	31	27	0	1.28	0	27	1.8	37	137	0	14	0.67	0.129	0
0	0	0	0	0	28	1.09	0	0	0	52	38	0	1.2	0	40	2.55	54.0999	111	0	15.5873	0.64	0.169054	0
9.9	0	0	0	0	26	1.18	0	0	0	44.3	35	0	1.08	0	44	4	62	83	0	20.5	0.91	0.195	0
8.9	0	0	0	0	26	1.15	0	1	0	43	35	0	1.27963	0	25	2.5	46	137	0	17.7506	1	0.136007	0
11.3	0	0	0	0	25	1.2	0	1	0	51	40	0	1.52	0	16	1	48	154	0	18.4638	0.63	0.0731918	0
14.9	1	0	0	0	25.4492	1.27	1	1	1	46.9611	37.3897	0	1.03	0	25	1.9	50	188.35	0	22.4	0.76	0.085	0
7.3	0	0	0	0	24	1	0	0	0	55	42	0	1.26	0	12	1.3	49	181	0	16.3	1.08	0.08	0
6.7	1	0	0	0	25.5114	1.38	0	0	0	55	38	0	1.77	0	21	2	49.0485	159.5	0	19	0.95	0.105	0
11.6	0	0	1	0	20	0.64	0	0	0	42	35	0	1.15	0	26	1	51	221	0	21.4	0.38	0.047	0
12	1	0	0	0	25	0.9	0	1	1	49	39	0	1.29	0	16	1.2	56.3	218.6	0	25.4	0.75	0.047	0
8.6	0	0	0	0	20	1	0	0	0	52	40	0	1.18	0	24	1.2	60	136.5	0	15.7	0.5	0.076	0
9	1	0	0	0	18	1.14	0	1	0	52	39	0	1	0	32	1.6	45	120	0	16.4	0.5	0.098	0
8.9	1	0	0	0	20	1.2	0	0	0	48	38	0	1.36	0	33	3.6	59	109	0	15.9	1.09	0.226	0
4	0	1	0	0	22	2.17	0	0	0	46.7	29	0	2.02	0	16	1.8	39	147.5	0	15.9	1.13	0.113	0
8.9	1	0	1	0	30	1.33263	0	0	0	52	37	0	1.09	0	13	2.4	44	139	0	18.3	1.85	0.131	0
4.4	1	0	0	0	20	1.32	0	0	0	47	36	1	1.86	0	18	2.6	37	107	0	13.8	1.44	0.188	0
3.2	0	0	0	0	30	1.32	0	0	0	48	34	0	1.3	0	27	4	47	173	0	15.3203	1.48	0.239543	0
9.2	1	0	0	0	22	1.4	0	0	0	52	43	0	1.15	0	39	2.5	85	69	0	14.3	0.64	0.175	0
13.7	0	0	0	0	26	0.77	0	1	0	59	46	0	1.7	0	13	1.3	55	202	0	18.3285	1	0.121206	0
9.8	1	0	0	0	30	1.06	0	0	0	46	40	1	1.32	0	17	3.01	37	185	0	18.1164	1.77	0.168313	0
2.2	1	1	0	0	40	1.57162	0	0	0	45	35	0	1.15	0	29	1	29	160	0	15.6362	0.34	0.107499	0
4.5	0	0	0	0	26	1.2	0	0	0	55.6	33	0	1.04	0	38	2.8	54	203	0	18.9	0.74	0.148	0
14.5	1	0	0	0	24	1.33	0	0	0	52.2101	41.814	0	1.98	0	35.5	8.15	106.08	158.5	0	18.3	2.3	0.445	0
12.9	0	0	0	0	24	1.25	0	0	0	47.5	35	0	1.06	0	33	1.7	58	126	0	18.674	0.52	0.100789	0
6.7	0	0	0	0	24.5027	1.36	0	0	0	49	38	1	1.36493	0	32	3.3	55	161	0	16.2	1.03	0.204	0
12.3	1	0	0	0	22	1.04	0	0	0	41	35	0	1.27	0	26	0.8	39	163	0	28.4	0.31	0.028	0
11.8	1	0	0	0	22	1.2	0	0	0	52	42	0	1.09	0	31	2.1	64	136	0	17.6956	0.68	0.129566	0
5.8	1	0	0	0	25	1.75	0	0	0	45	39	0	1	0	37	3.3	52	111	0	13.9	0.89	0.237	0
3.1	1	0	0	0	30	1.56	0	0	0	51	36	0	1.49	0	17	2.64	40	133	0	18.1504	1.55	0.141717	0
1.9	1	0	0	0	60	1.33	0	1	1	58	49	0	1.43	0	17	2.17	34.48	88	0	19.7	1.28	0.11	0
17.4	1	0	0	0	26	1.2	0	0	0	48	40	0	1.48	0	22	1.78	72.49	68	0	23.7	0.81	0.075	0
5.9	0	0	0	0	24	2	0	1	0	54	38	1	1.68696	0	19	2.35	54.81	40	0	15.2425	1.24	0.266476	0
0.9	1	0	0	0	30	1.71	0	0	0	45	36	1	1.84	0	22	3	61.88	65	0	20.3	1.36	0.148	0
5.6	1	0	0	0	20	1.35	0	1	0	50	43	0	1.56	0	14	1.8	46.85	130	0	16.2	1.29	0.111	0
10.8	1	0	0	0	28	1.06	0	0	0	45	42	0	1.55	0	14	1.42	77.79	170	0	17.9	1.01	0.079	0
7.2	1	0	0	0	28	1.3	0	0	0	42	34	0	1.51	0	17	1.91	54.01	103	0	22.8	1.12	0.084	0
4.2	1	0	0	0	32	1.12	1	1	1	58	45	0	1.63	0	14	1.22	53.2986	154	0	18	0.87	0.068	0
11.3	0	0	0	0	30	1.40458	0	1	0	42	32	1	3.06	0	15	5.6	48.62	119	0	16.1	3.73	0.348	1
10.1	0	0	0	0	24	1.05	0	1	0	48	39	0	1.22	0	16.3	1.5	74.26	169	0	16.5	0.92	0.091	0
5.8	1	0	0	0	32	1.67	0	1	0	53	34	0	1.56	0	16	2.3	58.34	161	0	20	1.44	0.115	0
6	0	0	0	0	36	1.3	0	0	0	44	33.6	0	1.26	0	17	2.2	35.36	168	0	22.8	1.29	0.096	0
8.2	0	0	0	0	25	1.14	0	0	0	52	36	0	1.16	0	29	1.94	45.08	260	0	16	0.67	0.121	0
0	0	0	0	0	30	1.38	0	0	0	50	42	0	1.23	0	17	1.1	43.32	102	0	19.8	0.65	0.056	0
3.3	1	0	0	0	34	1.67	0	1	0	50	38	0	1.49	0	14	2.02	53.92	119	0	17.1	1.44	0.118	0
14.0833	1	0	1	0	26	1.04	1	0	1	38	11.43	1	4.04118	0	29	3.88	78.68	95	0	15.1	1.34	0.257	0
1	0	0	0	0	36	2	0	0	0	45	36	1	0.88	0	34	2.94	38.9	72	0	13.7551	0.86	0.259852	0
8.58333	1	0	0	1	24	1.36	0	0	0	41	33	0	2.09	0	30	2.68	85.75	139	0	21.3	0.89	0.126	1
4.5	1	1	0	0	38	1.71193	1	0	1	54	29	0	1.56	0	19	2.78	42.43	201	0	18.3	1.46	0.152	0

## Sheet: Data codebook
No	Variable name	Type of data	Values	Description
1	year.data	Numeric	character	year when patient was hospitalized and data collected from medical record from his/her hospital admission
2	critical_dengue	Binary variable	0= No; 1=Yes	Composite endpoint-critical dengue conditions
3	death	Binary variable	0= No; 1=Yes	patient died at hospital discharge
4	MV	Binary variable	0= No; 1=Yes	Mechanical ventilation requirement
5	PALF	Binary variable	0= No; 1=Yes	Dengue-associated acute liver failure
6	PALF.severity	Categorical variable	mild/moderate/severe	Severity of denguePALF (mild, moderate and severe)
7	Encephalitis.dengue	Binary variable	0= No; 1=Yes	Dengue-associated encephalitis, confirmed by clincial and cerebrospinal fluid PCR
8	picu.stay	Continuous variable	days	days of staying in the PICU
9	hospital.stay	Continuous variable	days	days of hospital stay
10	DSS.grade	Binary variable	Grade 3 & 4	severity of dengue shock syndrome, DSS grade 3 - compensated shock, DSS grade 4-decompensated shock
11	DSS.Decompensated	Binary variable	0= No; 1=Yes	Decompensated dengue shock syndrome (DSS)
12	weight	Continuous variable	numeric	Patient's weight in kg
13	height.m	Continuous variable	numeric	Patient height in metre (m)
14	bmi	Continuous variable	numeric	body mass index
15	age.year	Continuous variable	years	patient' age by year
16	sex	Binary variable	female (1) / male (0)	patient's sex-female =1, and male = 0
17	underlying.disease	Binary variable	0= No; 1=Yes	underlying diseases accompanied at hospital admission
18	day.shock	Nomial variables	numeric	day of onset of dengue shock since the first manifestation of symptoms (commonly fever)
19	onset.day.shock	Binary variable	0= No; 1=Yes	Early occurrence of shock <= day 3 since fever
20	Res.rate	Continuous variable	numeric	respiratory rate per minute
21	Nasal.oxygen	Binary variable	0= No; 1=Yes	Nasal canula oxygenation support
22	CPAP	Binary variable	0= No; 1=Yes	Nasal Continuous Positive Pressure Support
23	HR	Continuous variable	numeric	heart rate
24	Sys.BP	Continuous variable	numeric	systolic blood pressure
25	Dias.BP	Continuous variable	numeric	diastolic blood pressure
26	Sys.shock.index	Continuous variable	numeric	systolic shock index
27	Dia.shock.index	Continuous variable	numeric	diastolic shock index
28	Severe.bleeding	Binary variable	0= No; 1=Yes	severe bleeding complication
29	AVPU	Categorical variable	1-alert, 2-verbal, 3-pain, 4-unresponsive & mechanical ventilation(MV)	AVPU neurological status scale: A-alert, V-verbal response, P-pain response, U-unresponsive level
30	AVPU.Pain.Unresponse	Binary variable	0= No; 1=Yes	AVPU neurological status scale: combined P-pain response and U-unresponsive levels (0/1)
31	WBC	Continuous variable	numeric	white blood cell count
32	Hb	Continuous variable	numeric	hemoglobin (g/dL)
33	PLT	Continuous variable	numeric	platelet cell count (K/mm3)
34	PLT.lower20K	Binary variable	0= No; 1=Yes	platelet cell count less than 20 K/mm3
35	PLT.transfusion	Binary variable	0= No; 1=Yes	platelet transfusion due to very low platelet count and critical bleeding
36	HCT.peak	Continuous variable	numeric	peak value of hematoctit during the first 24h of admission
37	HCT.nadir	Continuous variable	numeric	lowest value of hematoctit during the first 24h of admission
38	AST	Continuous variable	numeric	aspartate aminotransferase
39	ALT	Continuous variable	numeric	alanine aminotransferase
40	Severe.hepatitis	Binary variable	0= No; 1=Yes	severe transaminases defined by WHO Dengue guideline 2009, AST or ALT > 1,000 IU/L
41	INR	Continuous variable	numeric	international normalised ratio
42	PT	Continuous variable	numeric	Prothrobin Time
43	aPTT	Continuous variable	numeric	Activated Partial Thromboplastin Time
44	Bilirubin.total.mg.dL	Continuous variable	numeric	Total serum bilirubin
45	NH3.max	Continuous variable	numeric	Serum ammonia level
46	Na	Continuous variable	numeric	Sodium level (mEq/L)
47	K	Continuous variable	numeric	Potassium level (mmol/L)
48	CRP	Continuous variable	numeric	C-reactive protein (mg/dL)
49	Albumin.Admission.g.L	Continuous variable	numeric	albumin level (g/L) upon admission
50	Albumin.Admission.g.dL	Continuous variable	numeric	albumin level (g/dL) upon admission, calculated by g/dL
51	Lactate.admission	Continuous variable	numeric	serum lactate (mmol/L) on PICU admission
52	Creatinin	Continuous variable	numeric	serum creatinine (mmol/L) on PICU admission
53	Troponin	Continuous variable	numeric	cardiac enzyme troponin I
54	Ascite	Binary variable	0= No; 1=Yes; NA = unknown	abdominal ascite
55	Max.Abdomil.Pressure	Continuous variable	numeric	maximum value of abdominal pressure
56	Fluid.Before.Admission	Binary variable	0= No; 1=Yes	Having intravenous fluid before admission to children hospital No.2
57	Fluid.amount.province	Continuous variable	numeric	Total amount of fluid infused (mL/kg) at provincial hospitalsf before referral
58	Cumulative.fluid.24h	Continuous variable	numeric	Cumulative amount of fluid infused from referral hospital and 24h of admission in children hospital No.2
59	Vasopressor	Binary variable	0= No; 1=Yes	use of vassopressure
60	vasopressor.days	Continuous variable	numeric	days of vassopressor use
61	VIS.admission	Continuous variable	numeric	vasoactive inotropic score (VIS) on PICU admission
62	VIS.6h	Continuous variable	numeric	vasoactive inotropic score (VIS) 6 to 12 hours since PICU admission
63	VIS.24h	Continuous variable	numeric	vasoactive inotropic score (VIS)-max levels-during 24 hours since PICU admission
64	VIS.24h.over30	Binary variable	0= No; 1=Yes	vasoactive inotropic score (VIS) max levels-during 24hours of PICU admission > 30
65	pH	Continuous variable	numeric	ABG-arterial blood gas-pH on PICU admission
66	PO2	Continuous variable	numeric	ABG-arterial blood gas-pO2 with oxygen therapy support
67	FiO2	Continuous variable	numeric	ABG-arterial blood gas-FiO2 with oxygen therapy support
68	HCO3	Continuous variable	numeric	ABG-arterial blood gas-Bicarbonate
69	PaCO2	Continuous variable	numeric	ABG-arterial blood gas-PaCO2
70	LA.admission	Continuous variable	numeric	Blood lactate to albumin ratio at admission (LAR)
71	LB.admission	Continuous variable	numeric	Blood lactate to bicarbonate ratio at admission (LB ratio)
72	CRRT	Binary variable	0= No; 1=Yes	continuous renal replacement therapy
73	TPE	Binary variable	0= No; 1=Yes	Therapeutic plasma exchange
74	Blood.culture	Binary variable	0= No; 1=Yes	patient's blood culture result
75	Cause.of.Death	Text	character	Main caused of deaths
