# Supplementary material for: Comparison of serum lactate and lactate-derived ratios as prognostic biomarkers in pediatric dengue shock syndrome using supervised machine learning models
Source: PLoS One. 2025 Oct 27;20(10):e0335022. doi: 10.1371/journal.pone.0335022 (PMC12558473; doi:10.1371/journal.pone.0335022)
Supplement: S3 Appendix — (XLSX) [file pone.0335022.s010.xlsx]

## Sheet: S3_Appendix_Full_Dataset
year.data	death	MV	PALF	PALF.severity	Encephalitis.dengue	picu.stay	hospital.stay	DSS.grade	DSS.Decompensated	weight	height.m	bmi	age.year	sex	underlying.disease	onset.day.shock	Res.rate	Nasal.oxygen	CPAP	HR	Sys.BP	Dias.BP	Sys.shock.index	Dia.shock.index	Severe.bleeding	AVPU	WBC	Hb	PLT	PLT.lower20K	PLT.transfusion	HCT.peak	HCT.nadir	AST	ALT	Severe.hepatitis	INR	PT	aPTT	Bilirubin.total.mg.dL	NH3.max	Na	K	CRP	Albumin.Admission..g.L	Albumin.PICU.g.L	Lactate.admission	Creatinin	Troponin
2013	0	1	1	severe	0	16	29	3	0	24	1.33	13.5678	8	1	0	5	28	0	0	116	80	60	1.45	1.93	0	4	1.73	15.4	17.6	1	1	41	37	280	61	0	1.85	21.4	120	0.9		125	3	1		20	1.21	44.2	0.363
2016	0	1	0		0	8	14	3	0	15.5	0.93	17.9211	3	1	0	5	26	0	0	165	90	70	1.83	2.36	0	4	2.13	14.9	31.2	0	1	50	42	277	106	0	1	13.9	42.6	2.63		122	4.4	6			4.99	45
2016	0	1	1	moderate	0	6	11	3	0	16	1.08	13.7174	5	1	0	6	20	0	0	140	100	48	1.4	2.92	1	4	12.6	9.88	39.2	0	1	30	28	6800	1690	1	3.04	31.9	120	4.68		129	4,4	8		25	9.39	145.8	4.7
2013	1	1	1	severe	0	7	7	3	0	36	1.45	17.1225	12	1	0	3	20	0	0	160	85	45	1.88	3.56	1	4	12.9	16.5	68.8	0	1	55	43	285	254	0	1.66	19.7	63.3	4.4		137	3	1			7.09	117.6	1.832
2016	0	1	0		0	7	16	3	0	33	1.2	22.9167	7	1	0	3	20	0	0	179	97	53	1.85	3.38	0	4	9.25	11.6	28	0	1	41	30	1550	338	1	3.64	36.9	120	1.91		122	4	12	24	24	7.4	84	0.43
2016	0	1	0		0	9	15	3	0	21	1.22	14.1091	10	1	0	5	20	0	0	160	113	86	1.42	1.86	1	4	5.8	12.6	48.6	0	1	40	30	858	228	0	1.68	19.7	75.5			135	4.3	7		26	4.27	61.9
2014	0	1	1	moderate	0	7	22	3	0	12			3	1	0	6	38	0	0	180	100	50	1.8	3.6	1	4	16.3	9.7	112	0	1	35	32	2650	1161	1	4.65	41	72.7	6.4		118	5.7	16			13.03	43.3
2015	0	1	0		0	3	6	3	0	9	0.7	18.3673	1	1	0	4	30	0	0	190	135	80	1.41	2.38	1	4	8.51	14.94	72.31	0	0	47	34	436	138	0	1.77										4.41	38.9	0.039
2016	0	1	0		0	5	15	3	0	9	0.78	14.7929	1	0	0	7	32	0	0	135	68	37	1.99	3.65	0	4	8.2	10.1	73	0	0			1120	349	1	1.37	18.7	96	0.73		118	4	12	19	19	1.4	48.6	0.014
2016	0	1	1	moderate	0	9	19	3	0	17	1.1	14.0496	4	0	0	7	26	0	0	140	80	46	1.75	3.04	1	4	15.2	13.4	40	0	1	46	43	4245	1590	1	1.86	23.9	120	5.96		116	5	7		27	5.19	71.6
2013	0	1	0		0	4	5	3	0	25	1.2	17.3611	8	1	0	4	25	0	0	130	75	55	1.73	2.36	1	4	3.92	12.9	15	1	1	50	32	56	20	0	1.06	13.9	41.4			133	3.2	1		15	2.26	69.8
2016	0	1	0		0	4	7	3	0	40	1.3	23.6686	8	0	0	5	20	0	0	160	150	80	1.07	2	0	4	4.53	14.1	33.6	0	1	51	31	540	226	0	1.6	18.9	109.2			125	3.5	5	19	19	1.7	68	0.194
2016	0	1	0		0	2	14	3	0	26			7	1	0	5	25	0	0	170	115	78	1.48	2.18	0	4	21.8	16.5	108	0	0	50	40	156	71	0	1.28	15.8	52.4			140	3.5	7	29		1.92	62.7	0.044
2013	1	1	1	severe	0	3	3	3	0	55			14	0	0	5	20	0	0	110	120	50	0.92	2.2	1	4	10	8.29	36.8	0	1	21	17	17360	3584	1	10.97	83.4	68.1	7.5		113	7	6				362.4
2013	1	1	1	severe	0	28	28	3	0	27			9	1	0	5	24	0	0	115	110	90	1.05	1.28	0	4	3.93	14	77.1	0	0	47	37	153	65	0	1	13.3	34.3	3.2		127	3	11				55.7
2016	0	1	0		0	5	12	3	0	70	1.62	26.6728	14	1	0	6		0	0	97	110	90	0.88	1.08	0	4	4.6	17.9	49.5	0	0	60	58	669	409	0	1.23	15.3	48.2	2.46		122	3.6	7		24	4.54	66.3
2014	0	1	0		0	16	17	3	0	16			6	0	0	5	25	0	0	170	110	80	1.55	2.13	1	4	15.6	14.1	39.4	0	0	44	41	126	50	0	1.37	17	52.1	0.4		130	4.1	1		17	2.39	55.7
2013	0	1	1	moderate	0	11	15	3	0	18			7	1	0	4	20	0	0	155	80	50	1.94	3.1	0	4	5.94	11.62	7.33	1	1	35		3342	1434	1	3.28	33.4	68.3	1.3		123	5	8			5.09	49.5
2016	0	1	0		0	8	12	3	0	7.4	0.7	15.102	1	1	0	7		0	0	180	69	49	2.61	3.67	1	4	4.67	10.1	19.8	1	1	40	30.1	1690	786	1	1.52	18.2	153	0.77		126	5	5			2.21	46.8	0.013
2021	0	1	0		0	8	12	3	0	40	1.3	23.6686	6	0	0			0	0	130	120	70	1.08	1.86	0	4	2.76	11.2	92	0	0	35	30	123	54	0	0.95	12.6	37.1			132	3.3	25			1.2	51
2017	1	1	1	moderate	0	2	2	3	0	16	1.1	13.2231	8	1	0	6	20	0	0	170	65	32	2.62	5.31	1	4	3.81	14.6	8	1	1	47	30	8410	3416	1	11.12	99	120	1.84		129	4.5	1.1		13	7.29	42.5	0.002
2017	0	1	0		0	5	19	3	0	11.8	0.86	15.9546	2	1	0	4	30	0	0	158	97	64	1.63	2.47	0	4	14.8	13.9	8.09	1	1	47	35	94	56	0	1.73	20.5	59.8			123	3.7	2.5			2.54	35.3	0.002
2017	0	1	1	moderate	0	6	13	3	0	19	0.9	23.4568	2	1	0	5	25	0	0	200	50	30	4	6.67	0	4	32.13	11	20	0	1	38	26	4150	1649	1	2.44	27.1	22.5	1.35		133	4.7	6.3		18	4.9	45	0.15
2017	0	1	0		0	4	9	3	0	20	1.11	16.2324	4	0	0	4		0	0	111	95	65	1.17	1.71	0	4	7.86	14.8	39.2	0	0	50	43	259	55	0		20.2	180			126	4	3.9		10		52
2017	0	1	1	moderate	0	8	18	3	0	19	1.09	15.9919	4	1	0	4		0	0	140	85	60	1.65	2.33	0	4	4.82	15.2	34.3	0	1	45	32	544	120	0	1.65	19.7	70.2	10.18		126	4.6	1.6		25	2.56	44.3	0.012
2017	0	1	0		0	4	18	3	0	37.5	1.2	26.0417	6	1	0	7	32	0	0	146	80	55	1.83	2.65	0	4	8.05	16.8	19.9	1	1	47	41	608	194	0	2.03	22.9	52.6	0.51		132	4.1	6		19	2.29	56.6
2017	1	1	1	severe	0	7	7	3	0	8.3	0.7	16.9388	1	1	1	5	40	0	0	148	90	70	1.64	2.11	1	4	9.18	13.2	21	0	1	35	33	868	382	0	2.8	41.8	97.9			127	4.7	25		19	7.26	60.1
2017	0	1	0		0	10	18	3	0	15	1	15	4	1	0	5	30	0	0	150	90	70	1.67	2.14	0	4	3.47	15.3	38.9	0	1	50	43	388	149	0	2.78	29.6	72.9			134	3.7	6			1.92	54.8	0.001
2017	0	1	0		0	6	8	3	0	25	1.15	18.9036	5	1	0	7	25	0	0	150	92	64	1.63	2.34	0	4	4.76	15	53	0	0	51	48	275	90	0	1.9	14.9	43.9			123	4	2.4		23		33.3
2017	0	1	0		0	7	15	3	0	9.5	0.68	20.545	1	0	0	5		0	0	178					1	4	4.17	10.5	19.5	1	1	48	44	164	65	0	3.15	34.3	109			124	4.9	0.2		11	1.41	31.3	0.018
2017	0	1	0		0	13	16	3	0	30	1.35	16.4609	9	0	0	5	20	0	0	130	65	45	2	2.89	0	4	5.78	17	19.4	1	1	51	38	1205	434	1	2.4	26.3	120			123	4.9	29		19	6.86	60.1
2017	0	1	0		0	6	11	3	0	10.5	0.7	21.4286	1	1	0	5	30	0	0	120	72	42	1.67	2.86	0	4	4.7	10.2	21.7	0	1	41	36	71	20	0	1.41	17.4	98.4	0.32		127	4.3	0.7		17	0.9	28.752	0.012
2017	0	1	0		0	7	10	3	0	20	1.07	17.4688	5	1	0	4	38	0	0	140	100	80	1.4	1.75	0	4	5.29	12.7	8.77	1	1	50	46	2150	1442	1	2.48	33	79.4	1.04		125	4.9	10.5	14	17	2.04	36.4	0.107
2017	0	1	0		0	5	10	3	0	56	1.47	25.9151	10	1	0	5		0	0	140	120	95	1.17	1.47	0	4	2.15	16.6	37	0	1	57	51	1192	511	1	1.24	15.7	44.7	0.81		129	3.6	3.1		15	7.6	68
2017	1	1	1	severe	1	2	5	3	0	40	1.5	17.7778	12	0	0	5	20	0	0	110	85	40	1.29	2.75	0	4	18.3	16.3	70.9	0	0	48	47	2049	1006	1	1.41	17.4	46.2			130	6.4	1.9			4.22	68	2.963
2017	0	1	0		0	14	16	3	0	24	1.12	19.1327	6	1	0	4		0	0	128	85	65	1.51	1.97	0	4	3.4	16.1	26	0	1	51	45	423	124	0	1.39	17.2	40.1			133	3.6	24.7		17		46
2017	0	1	0		0	9	10	3	0	35	1.17	25.568	12	0	0	5		0	0	130	96	65	1.35	2	0	4	3.12	15	36.9	0	0	47	45	1300	528	1	1.93	22	120	3.18		127	3.1	6	12	12	2.12	61.9	1.19
2017	1	1	1	severe	1	11	11	3	0	36	1.34	20.049	9	1	0	6	20	0	0	170	85	50	2	3.4	1	4	4.47	10.6	7.96	1	1	40	31	11240	2074	1	4.66	47.7	180	6.9		116	5.5	14.7		15	6.69	116.7	1.34
2017	1	1	1	severe	0	6	6	3	0	11.8	0.75	20.9778	1	1	0	5	30	0	0	160	66	32	2.42	5	1	4	3.72	12.3	15.5	1	1	38	29	708	229	0	1.18	15	83	3.8		131	6.2	0.5		18	15	132.6	0.06
2017	0	1	0		0	5	10	3	0	40	1.5	17.7778	14	0	0	4	20	0	0	110	80	43	1.38	2.56	0	4	6.53	12.8	161	0	0	41	36	77	58	0	1.24	15.4	37.1			128	3.8	10			2.05	69.8	0.003
2017	1	1	1	moderate	1	1	1	4	1	52	1.55	21.6441	14	0	1	2	20	0	0	180	0	0			0	4	14.49	13.9	91	0	0	45		1091	509	1	1.79	21.1	37.8			140	2.8	27.4			12.2	125
2019	0	1	0		0	7	13	3	0	27	1.2	18.75		1	0	4	22	0	0	120	100	80	1.2	1.5	0	4	3.21	12.9	67	0	1	50	42	198	47	0	1	22.3	48.9			131	4.4	1.4		17		49
2019	0	1	0		0	6	10	3	0	48	1.52	20.7756	12	1	0	4	36	0	0	116	100	75	1.16	1.55	0	4	7.1	12.4	4.44	1	1	57	37	30	18	0	1.8	24	110			130	4	1.5		12	0.9	43	0.0075
2019	0	1	0		0	4	8	3	0	38	1.3	22.4852	8	1	0	4	32	0	0	152	100	70	1.52	2.17	0	4	4.06	13.5	26.4	0	1	48	45	621	284	0	3.02	38.5	180			125	3.7	1.6	13	34	1.9	44	0.35
2019	0	1	0		0	6	16	3	0	11	0.92	12.9962	3	1	0	5	25	0	0	150	80	56	1.88	2.68	0	4	4.96	12.6	42.3	0	1	45	35	422	135	0	1.84	27	76.1			128	4.3			18	1.7	31
2019	0	1	0		0	5	13	3	0	17	1.1	14.0496	4	1	0	6	28	0	0	94	82	60	1.15	1.57	1	4	1.19	12.9	60.1	0	1	41	39	327	104	0	2.65	33	96			130	3.7	1.9				40
2019	0	1	0		0	5	10	3	0	31	1.1	25.6198	6	1	0	4	25	0	0	150	140	110	1.07	1.36	0	4	4.33	14.2	32.2	0	1	46	40	65	28	0	2.07	17.8	41			128	3.9	2.1		17	1.1	45
2019	0	1	0		0	4	9	3	0	30	1.5	13.3333	11	0	0	5	20	0	0	100	100	80	1	1.25	1	4	10.61	15.1	29	0	1	43	30	62	19	0	1.53	19.8	49.7			129	4.5	2.5		11	1.5	50
2019	0	1	0		0	8	12	4	1	53	1.48	24.1965	10	0	0	4	36	0	0	120	0	0			0	4	3.14	16.8	20.9	0	1	63	42	991	700	1	1.85	81.2	180			133	3.9	7.6		9	6.6	75
2019	0	1	0		0	5	8	3	0	45	1.35	24.6914	8	0	0	4		0	0	110	107	83	1.03	1.33	0	4	6.03	15.2	44	0	0	48	40	157	88	0	1.91	26	52.1	3.9		123	4.7	2.3		11	1.5	42
2019	0	1	0		0	4	8	3	0	16	1.15	12.0983	7	1	1	3		0	0	120	90	60	1.33	2	0	4	11.4	12.4	16.3	1	0	40	28	86	20	0	1.43	18.6	41.3	0.32		130	3.5	1.6	23	16		48
2019	0	1	0		0	6	13	3	0	35	1.31	20.3951	8	0	0	4	25	0	0	135	118	81	1.14	1.67	1	4	5.02	16	18	1	0	49		174	54	0	1.2	16.7	58			131	3.8	4.7				66
2019	1	1	1	severe	0	9	9	3	0	23.7	1.25	15.168	7	0	0	4	30	0	0	120	90	70	1.33	1.71	1	4	8.8	16	56	0	1	50	43	2416	868	1	5.54	60	152	13.33		124	4.4	26.3	33	16	1.8	60
2019	0	1	0		0	6	10	3	0	20	1.22	13.4372	7	1	0	4		0	0	124	100	75	1.24	1.65	1	4	5.42	16.5	19.7	1	0	47	36	69	15	0	1.29	16.9	41.7			133	4.3	9.8		21	1.5	50
2019	0	1	0		0	5	10	3	0	35	1.45	16.6468	10	1	0	4	40	0	0	90	105	65	0.86	1.38	0	4	5.86	15.2	13.2	1	1	43	29	39	12	0	2.72	45	88			125	4.1	1	9	9	1.9	42
2019	0	1	0		0	5	11	3	0	25	1.17	18.2628	5	0	0	6	25	0	0	117	130	80	0.9	1.46	0	4	2.17	11.8	39.836	0	1	36	32	162	58	0	2.37	30	69.3			131	4.2	2.4		11	1.5	40	0.0291
2019	0	1	0		0	4	14	3	0	20	1.1	16.5289	4	0	0	6	25	0	0	110	93	40	1.18	2.75	0	4	13.4	14.3	23.6	0	1	44	38	54	12	0	1.71	22.2	50.9			134	3.1	0.3	28	28	1.7	42	0.0012
2019	0	1	0		0	5	10	3	0	35	1.37	18.6478	9	0	0	4	30	0	0	140	90	70	1.56	2	0	4	2.86	13.3	13.4	1	0	40	38	358	176	0	2.06	26.1	61	0.73		123	5.2	1.5		14	1.5	42
2019	0	1	0		0	11	19	3	0	10	0.75	17.7778	1	0	0	3	27	0	0	170	70	50	2.43	3.4	1	4	7.1	15.6	53	0	1	45	25	1774	834	1	2.43	30.9	91.3			126	5.1	0.9	18	16	10.1	40	0.0123
2019	1	1	1	moderate	1	2	2	3	0	9	0.7	18.3673	0.7	0	0	5	35	0	0	147	94	75	1.56	1.96	0	4	3.5	10.6	69.3	0	1	51	41	2405	1278	1	2.26	28.5	52.5	3.6	47	136	2.7	0.4	28		1.4	36	0.0845
2019	0	1	0		0	5	11	3	0	17	1	17	4	1	0	4	30	0	0	144	90	70	1.6	2.06	0	4	8.6	12	32	0	0	57	38	95	28	0	1.73	25.2	56			134	3.7	2.4			1.61	32
2019	0	1	0		0	19	38	3	0	13	1	13	4	0	0	4	32	0	0	140	90	70	1.56	2	1	4	5.84	15.2	30.8	0	1	47	36	53	19	0	1.31	17.3	68			126	3.9	2.1		10	1.2	36	1.47
2019	0	1	0		0	7	17	3	0	41	1.6	16.0156	13	0	0	4	24	0	0	140	90	60	1.56	2.33	1	4	4.39	8.91	92	0	1	28	20	231	87	0	1.4	18.4	38.8			132	3.5	4.6			1.9	49	1.15
2019	0	1	0		0	12	25	3	0	37	1.27	22.94	9	1	0	5	30	0	0	140	100	80	1.4	1.75	1	4	7.81	14.2	9.4	1	0	44	38	604	290	0	2.35	46	65		40	127	4.9	2.2		10	2.5	45
2021	0	1	1	severe	0	19	39	4	1	40	1.5	17.7778	10	0	0	6	35	0	0	150	0	0			1	4	8	7.7	9	1	1	27	24	4180	1232	1	3.51	143	180		198	125	4.9	34	9	15		214	1.05
2021	0	1	1	severe	0	9	23	4	1	48	1.4	24.4898	9	0	0	5		0	0	150	0	0			1	4	7.8	15	20	0	1	47	38	4031	3002	1	2.76	45	56	5.47	108	120	4	4.5	29	16	5.81	71	0.37
2020	0	1	0		0	3	12	3	0	51	1.53	21.7865	9	0	0	5		0	0	125	130	80	0.96	1.56	0	4	2.8	14.4	45	0	0	45	38	99	42	0	1.32	17	39.5			130	3.8	12.1		14		44
2019	0	1	0		0	8	10	3	0	55	1.55	22.8928	17	0	1	3	28	0	0	106	120	100	0.88	1.06	0	4	3.25	15.5	23.7	0	1	51	44	168	110	0	1.24										2.9	61	0.0018
2019	1	1	1	severe	0	3	3	3	0	28	1.25	17.92	7	0	0	6	48	0	0	160	0	0			0	4	16.5	18	24	0	1	57	43	4248	1121	1	5.08	63.6	91.6	5.03	128	123	4.6	7.6		16	9.7	53	7.6
2019	0	1	0		0	7	15	3	0	70	1.65	25.7117	15	0	0	4	25	0	0	135	110	90	1.23	1.5	0	4	4.13	15.6	30	0	0	53	48	383	392	0	1.27	17.8	86	1.25		126	3.9	2.2		15	1.6	52.8
2019	1	1	1	severe	0	3	4	3	0	32	1.3	18.9349	7	0	0	6	28	0	0	142	90	70	1.58	2.03	1	4	2.88	17.1	34.2	0	1	56	43	1109	373	1	2.17	28	84	1.42	371	128	4.6	4	20	12	2.6	60
2019	0	1	0		0	7	15	3	0	20			8	0	0	3	25	0	0	122	90	70	1.36	1.74	0	4	4.9	15.9	75	0	0	45	43	304.3	106.11	0	1.93	17	69			129	3.5	4.3	31	13	1.2	50	0.004
2019	0	1	0		0	7	11	3	0	20	1.15	15.1229	6	0	1	4	25	0	0	140	70	50	2	2.8	0	4	2.91	9.42	64.6	0	0	39	32	28	12	0	3.03	37.5	73.6			127	5,1	0.6	10	14	13	156.6
2019	0	1	1	severe	0	7	18	3	0	9	0.66	20.6612	0.6	0	0	3	30	0	0	130	80	50	1.63	2.6	0	4	4.45	10.5	52.2	0	0			12357	3679	1	2.74	35	66	1.46	104	133	3.6	11			1	42
2019	0	1	0		0	6	11	3	0	32	1.3	18.9349	7	1	0	5	26	0	0	110	100	70	1.1	1.57	1	4			20	0	1	48	42	63	26	0	2.12	26.8	37			137	3.2	2.6		11		33
2020	0	1	1	moderate	1	6	21	3	0	31	1.33	17.525	9	1	0	4		0	0	130	80	40	1.63	3.25	0	4	17.2	10.5	92	0	0	33	33	9941	4293	1	2.56	33.1	48.2	1.76	64	139	3.1	26		30	2.7	77	65.12
2019	0	1	0		0	4	6	3	0	52	1.41	26.1556	11	0	0	4	25	0	0	130	60	40	2.17	3.25	0	4	2.46	13.8	48	0	0	48	41	88	28	0	1.16	16.2	43.6			132	3.4				1.2	63.7
2019	0	1	0		0	7	11	3	0	33	1.05	29.932	6	0	0	3	24	0	0	120	100	80	1.2	1.5	0	4	1.81	14.5	36.2	0	0	48	45	83	47	0	1.77	23	45.8			129	3.7	1.4	13	22	1.2	42
2019	0	1	0		0	5	10	3	0	23	1.19	16.2418	5	1	0	5	30	0	0	150	80	60	1.88	2.5	0	4	7.57	14.6	19	1	1	44	40.9	70	49	0	1.32	17.3	39.3			129	3.8	0.9		18	1.7	36
2019	0	1	0		0	7	16	3	0	32	1.42	15.8699	8	1	0	4	26	0	0	90	100	80	0.9	1.13	0	4	4.4	11	21	0	1	49	43	88	47	0	1.62	21.2	50.2			130	4	3.9	20	25		44
2019	0	1	0		0	5	13	3	0	6.8	0.67	15.1481	0.4	1	0	3	38	0	0	168	80	50	2.1	3.36	0	4	6.51	15.7	54.6	0	1	50	42	107	38	0	2.06	26.7	114.7			131	4.8	0.8	31	22		38	0.0199
2020	0	1	0		0	5	13	3	0	22	1.13	17.2292	5	1	0	4	26	0	0	145	90	70	1.61	2.07	0	4	4.38	14.4	94	0	0	45	37	288	120	0	1.67	20.1	58.2	0.68		128	4.3	9.7		14	1.67	48
2019	0	1	0		0	5	8	3	0	32	1.14	24.623	6	1	0	3	30	0	0	140	100	70	1.4	2	1	4	12.1	16.7	17.2	1	1	49	47	175	123	0	2.6	33.4	47.5			124	4.2		16	16	3.7	44
2019	1	1	0		0	3	3	3	0	25	1.01	24.5074	5	0	1	5	40	0	0	158	115	85	1.37	1.86	1	4	7.29	16.1	60	0	1	43	39	572	279	0	1.31	17.3	42.6			128	3.4	13.3	9	19	3.1	48
2019	0	1	0		0	3	6	4	1	45	1.5	20	12	1	0	5	30	0	0	0	0	0			0	4	19.3	18.9	2.9	1	1	55	40	52	27	0	1.3	17.1	38.6			132	4.2	9.2	23	23	2	52	0.08
2015	0	1	0		0	8	15	3	0	22.5	1.18	16.1591	7	1	0	4	25	0	0	114	80	40	1.43	2.85	1	4	5.84	7.37	155.8	0	1	27	16	28	13	0	1.15	15.9	36.1	0.6		140	4.19	7		17	1.99	50.4
2015	1	1	1	moderate	0	1	1	3	0	8.4	0.67	18.7124	0.6	0	0	4	42	0	0	180	85	55	2.12	3.27	1	4	6.83	15.02	122	0	1	47	42	2020	1050	1	2.29	28.3	97.8	2.1		128	4.7	8				48.6
2015	1	1	1	severe	0	7	7	4	1	28	1.3	16.568	7	0	0	7	20	0	0	166	0	0			1	4	8.55	13.9	43.8	0	1	46	29	2720	1110	1	2.69	32.3	120			141	6.2	5			18.82	131.7
2015	1	1	1	severe	0	1	1	4	1	11	0.84	15.5896	2	1	0	4	30	0	0	0	0	0			1	4			25.7	0	1	41	33	4458	821	1	2.17	23.6	61.2	1.7		124	4.6	9	13	14	13.1	68
2015	1	1	1	severe	0	3	3	3	0	54	1.55	22.4766		1	0	4	24	0	0	133	80	60	1.66	2.22	1	4	4.2	13.6	12.4	1	1	37	33	939	324	0	2.28	28.5	161.3	2.4		121	3.9	7	0	17	4.3	64.5
2015	1	1	1	moderate	0	1	1	4	1	22	1	22		1	0	6	40	0	0	0	0	0			1	4	18.2	11.7	17	1	1	48	27	2550	1670	1	2.3	30.2	101.4			128	5	19		9	13.05	87.5
2015	0	1	0		1	4	13	3	0	33	1.42	16.3658	8	0	0	6	20	0	0	108	110	70	0.98	1.54	0	4	7.32	14.2	118	0	0			61	37	0	1.1	15.3	30.3			130	3.5	44				64.5
2015	1	1	1	moderate	0	2	2	4	1	28	1.15	21.172	6	1	0	4	26	0	0	152	0	0			0	4	2.09	13.97	19	1	1	53	33	825	336	0	6.64	73	120			117	3.1	7		5	2.8	64.5
2015	0	1	0		0	5	9	4	1	55	1.54	23.1911	12	0	0	5	36	0	0	130	0	0			0	4	1.81	12.1	13.7	1	0	39	30	145	46	0	2.1	28.1	62			119	4	5				68
2015	1	1	1	severe	0	4	4	3	0	54	1.42	26.7804	10	0	0	5	45	0	0						1	4	9.5		25	0	1	44	32	196	848	0	6.32	70	120	5.24		131	5.1	7		20		194
2015	1	1	1	severe	0	20	20	3	0	37	1.41	18.6107	10	0	0	3	20	0	0	150	80	50	1.88	3	0	4	20.1	10.3	12.9	1	1	43	30	3920	1680	1	5.62	25.2	120	7.41		137	3.5	26		18	10.77	122.9	0.328
2021	0	1	1	moderate	0	6	17	4	1	8.7	0.7	17.7551	0.8	1	0	4	50	0	0	180	0	0			0	4	7.44	10.7	14	1	1	40	20	1339	707	1	2.62	33.6	72.9			128	4.3	6.4		19	6.7	44	0.04
2015	1	1	0		0	4	4	3	0	9			1	1	0	6		0	0	120	80	60	1.5	2	1	4	2.31	9.12	23.7	0	1	45	27	490	169	0	2.11	28.1	67.7			128	4.5	5			3.06	52.2
2019	1	1	1	severe	0	15	15	3	0	40	1.45	19.025	11	1	0	5	22	0	0	110	110	72	1	1.53	1	4	5.4	15	30	0	1	45	41	18636	4000	1	6	72.5	63.4	2.16	256	123	4.7	26.2	25	20	8.3	59
2015	1	1	1	severe	0	3	3	3	0	14			4	1	0	5	30	0	0	143	106	73	1.35	1.96	1	4	43.2	12.3	38	0	1	51	34	2230	622	1	2.13	28.3	65.4	2.8		136	3.7				19.83	179	0
2015	1	1	1	moderate	0	1	1	3	0	50	1.5	22.2222	12	0	0	4	20	0	0	126	58	43	2.17	2.93	1	4	2.57	13.3	38	0	1	42		656	323	0	2.52	24	49	1.87		144	3.4	3.7			7.17	207.7	1.666
2015	0	1	0		0	2	9	3	0	6.7			0.7	0	1	7	15	0	0	147	88	52	1.67	2.83	0	4	8.21	6.98	29.25	0	1			311	126	0	1.27	18.4	50	0.4		131	2.5	6			1.69	40.7	0.039
2015	0	1	0		0	7	22	3	0	25	1.4	12.7551	9	1	0	5	20	0	0	176	79	51	2.23	3.45	1	4	19.97	9.95	68.77	0	1	31	22	151	46	0	1.29	16.5	91.4	1.1		141	3.5	43		28	6.03	60.1	7.835
2015	1	1	0		0	7	8	4	1	26	1.27	16.12	7	1	0	3	30	0	0	170	0	0			1	4	4.89	15.2	42.4	0	1	52	45	298	174	0	2.72	32.6	78.2			120	4.8	8			4.74	68
2015	0	1	1	moderate	0	32	42	3	0	33	1.28	20.1416	6	0	0	5	40	0	0	160	110	85	1.45	1.88	1	4	17.13	16.5	12.7	1	1	51	40	1530	1310	1	2.87	34	120	2.3		119	4.7	11		14	10.3	63.6
2020	0	1	1	moderate	0	18	22	4	1	7.5	0.69	15.753	0.8	1	0	4	35	0	0	0	0	0			1	4	4.55	11.5	33	0	1	37	28	1207	197	1	2.23	29.2	119	1.07	59	131	3.8	23		18	1.3	34	0.0668
2020	0	1	1	severe	0	10	24	3	0	56	1.45	26.635	9	1	0	5	28	0	0	100	100	80	1	1.25	0	4	6.47	15.3	17	1	0	45	38	2344	768	1	2.4	19.7	70	9.7	175	134	4.1	34	34	29	3	48
2020	0	1	0		0	12	23	4	1	7.2	0.65	17.0414	0.5	0	0	4	30	0	0	180	0	0			1	4	4.19	11	52	0	1	48	39	380	80	0	3.2	42	78	1.82	78	129	4.4	1.2		19		34
2020	0	1	1	severe	0	13	39	3	0	19	1.12	15.1467	7	1	0	7	25	0	0	170	81	40	2.1	4.25	0	4	12.63	7.8	60	0	0	28	25	6379	1149	1	3.67	46.8	89.5	2.71	141	121	4.9	16.4		28	4.2	33	0.11
2020	1	1	1	severe	0	11	11	3	0	33	1.25	21.12	5	1	0	5	30	0	0	140	80	60	1.75	2.33	0	4	5.54	18	68	0	1	54	40	1041	272	1	2.22	27.7	72.6	4.83	95	128	3.9	23.7		16	3.6	53	0.15
2020	0	1	0		0	6	16	3	0	14	0.94	15.8443	2	0	0	4	40	0	0	156	110	70	1.42	2.23	0	4	12.1	10.4	131	0	0	38	30	3047	813	1	1.81	23.8	73.1	0.42	51	120	4.3	11.5			2.3	31
2020	0	1	0		0	8	14	3	0	26	1.3	15.3846	8	0	0	5	25	0	0	120	100	60	1.2	2	0	4	5.5	13.2	47	0	0	42	35	4625	1369	1	1.37	18.2	86.6	1.66	54	127	3.4	4.5		18	2.3	49
2020	0	1	0		0	6	12	3	0	11.5	0.7	23.4694	0.7	1	0	4		0	0	170	120	100	1.42	1.7	0	4	3.37	16.4	32	0	1	50	47	132	32	0	2.16	27	64.7			139	5.2	1		9	4.1	33
2020	0	1	0		1	3	9	3	0	15	1	15	4	1	0		20	0	0	120	160	80	0.75	1.5	0	4	5.4	12.3	70.7	0	0			143	49	0	0.91	12.3	33.4		45	137	3.6	1.5			1.2	38
2020	0	1	0		1	4	11	3	0	19	1.25	12.16	9	0	0		30	0	0	130	90	60	1.44	2.17	0	4	30.9	14.4	178	0	0	45	38	137	49	0	1.04	13.9	34.3			133	3.6	1.7			2.3	56	14
2020	0	1	0		1	5	14	3	0	16	0.97	17.005	2	0	0	6	30	0	0	110	73	43	1.51	2.56	0	4	12.6	12.3	34.9	0	0	35	35	240	58	0	1.18	15.9	34.6	0.31	31	114	4.7	1.5			0.9	37	0.2
2020	0	1	1	moderate	0	11	19	3	0	32	1.32	18.3655	9	0	1		26	0	0	120	100	60	1.2	2	1	4	17.6	9.05	164	0	1	28	25	4563	2268	1	2.12	27.8	48.4	9.84	88	129	3.3	49.3		37		72
2021	0	1	1	severe	0	18	29	3	0	23	1.17	16.8018	5	1	0	3	46	0	0	150	73	40	2.05	3.75	1	4	22.6	10.2	24	0	1	44	30	7136	1893	1	3.75	42	85	5.51	283	135	5.5	22.6	18		13	75
2021	0	1	1	severe	0	18	22	3	0	19	1.12	15.1467	5	0	0	4	25	0	0	135	106	62	1.27	2.18	1	4	5.3	9.9	13	1	1	35	33	1113	218	1	1.8	23	71.4	1.17	95	132	3.6	3.3	15.5	15.5	1.2	40	0.28
2021	0	1	0		0	4	8	3	0	22	1.22	14.781	6	1	0	5	30	0	0	124	138	91	0.9	1.36	0	4	3.7	12	26	0	0	50	37	66	19	0	1.9	25	145			124	4	2.1	12.5	12.5	1.1	57	0.038
2021	0	1	0		0	13	29	3	0	31	1.33	17.525	10	0	0	3	35	0	0	125	120	70	1.04	1.79	1	4	12.9	13.6	29.6	0	1	41	35	104	48	0	2.2	26	84	0.26	84	136	4.2	25.4	11	23	2.6	48	0.15
2021	0	1	0		0	5	10	3	0	7	0.66	16.0698	0.7	1	0	5	40	0	0	130	100	70	1.3	1.86	0	4	3	8.4	9	1	1	32	27	385	102	0	1.58	20.6	61			132	3.5	1.5			1.2	26
2021	0	1	0		0	5	12	3	0	21	1.21	14.3433	7	1	0	6	25	0	0	135	90	50	1.5	2.7	1	4	11.2	9.2	49	0	0	31	28	1924	644	1	1.8	23	44.8	1.92	68	127	3.7	1.8		26	2.4	49
2021	1	1	1	severe	0	6	6	4	1	50	1.45	23.7812	10	0	0	4	20	0	0	160	0	0			1	4	28.35	10	15	1	1	29	23	11233	1869	1	3	38.2	70.1	6.57	390	139	4.9		27	15	13.4	141	0.11
2021	0	1	0		1	3	10	3	0	15	1	15	5	1	0	6	32	0	0	120	90	60	1.33	2	0	4	7.44	12.9	100	0	0	38	35	115	40	0	1.06	14	28.8			132	4.2	1				49
2021	0	1	0		0	6	15	3	0	18	1.09	15.1502	6	1	1	8	24	0	0	120	70	40	1.71	3	0	4	10.83	9.5	120	0	0	25	24	543	412	0	1.89	23.7	45.9		71	124	4.3	1	25	25	6.1	36	0.02
2021	0	1	1	severe	0	8	36	3	0	25	1.3	14.7929	9	1	1	5	30	0	0	110	108	93	1.02	1.18	0	4	7	14	34	0	1	56	45	2659	957	1	2.63	33.7	78.2	0.461988	81	122	5	178	27	10	3.5	43
2021	0	1	1	severe	0	17	31	3	0	50	1.6	19.5312	15	1	0	5	15	0	0	150	100	80	1.5	1.88	0	4	60.57	10.6	31	0	1	42	18	3763	1799	1	4.12	51.8	60.3	5.18129	242	120	4.7	115		15	13.3	179	1.09
2020	0	1	0		0	5	10	3	0	37	1.4	18.8776	10	1	0	4	32	0	0	120	110	70	1.09	1.71	0	4	4.85	13.1	20	0	0	40	36	108	43	0	2.22	29.1	76.4			128	4.3	2		7	1.6	40
2021	0	1	1	severe	0	14	23	3	0	70	1.53	29.903	11	0	0	4	20	0	0	150		95		1.58	0	4	10.5	11.4	36	0	1	57	36	1064	436	1	1.76	22.2	69.3			129	4.9	6.3	25.5	26	1.43	256	0.4
2021	0	1	1	severe	0	14	31	3	0	35	1.32	20.0872	7	0	0	4	20	0	0	120	80	50	1.5	2.4	1	4	8	16.4	34	0	1	55	44	782	315	0	1.8	45	58.6		82	126	3.5	8	9.9	17	6.5	61	0.657
2021	0	1	1	severe	0	27	34	3	0	32	1.3	18.9349	8	1	0	4	20	0	0	150	120	70	1.25	2.14	1	4	7.4	11	34	0	1	37	24	8354	3514	1	7.12	10	59	5.57895	262	131	3.3	8.6	27.6	27.6	6.98	92
2021	0	1	0		0	20	22	3	0	38	1.35	20.8505	9	1	0	3	30	0	0	100	70	50	1.43	2	1	4	2.2	14.4	32	0	1	52	41.9	907	451.6	0	1.25	13.7	41.6	1	97	126	3.88	1.1	30.8	11.8	2.7	50	0.02
2021	0	1	1	severe	0	12	40	4	1	37	1.3	21.8935	10	0	0	3	20	0	0	140	0	0			1	4	4.6	12.3	26	0	1	47	30	2398	814	1	2.36	29.4	32	6.46199	158	122	3		16	16	2.5	59	0.41
2022	0	1	1	severe	0	8	23	3	0	16	1.04	14.7929	4.3	1	0	5	40	0	0	150	70	50	2.14	3	1	4	11.63	10.9	14	1	1	38	26	2012	512	1	3.61	44.4	79.3	2.80702	263	125	4	2.9	15.2	24	2.7	42	0.3
2022	0	1	1	moderate	0	11	18	3	0	22	1.1	18.1818	4.4	1	0	4		1	0	120	90	60	1.33	2	0	1	2.27	12.1	90	0	1	45	40	7741	1340	0	2.06	24.4	78.1	1.5731	90	126	4.3	20.9	12	12	3.5	55	0.23
2022	0	1	0		0	6	14	3	0	43	1.45	20.4518	8.8	0	0	4	20	1	0	125	100	80	1.25	1.56	1	1	9.79	10.5	5	1	1	47	34	4068	1363	1	3.49	43	50.6	3.25731	147	129	4.6		18	18	10	42	0.07
2022	1	1	1	severe	0	6	6	3	0	42	1.52	18.1787	9.8	0	0	5		0	0	160	100	80	1.6	2	1	4	11.7	10.6	9	1	1	40	25	11376	2189	1	10.22	118	115.5	2.91228	286	133	4.5	1	19.6	13	13.4	222	0.2
2022	0	1	0		0	6	14	3	0	20	0.97	21.2562	2.8	1	0	3		1	0	180	110	90	1.64	2	1	4	7.1	11.7	15	1	0	31	28	900	447	0	1.63	19.7	68.9	1.46199	73	135	3.7	3.5	20.4	18	2.9	46	0.09
2022	0	1	0		0	4	10	3	0	19	1.18	13.6455	6.5	1	0	5		1	0	150	125	85	1.2	1.76	0	3	6.2	11.8	32	0	0	47	30	47	11	0	1.03	17.1	46.4			135	4	2		15		30	0.01
2022	1	1	1	severe	0	6	10	3	0	35	1.16	26.0107	5.8	0	1			1	0	120	90	60	1.33	2	1	3	17.14	14.4	20	0	0	52	34	5309	861	1	3.57	43.9	80.1	5.29825	128	118	4		13	13	4.2	58	0.11
2022	0	1	0		0	7	9	3	0	26	1.16	19.3222	6.8	1	0	5	42	0	1	108	110	50	0.98	2.16	0	1	5.97	15.3	10	1	1	47	39	75	29	0	1.3	16.6	40.1			131	4.2	7.5	20	20		39
2022	0	1	0		0	5	11	3	0	25	1.2	17.3611	5.3	1	0	5		1	0	140	90	70	1.56	2	0	1	2.32	13.8	52	0	1	47	38	193	139	0	1.09	14	35.1	0.55	64	131	3.7	2.6		20		28	0
2022	0	1	0		0	6	14	3	0	28	1.3	16.568	6.7	1	0	4	40	0	1	130	100	80	1.3	1.63	0	2	5.17	13	13.7	1	1	45	36	123	29	0	1.79	23.3	55.5	1.37	35	137	3.1	5.6	15	33	1	42	0.12
2022	0	1	0		0	3	14	3	0	11	0.75	19.5556	1.7	0	0	6		0	0	109	85	45	1.28	2.42	0	2	11.3	11.8	48	0	0	30	24	1895	483	1	1.31	17.2	59.3	1.20468	131	127	4.3	3.8	29	29	2.1	54	0.05
2022	0	1	0		0	8	16	3	0	21	1.18	15.0819	5.8	1	0	4		1	0	150	90	60	1.67	2.5	0	2	11.79	12.1	67	0	0	50	41	391	117	0	1.36	17.7	43.6			127	4.9	3.7		23	3.8	58	0.01
2022	0	1	0		0	5	11	3	0	20	1.08	17.1468	5	1	0	3	30	1	0	160	80	60	2	2.67	1	3	10.76	17.6	23	0	1	55	31	317	227	0	1.23	16.2	180	1.18	72	129	4.1	5.5	31	31	6.3	59	0.05
2022	0	1	0		0	7	13	4	1	43	1.4	21.9388	9.1	0	0	4	36	1	0	156					1	3	6.3	13.5	39	0	1	53	32	1796	527	1	2.57	32.2	52.1	1.62	59	130	4.4	4.8	22	22	4.7	42	0.17
2022	0	1	0		0	7	9	3	0	29	1.22	19.484	7.1	0	0	5		1	1	130	90	85	1.44	1.53	0	1	6.87	14.7	12	1	1	55	40	3269	1014	1	2.11	26.8	65.3	0.98	87	128	4.4	11.5		10		40	0.57
2022	0	1	0		0	7	14	4	1	39	1.15	29.4896	5.1	1	1	5	36	1	1	170					1	2	8.11	12	13	1	1	40	36	3255	1310	1	2.49	31.2	53.2	3.09942	149	121	4.3	2	20	20	7.3	60	0.69
2020	0	1	0		0	7	12	4	1	14	0.99	14.2843	3.1	0	1	5	30	1	0	180					0	3	8.96	9.9	88	0	0	30	25	1132	384	1	2.26	29.3	49	1.63	64	121	5.29	8.27	15	15	6.88	48	0.09
2022	0	1	0		0	9	11	4	1	45	1.12	35.8737	6.1	0	0	3		1	0	100					0	1	4.97	14.7	47	0	0	49	44	566	183	0	1.36	17.6	36.1			126	3.6	5.6			1.8	53	0.01
2022	0	1	0		0	3	7	4	1	8	0.66	18.3655	0.6	0	0	3		0	0						0	3	7.9	10.1	51	0	0	42	36	111	24	0	1.47	16.2	47.1			123	4.1	1	23.5	25	3.95	25	0.01
2022	0	1	0		1	1	8	3	0	70	1.66	25.4028	12.5	0	0		30	1	0	120	120	36	1	3.33	0	3	8.02	11	153	0	0	35	32	190	107	0	1.29	16.9	29.9			134	2.7	21.2			1	71	0.01
2022	0	1	0		0	6	28	3	0	18	1.07	15.7219	4.3	1	0	6	26	0	0	130	80	50	1.63	2.6	0	2	10.66	12.4	144	0	0	47	29	127	34	0	4.68	56.7	58.6	0.6	42	125	4.1	15.4		22	1.5	74	0.04
2022	1	1	0		1	2	2	3	0	10.5	0.85	14.5329	2	0	0	5		0	0	110	100	70	1.1	1.57	0	4	3.6	11.9	50	0	0	34	32	243	51	0	1.1	13.6	85.2			133	3.9	1.4		29	3.7	59	0.21
2022	1	1	1	severe	0	2	2	4	1	58	1.55	24.1415	12.6	0	0	4	40	1	1						1	3	6.62	15.3	9	1	1	57	42	3619	1233	1	2.91	36.2	62.7	3.21637	317	122	4.1	9.1	22.5	22	9.7	98	1.18
2019	0	1	0		0	8	24	4	1	37	1.27	22.94	8.8	1	0	6	30	0	1	140					1	2	3.1	12.8	30	0	1	52	37	1024	290	1	2.35	29.9	59	0.97076		127	4.9	2.2	10	10	4.3	45	0.03
2022	0	1	1	severe	0	7	31	3	0	55	1.35	30.1783	10	0	0	3	25	1	0	120	80	50	1.5	2.4	1	4	11.2	13.6	5	1	1	57	46	4928	1382	1	3.06	37.9	63.2	9.52632	157	124	4.7	4	17	17	2.7	72	0.028
2019	0	1	0		0	7	12	3	0	20	1.1	16.5289	4	0	0	6	25	0	0	110	93	40	1.18	2.75	0	2	13.4	14.3	23.6	0	0	43	36	52	13	0	1.64	21.3	60.1	0.333333		134	3.1	0.3	28	28	2.4	35	0.0012
2022	0	1	0		0	7	9	4	1	13	1.03	12.2537	3.6	1	0	4		1	0	180	0	0			0	2	3.8	12.6	29	0	1	50	30	196	83	0	1.52	19.6	47.5			130	3.7	1	24	24	3.8	63	0.131
2022	0	1	1	severe	0	11	18	3	0	58	1.63	21.83	16.2	0	0	4	30	1	0	138	90	70	1.53	1.97	0	2	8.35	12.3	15	1	1	48	36	5724	1794	1	3.02	34.8	98.3	5.60234	101	123	3.4	86.5	30	18	5.3	100	0.137
2022	0	1	0		0	13	18	3	0	48	1.49	21.6206	10.8	0	0	6	25	0	0	115	130	70	0.88	1.64	0	3	10.1	12.8	83	0	0	50	40	3561	2362	1	1.8	21	58	6.11696	74	126	4	83.4	23	23	4.6	67	0.05
2019	0	1	1	moderate	0	4	7	3	0	38	1.3	22.4852	8	1	0	4	32	1	0	112	100	70	1.12	1.6	1	3	8.12	13.3	30.5	0	1	49	33	1197	486	1	3.02	38.5	180			125	3.7	1.6	13	13	1.9	51	0.129
2022	0	1	0		0	11	37	3	0	31	1.2	21.5278	5.2	1	0	3	30	0	0	160	80	60	2	2.67	0	3	2.83	14.9	55.2	0	0	47	36	133	41	0	3.29	40.7	130.5	1.19883	85	130	3.5	1.9			3.6	52	0.03
2022	1	1	1	severe	0	8	8	4	1	36	1.27	22.32	6.8	0	0	6	40	1	0	180					1	3	20.2	10.4	10	1	0	48	34	7012	1817	1	9.6	111.7	71.3	11.2281	318	124	5.3	5.1	15	15	13.4	78	0.33
2022	1	1	1	severe	0	22	22	3	0	25	1.27	15.5	8.2	0	0	4	35	1	0	130	90	70	1.44	1.86	0	2	3.86	14.5	14	1	1	45	34	1161	332	1	2.46	30.9	61.9	7.63743	110	117	4.8		13	13	2.7	54	0.33
2022	0	1	0		0	9	12	3	0	16	1.02	15.3787	4.2	1	0	3	40	1	0	135	100	80	1.35	1.69	0	3	6.82	14	9	1	1	44	35	420	190	0	1.86	23.7	56.9		81	129	4.7	1.4	21	24	3.8	40	0.02
2022	1	1	0		0	9	9	3	0	60	1.53	25.6312	10.9	0	0	4	30	1	0	110	90	70	1.22	1.57	0	1	5.31	12.5	15	1	1	50	40	346	194	0	1.42	18.4	47.8			126	3.5	2.8		10	4.4	56	0.01
2022	1	1	1	severe	0	1	1	4	1	25	1.17	18.2628	4.3	0	0	4		0	0						0	3	9.6	6.9	25	0	1	35	19	2156	957	1		180	180	0.508772	145	136	4.2	4.1		12		90	0.97
2022	1	1	0		0	2	2	4	1	56	1.52	24.2382	10.1	0	0	4	30	1	0	145					0	3	6.4	12.8	13	1	0	55	29	1416	649	1	2.68	34.3	57	2.27485	331	135	4.2	9.1		25	12.6	111	7.04
2022	1	1	1	severe	0	5	5	3	0	44	1.37	23.4429	9.5	0	1	4		1	0	120	85	50	1.41	2.4	1	3	14.9	9	13	1	1	28	18	1348	406	1	3.75	46	86.7	12.4327	130	124	5.8	31	22	19	13	300	12.5
2022	0	1	0		0	13	30	3	0	30	1.26	18.8964	8	1	0	7	40	1	0	160	85	40	1.88	4	0	3	13.1	10.5	8	1	1	42	33	31	12	0	2.14	35	92.9	1.05263		131	2.9	104.6		24	8	67	0.18
2022	1	1	1	severe	0	8	8	3	0	36	1.41	18.1077	9.7	1	0	5		0	0	127	110	80	1.15	1.59	1	3	2.82	13.9	24	0	1	46	45	2855	724	1	3.37	21	180	10.6959	140	125	4.6	15.2	17	10	2.2	87	2.1
2022	0	1	0		0	8	11	4	1	14	1	14	2.5	1	0	3	52	0	0	190	0	0			0	1	4.66	13.8	29	0	0	52	36	244	59	0	1.78	22.5	66.2			125	4.8	1	9	11	3.65	57	0.04
2022	0	1	0		0	12	27	4	1	70	1.62	26.6728	13.2	0	0	3	25	0	0	0	0	0			0	2	3.7	14.7	5	1	1	55	41	663	417	0	1.42	18.4	45.9	8.47368	82	130	3.2	39	19	19	1.7	61.6	0.047
2022	0	1	0		0	8	10	3	0	31	1.3	18.3432	10	0	0	4	25	0	0	140	110	90	1.27	1.56	0	1	4.86	17.9	56	0	1	50	43	104	32	0	1.07	11.4	31.6	0.415205	45	132	3.7		32	32	5.8	65	0.025
2022	0	1	0		0	7	10	4	1	32	1.35	17.5583	11.7	0	0	4	30	0	0	130	90	70	1.44	1.86	1	1	4.2	14.4	31	0	1	48	29	237	167	0	1.69	21.3	145			129	2.7	79.1	31.7	14	2	50	0.013
2022	0	0	0		1	7	14	3	0	12	0.77	20.2395	2.4	1	1	1	32	1	0	147	105	60	1.4	2.45	0	2	6.9	11.9	52	0	0	39	34	1966	754	1	2.65	32.9	70.8	0.818713	66	125	4.8	19.3	23	23	2.8	40	0.01
2022	0	1	0		0	9	15	4	1	12	1	12	3.2	1	0	4	36	0	0	170	90	60	1.89	2.83	1	3	6.6	13.6	36	0	1	51	38	121	51	0	2.11	26.4	71.8	0.245614		124	4.8	1	15.4	23	2.37	48	0.017
2022	0	1	0		0	8	12	3	0	27	1.25	17.28	8.1	1	0	4	32	0	0	140	90	70	1.56	2	1	1	5.3	13.2	79	0	1	54	40	175	42	0	1.83	23.7	49.3			123	4.6	1.1	34	15	4.57	80.9	0.991
2022	1	1	1	severe	0	8	8	4	1	34	1.3	20.1183	8.1	1	1	5	45	0	0	180	85	65	2.12	2.77	1	2	13	17.3	14	1	1	51	39	4598	2203	1	3.9	47.7	63.6	14.7135	104	127	4.3	18.3	13	13	11	83	0.402
2022	0	1	0		0	7	14	4	1	9	0.74	16.4354	1.3	0	0	3	50	0	0	180	0	0			0	2	7.4	14.2	60	0	0	42	25	165	53	0	1.62	21.2	96.5			129	3.2	1	17.8	21	1.98	31.3	0.01
2022	1	1	1	severe	0	10	10	3	0	20	1	20	4	0	1	5	24	0	0	140	80	60	1.75	2.33	1	1	9.4	9.5	167	0	1	34	32	2649	960	1	3.27	40.4	68.4	4.81871	196	128	5.4	40.6	30	30	11.6	58	0.3
2022	0	1	1	moderate	0	8	16	3	0	9	0.67	20.049	0.8	1	0	3	50	0	0	180	70	50	2.57	3.6	1	3	10.8	13.3	22	0	1	38	34	1006	382	1	2.43	30.5	81.9	0.964912	69	118	5.4	2.5	26	26	4.2	36	0.072
2022	0	1	0		0	16	27	3	0	22	1.18	15.8001	7.3	0	0	5	20	0	0	120	0	0			0	3	4.6	13	22	0	1	49	45	1087	252	1	1.34	19	48	2.0117	118	121	4	1.8	24	21	3	82	0.069
2022	0	1	0		0	11	14	4	1	37	1.2	25.6944	7.3	1	0	5	30	0	0	0	0	0			1	3	12	17.7	22	0	1	55	44	291	133	0	2.04	25.8	58.3			127	4.2	1.1	26	26	8.8	87	0.01
2022	0	1	1	moderate	0	3	11	4	1	7.5	0.67	16.7075	0.4	0	0	4	25	0	0	150	94	70	1.6	2.14	0	2	2.2	12.7	23	0	0	40	34	2846	859	0	2.07	26.6	51.4			129	2.8	1.3			12	35	0.59
2022	1	1	1	severe	0	5	5	4	1	68	1.5	30.2222	12.4	0	0	3	36	0	0	0	0	0			1	4	9	11.3	10	1	1	46	33	4201	1082	1	4.57	56.8	68.9	12.5263	268	126	4.8	22	14	7	14	109	0.389
2022	0	1	0		1	23	41	3	0	14	1.02	13.4564	4.2	0	0	4	28	0	0	125	95	55	1.32	2.27	0	3	6.9	13.3	101	0	0	40	38	448	55	0	1.16	14.9	43.3	0.25731		136	4	1.1	29		2.4	44
2022	0	1	0		0	6	11	3	0	8.9	0.71	17.6552	0.8	1	0	5	32	0	0	130	80	50	1.63	2.6	0	3	4.71	12.1	108	0	1	42	32	211	63	0	1.1	14.2	51.3			129	4.8	0.4		12		39
2022	0	1	0		0	7	14	3	0	16.8	1.2	11.6667	4.3	1	0	4	28	0	0	140	85	65	1.65	2.15	0	1	3.56	14.2	37	0	1	47	43	89.6	48.3	0	1.51	19.7	55.2			127	4	13.8	16	12	1.2	31	0.01
2022	0	1	1	moderate	0	6	15	3	0	8.2	0.76	14.1967	2.5	0	0	4	40	0	0	160	0	0			1	1	12.7	7.8	17	1	1	32	20	1680	428	1	2.56	32.8	78.1	4.31579	116	124	6	23.6	22	22	4.3	107	0.2
2022	1	1	1	severe	0	3	3	3	0	28	1.2	19.4444	5	0	0	6	26	0	0	100	90	60	1.11	1.67	1	3	2.88	12.7	38	0	1	52	40	2219	554	1	13.69	159.6	180	1.69591	222	127	4.6	6.4	28	12	3.6	59	0.0178
2022	0	1	0		0	7	13	3	0	26.5	1.2	18.4028		1	0	4	22	0	0	150	90	70	1.67	2.14	0	2	15.3	15.9	56	0	0	50	44	146	50	0	1.46	19.1	41.7			132	4.3	6.8	21	21	7.2	62	0.06
2022	0	1	1	moderate	0	5	10	3	0	13	0.98	13.536	2.7	0	1	5	30	0	0	126	107	61	1.18	2.07	0	1	7.4	14	22	0	0	43	30	1319	293	1	2.16	27.9	68.8	1.78947	78	127	4.7	15.4	21	21	4	33	0.01
2022	1	1	1	severe	0	7	7	4	1	21	1.1	17.3554	8	1	0	4	50	0	0	0	0	0			1	1	3.7	18	10	1	1	54	28	5545	1872	1	2.84	36.3	58.5	12.2398	228	137	4.4	10.9	23	23	14	85	0.46
2022	0	1	1	severe	0	6	30	3	0	55	1.35	30.1783	9.9	0	0	3	25	0	0	160	80	50	2	3.2	1	2	7.4	17	28	0	1	57	38	7183	1687	1	4.9	59	89	9.35673	203	127	5.1	4	36	14	3	67	0.01
2022	1	1	1	severe	0	8	9	3	0	4.1	0.5	16.4	0.4	1	1	3	30	0	0	180					0	2	7	10.6	41	0	1	32	17	5029	893	0	3.59	44.1	58.8	9.04094	150	131	5.4	11.7		21	3.1	35	0.0165
2022	1	1	1	severe	0	7	7	3	0	9.1	0.7	18.5714	0.7	0	0	3	34	0	0	186	80	60	2.33	3.1	1	3	10		39	0	1	46	26	7417	1871	1	5.59	62.8	67.1	18.538	167	129	5	4	35		3.2	31
2022	0	0	0		0	3	5	3	0	45	1.45	21.4031	11.8	0	0	5	22	1	0	108	90	70	1.2	1.54286	0	1					0	48	32	76	32	0	1.43	18.6	47.5			131	3.1	1.3			1.7		0.01
2022	0	0	0		0	2	5	3	0	43	1.42	21.3251	9.6	0	0	4	20	0	0	98	110	90	0.890909	1.08889	0	1	5.64	14.9	44	0	0	50	36	191	124	0	1.32	13.8	34			134	4.5	3.1	32			50	0.01
2022	0	0	0		0	2	3	3	0	37	1.5	16.4444	9.3	0	0	4	22	0	0	130	100	80	1.3	1.625	0	1	11.52	17.3	3	1	0	53	41	84	13	0						125	3.9					53
2022	0	0	0		0	2	5	3	0	9.3	0.84	13.1803	1.9	1	0	4	32	0	0	140	100	80	1.4	1.75	0	1	5.98	14.3	6	1	0	42	35	136	28	0	3.7	45.4	18			131	4	1.2			3.8	43
2022	0	0	0		0	3	5	4	1	20	1.4	10.2041	5.3	1	1	6	22	0	0						0	1	4.45	12.7	33	0	0	37	33	135	1692	1	1.4	13.7	44.3			137	3.6	2.3	3			44	0.01
2022	0	0	1	mild	0	4	6	4	1	15.3	0.9	18.8889	2.5	1	1	3	38	1	0	190	80	60	2.375	3.16667	1	1	7.17	9.8	28	0	1	48	30	1797	18	1	2.27	28.6	18			132	4	1			4	34	0.01
2022	0	0	0		0	2	7	3	0	40	1.52	17.313	8.4	0	1	5	26	0	0	100	100	70	1	1.42857	0	1	7.86	15.9	33	0	0	49	41	2219	823	1						127	3.6	2.3				60
2022	0	0	0		0	3	5	3	0	23	1.24	14.9584	9.5	0	0	5	26	1	0						0	1	3.8	12	16	1	0			69	19	0	1.54	19.9	48.5			131	3.5	3.2			1.7	16
2022	0	0	0		0	1	2	3	0	46	1.65	16.8962	13.8	0	1	6	20	0	0	75	100	70	0.75	1.07143	0	1	4.13	14.4	18	1	0	47	37	45	22	0	1.25	16.3	45.5			132	4.1	1	21		1.8	44
2022	0	0	0		0	4	5	3	0	46	1.45	21.8787	10.7	0	0	4	22	1	0	130	100	80	1.3	1.625	0	1	5.48	15.5	18	1	0	54	36	525	228	0	1.5	19.4	5.1			126	4.3	4	16		2.1	48	0.5581
2022	0	0	0		0	2	4	3	0	78	1.55	32.4662	14.5	1	0	5	20	1	0	100	100	80	1	1.25	0	1	5.32	14.7	45	0	0	44	41	18	40	0	1.7	14.1	33.1			135	3.4	7.5			2	63
2022	0	0	0		0	2	4	3	0	51	1.45	24.2568	10.3	0	0	4	25	1	0	120	110	90	1.09091	1.33333	0	1	9.38	15.2	19	1	0	50	35	92	37	0	1.24	15.3	54			128	3.8	1.3	17		1.6	47	0.0935
2022	0	0	0		0	2	2	3	0	29	1.3	17.1598	10.8	1	0	5	22	1	0	115	100	80	1.15	1.4375	0	1	4.14	15.2	67	0	0	48	38	184	62	0	1.2	13.4	42.5			125	4.5	8.1				54
2022	0	0	0		0	1	3	3	0	52	1.57	21.0962	14.5	1	0	5	24	0	0	112	100	80	1.12	1.4	0	1	2.1	13.7	38	0	0	44	35	95	36	0	1	13.2	45			127	3.2	1.2			3.9	64
2022	0	0	0		0	4	6	3	0	40	1.2	27.7778	12.3	1	1	4		1	0	120	100	80	1.2	1.5	0	1	1.91	12.4	12	1	1	52	34	73	25	0	1.27	16.5	5.8			136	4	1	16		2.3	54
2022	0	0	0		0	3	2	3	0	30	1.44	14.4676	10.1	0	0	4	20	0	0	104	95	80	1.09474	1.3	0	1	3.6	11.6	2	1	0	44	32	88	24	0	1.49	19.2	42.5			127	3.9	1.7	21		1.1	46	0.0194
2022	0	0	0		0	2	3	3	0	20	1.21	13.6603	7.9	1	0	4	26	1	0	120	80	60	1.5	2	0	1	3.2	15	6	1	0	53	44	119	28	0						123	4.5	2				57
2022	0	0	0		0	1	1	3	0	25	1.26	15.747	5.7	0	1	5	24	0	0	125	95	80	1.31579	1.5625	0	1	5.51	13.2	42	0	0	47	35	127	50	0	1.1	13.4	34.6			130	3.1	1.8	23			43
2022	0	0	0		0	4	4	3	0	15	1.3	8.87574	5.3	0	1	5	30	1	0	136	80	60	1.7	2.26667	0	1	3.8	12.2	14	1	0	50	35	167	71	0	1.29	16.8	47.9			131	3.1	2.4	16		1.4	36	0.0218
2022	0	0	0		0	2	4	3	0	40	1.35	21.9479	8.4	0	0	4	24	1	0	130	90	70	1.44444	1.85714	0	1	4	14.6	38.6	0	0	50	40	252	175	0	1.8	14.2	33.6			131	3.7	12.6	35		1.9	55	0.01
2022	0	0	0		0	3	6	3	0	38	1.37	20.2462	8.4	0	0		20	0	0	92	90	60	1.02222	1.53333	0	1	5.28	12.9	65	0	0	42	38	1151	278	1	1.6	13.9	45.1			129	5.2	9.5				54
2022	0	0	0		0	4	4	4	1	21	1.29	12.6194	8.9	1	1	5	46	1	1						1	2	9.7	12	3	1	1	53	37	66	18	0	1.97	25.1	57.4			129	4.4		13		1.2	37	0.01
2022	0	0	0		0	2	3	3	0	48	1.42	23.8048	10.1	1	0	4	20	1	0	134	90	70	1.48889	1.91429	0	1	3.92	12.8	2	1	0	46	39	49	14	0	1.33	17.3	4.1			122	4.2	1.5				37
2022	0	0	0		0	3	3	3	0	53	1.47	24.5268	11.2	0	0	4	20	1	0	130	110	90	1.18182	1.44444	0	1	2.48	15.7	33	0	0	47	32	352	23	0	1.5	13.1	36.8			125	3.2	5.9	37			68
2022	0	0	0		0	1	4	3	0	55	1.6	21.4844	13	0	0	6	24	0	0	100	100	80	1	1.25	0	1	3.84	15	45.7	0	0	47	41	81	30	0	1.4	13.7	37.3			134	4.1	4.5			1.6	64
2022	0	0	0		0	2	4	3	0	55	1.62	20.9572	13.8	0	0	5	22	0	0	120	90	70	1.33333	1.71429	0	1	3.53	15.2	94	0	0	53	45	122	57	0						130	3.8					72
2022	0	0	0		0	2	4	3	0	38	1.4	19.3878	10.5	0	0	4	24	0	0	130	100	80	1.3	1.625	0	1	5	15.5	22	0	0	57	41	83	42	0	1.1	14.5	36.6			133	4.4	1.9			2.3	62
2022	0	0	0		0	2	3	3	0	46	1.62	17.5278	15.4	0	0	6	20	0	0	100	85	60	1.17647	1.66667	0	1	5.77	14.4	19	1	0	48	39	48	29	0	1.32	17.2	42.6			136	4.2	6.8			2.9	53
2022	0	0	0		0	1	3	3	0	28	1.25	17.92	7.3	1	0	4	22	0	0	120	110	90	1.09091	1.33333	0	1	1.62	12.4	13	1	0	41	36	41	21	0	1.4	13.7	31.4			139	3.6	0.6			0.8	44
2022	0	0	0		0	4	6	3	0	33	1.35	18.107	9.5	1	0	4	28	0	0	112	100	82	1.12	1.36585	0	1	2.8	13.8	29	0	0	49	38	82	32	0	1.3	13.2	56.5			130	3.7				1.64	36
2022	0	0	0		0	3	3	3	0	36	1.42	17.8536	9.8	1	0	3	20	1	0	120	80	60	1.5	2	0	1	3.9	15.2	43	0	0	47	36	68	38	0	1.15	15.1	41.8			126	4.1	1.9			2	54
2022	0	0	0		0	1	2	4	1	43	1.43	21.0279	10.1	0	0	5	20	1	0	120	80	60	1.5	2	0	1	4.37	17.7	61.9	0	0	54	40	80	57	0						134	3.6	4				66
2022	0	0	0		0	2	6	3	0	10	0.7	20.4082	0.8	1	0	4	30	0	0	140	90	70	1.55556	2	0	1	5.18	14.6	66	0	0	50	33	96	23	0						122	5.5	1				37
2022	0	0	0		0	1	3	3	0	58	1.63	21.83	12.3	0	0	6	20	0	0	100	110	90	0.909091	1.11111	0	1	5.47	14.2	12	1	0	53	42	135	16	0	1.35	17.5	37.2	1.52		135	4.2	5.5	31		1.7	53	0.01
2022	0	0	0		0	2	5	3	0	22	1.23	14.5416	6.5	0	0	6	22	1	0	165	80	60	2.0625	2.75	0	1	5.81	14.6	24	0	0	44	35	921	359	0	1.29	16.8	47.5			125	4.3	1.8	3		3.1	53	0.0304
2022	0	0	0		0	2	3	3	0	30	1.38	15.753	9.5	0	0	5	20	1	0	120	95	70	1.26316	1.71429	0	1	4.1	16	59	0	0	48	40	161	68	0	1.4	13.7	33.9			130	5.1	13.6				56	0.01
2022	0	0	0		0	1	2	3	0	51	1.62	19.433	13.8	0	0	5	22	0	0	90	100	90	0.9	1	0	1	6.43	16.9	8	1	0	54	37	51	23	0	1.9	14.3	39.1			135	4.1		34			59
2022	0	0	0		0	2	3	4	1	78	1.75	25.4694	14.3	0	0	5	28	1	0						0	2	4.56	19.4	25	0	0	58	46	218	135	0	1.1					127	3.7	6.4	4		3.3	83	0.011
2022	0	0	0		0	2	5	3	0	50	1.5	22.2222	11.8	0	0	4	25	0	0	99	110	99	0.9	1	0	1	3.62	14.8	36	0	0	50	40	63	31	0	1.14	15	45.6			132	3.8	3.2	32		1.6	61
2022	0	0	0		0	1	4	3	0	27	1.3	15.9763	7.1	1	0	5	22	0	0	100	85	65	1.17647	1.53846	0	1	8.77	16.2	33.5	0	0	51	38	81	25	0	1.16	15.2	37.8			134	4.2	8.1				59
2022	0	0	0		0	2	2	3	0	25	1.25	16	6.7	0	0	6	22	1	0	100	85	60	1.17647	1.66667	0	1	4.66	15.1	67	0	0	46	33	128	30	0	0.95	12.6	35.6			130	4.1	1			2.1	51
2022	0	0	0		0	2	3	3	0	25	1.15	18.9036	6.3	1	0	6	24	1	0	130	110	90	1.18182	1.44444	0	1	5.23	16.2	113	0	0	46	35	171	88	0						133	5.4	1			2.8	60
2022	0	0	0		0	2	3	3	0	29	1.4	14.7959	9.7	1	0	4	20	1	0	100	80	60	1.25	1.66667	0	1	3.55	16.5	54	0	0	47	40	184	66	0	1.17	15.4	35.2			133	4.1	1.4			2	53	0.01
2022	0	0	0		0	1	2	3	0	24	1.15	18.1474	5.4	0	0	6	25	1	0	120	90	70	1.33333	1.71429	0	1	8.5	16.5	29	0	0	51	34	90	35	0	1.11	14.6	85			131	4.6	3.2				53	0.0115
2022	0	0	0		0	1	4	3	0	20	1.2	13.8889	8.8	0	0	5	26	0	0	120	90	60	1.33333	2	0	1	2.44	17.7	29	0	0	51	42	118	47	0						129	4.9	1.6				59
2022	0	0	0		0	1	2	3	0	44	1.52	19.0443	15.5	1	0	5	20	1	0	90	115	90	0.782609	1	0	1	2.47	14.2	16	1	0	44	38	128	84	0	0.92	12.2	37			135	3.8	3.1	28		3.5	55	0.01
2022	0	0	0		0	6	6	3	0	7.5	0.7	15.3061	0.5	0	0	3	40	1	0	180	89	61	2.02247	2.95082	0	1	8.24	11.4	12	1	1			253	117	0	1.63	2.9	62.8			132	4.9		26		3.2	41	0.0224
2022	0	0	0		0	2	3	3	0	29	1.3	17.1598	8.4	1	0	5	26	1	0	120	100	80	1.2	1.5	0	1	11.9	14.3	2	1	0	46	35	61	24	0	1.19	15.6	35.8			131	4.1	3.1	23		3	42	0.01
2022	0	0	0		0	1	3	3	0	17	1.2	11.8056	3.5	1	0	4	20	1	0	120	85	60	1.41176	2	0	1	8.91	19.1	32	0	0	58	48	95	39	0	1.22	15.9	41.4			125	5.1	1.6	25		2.6	53
2022	0	0	0		0	4	4	3	0	44	1.4	22.449	9.5	0	0	4	22	1	0	125	80	60	1.5625	2.08333	0	1	4.95	16.6	3	1	0	55	36	171	62	0	1.1	14.4	34			129	3.5	6	37		2.1	63	0.0325
2022	0	0	0		0	1	3	3	0	42	1.46	19.7035	8.9	1	0	6	26	0	0	130	80	60	1.625	2.16667	0	1	7.55	16.7	3	1	0	50	39	29	193	0						127						56
2022	0	0	0		0	2	5	3	0	49	1.48	22.3703	11.4	0	0	4	24	1	0	120	110	85	1.09091	1.41176	0	1	3.51	15.5	41	0	0	50	37	322	254	0						134	2.9	11.7				59
2022	0	0	0		0	1	3	3	0	47	1.45	22.3543	9.4	0	0	6	26	1	0	130	90	60	1.44444	2.16667	0	1	4.1	14.1	27.2	0	0	45	38	46	337	0
2022	0	0	0		0	1	2	3	0	60	1.6	23.4375	12.1	0	0	5	24	1	0	110	100	80	1.1	1.375	0	1	3.74	14.9	58.1	0	0	45	37	14	94	0	0.95	12.6	34.4			135	3.8	8.6	4		1.8	77	0.01
2022	0	0	0		0	3	5	3	0	25	1.22	16.7966	7.4	0	0	4	24	1	0	120	90	70	1.33333	1.71429	0	1	2.91	16.3	12	1	0	53	42	235	233	0	1.18	14.6	41			132	4.7	0.7			1.7	53
2022	0	0	0		0	1	4	3	0	34	1.23	22.4734	5.6	1	1	5	25	1	0	130	90	70	1.44444	1.85714	0	1	5.12	13.2	56	0	0	47	37	288	125	0	1.77	21.2	48.2			127	3.5	26.3	3		2.2	51	0.01
2022	0	0	0		0	4	7	3	0	8.5	0.73	15.9505	10.8	0	0	5	40	0	1	160	80	55	2	2.90909	0	1	4.1	1.5	15	1	0	48	35	259	16	0	1.33	17.2	48.4			127	4.1	0.4			1.2	27
2022	0	0	0		0	1	4	4	1	60	1.55	24.974	15.3	1	0	6		0	0	110	87	72	1.26437	1.52778	0	1	6.1	13.4	29	0	0			1142	438	1	1.4	15.4	43.4			130	3.9	4.7	29			58	0.01
2022	0	0	0		0	2	3	3	0	31	1.22	20.8277	5.8	0	0	4	25	1	0	140	100	80	1.4	1.75	0	1	1.5	13.8	123	0	0	49	38	69	26	0	1.12	14.7	38.8			133	3.6	3.7	33		3.3	51	0.0172
2022	0	0	0		0	1	3	3	0	38	1.47	17.5853	13.2	0	0	6	22	1	0	86	100	80	0.86	1.075	0	1	3.12	17.6	4	1	0	53	41	566	274	0	1.14	14.9	42.1			135	4.3	6.4	37		1	55	0.01
2022	0	0	0		0	1	3	3	0	55	1.45	26.1593	10.5	1	0	5	20	1	0	120	80	60	1.5	2	0	1	4.84	15.6	19	1	0	45	41	236	122	0	1	13.3	33.4			132	4.2		39			57
2022	0	0	0		0	1	3	3	0	15	0.9	18.5185	4.1	0	0	5	25	1	0	120	80	60	1.5	2	0	1	1.65	14.2	36	0	0	45	38	638	249	0	1.11	14.6	41.6			123	4.8	9.3				53
2022	0	0	0		0	1	2	3	0	27	1.3	15.9763	9.2	0	0	6	22	0	0	130	80	60	1.625	2.16667	0	1	11.23	16.6	13	1	0	55	40	76	31	0						133	4.4	3.1				30
2022	0	0	0		0	1	3	3	0	37	1.31	21.5605	8.3	1	0	6	20	0	0	130	90	70	1.44444	1.85714	0	1	2.91	14.7	17	1	0	49	43	37	173	0	1.26	16.5	4.6			128		6.6			3.2	51
2022	0	0	0		0	5	9	3	0	25	1.16	18.5791	5.7	0	0	5		1	0	120	90	70	1.33333	1.71429	0	1	11.41	13.9	38	0	0	47		142	67	0	1.54	19.8	49.5			132	4.2	3.2			2.2	43	0.0112
2022	0	0	0		0	1	2	3	0	21	1.15	15.879	6.4	0	0	5	24	1	0	126	80	60	1.575	2.1	0	1	2.55	14.6	64	0	0	43	33	14	46	0	0.89	11.8	35.8			133	4.4	3.5			1.8	52
2022	0	0	0		0	1	6	3	0	60	1.55	24.974	12.9	0	0	5	24	1	0	120	90	70	1.33333	1.71429	0	1	4.36	14	29	0	1	47	41	64	24	0	1.7	14.1	37.4			134	3.8	6.9				56	0.0339
2022	0	0	0		0	1	2	3	0	50	1.55	20.8117	12.3	0	0	5	22	1	0	120	90	70	1.33333	1.71429	0	1	3.74	14.8	33	0	0	48	41	162	16	0	1.18	15.5	38.1			131	4	3.4	27			55
2022	0	0	0		0	1	4	3	0	45	1.5	20	14.8	1	0	4	22	1	0	100	90	70	1.11111	1.42857	0	1	5.78	16.2	43	0	0	50	35	122	30	0	1.1	13.4	39.5			136	4.2	1.8	37		2.5	83	0.0213
2022	0	0	0		0	1	3	3	0	38	1.6	14.8437	12.2	0	0	4	20	0	0	110	95	70	1.15789	1.57143	0	1	2.93	13.8	43	0	0	48	40	115	62	0	1.4	13.8	47.5			133	4.2	3.2	3		1.7	51	0.0453
2022	0	0	0		0	1	3	3	0	15	0.91	18.1138	2.5	1	0	5	36	1	0	110	100	80	1.1	1.375	0	1	7.33	12.9	5	1	0	40	36	84	17	0	1.1	13.4	33.6			129	4.8		29		2.5	46	0.01
2022	0	0	0		0	1	1	3	0	60	1.5	26.6667	14.8	1	0	5	22	0	0	100	110	85	0.909091	1.17647	0	1	8.63	14.8	15	1	0	47	40	73	42	0	1.3	15.9	38.1			132	3.2	17.2	32		1.7	60	0.01
2022	0	0	0		0	1	3	3	0	78	1.67	27.968	13.9	0	0	5	24	1	0	130	100	80	1.3	1.625	0	1	2.85	18.1	17	1	0	53	45	17	81	0	1.13	14.8	45.7			128	4.6	7.6	37		2.1	97	0.0103
2022	0	0	0		0	3	5	3	0	37	1.35	20.3018	8.1	1	0	4	20	1	0	110	90	70	1.22222	1.57143	0	1	5.45	16	32	0	0	51	42	746	494	0	1.65	21.2	42.4			127	3.7	22.2	19		1.8	50	0.01
2022	0	0	0		0	1	3	3	0	31	1.2	21.5278	6	0	0	4	30	1	0	122	70	50	1.74286	2.44	0	1	3.13	15.7	4	1	0	50	41	166	74	0	1.11	14.6	38.5			131	3.4	4.7	31		2.7	50	0.0095
2022	0	0	0		0	1	3	3	0	8.8	0.6	24.4444	0.6	0	0	6		0	0						0	1	4.15	1.9	36	0	0	36	27	273	71	0	1.25	16.3	41.2			130	4.8	1.1	31			36	0.01
2022	0	0	0		0	3	7	3	0	30	1.25	19.2	6.4	1	0	4	26	1	0	150	90	75	1.66667	2	0	1	2.56	15.3	52	0	0	50	39	15	32	0	1.19	15.6	39.1			123	5.9	8				56
2022	0	0	0		0	2	7	3	0	52	1.54	21.9261	14.6	1	1	5	20	1	0						0	1	4.64	15.8	12	1	0	45	43	163	78	0	1.8	15.7	64			137	3.8	1.9				64
2022	0	0	0		0	2	4	3	0	19	1.12	15.1467	4.3	1	1	6	42	1	0	120	85	60	1.41176	2	0	1	8.55	11.4	45	0	0	43	37	571	149	0	1.16	13	45.1			134	3.8	1.5	29		1.4	36	0.01
2022	0	0	0		0	4	8	3	0	93	1.63	35.0032	14.6	0	0	3	22	1	0	100	100	60	1	1.66667	0	1	3.92	17	38.1	0	0	44	42	285	142	0	1.27	16.5	46.2			132	3.9	42.5	29		3	87
2022	0	0	0		0	4	5	3	0	15	1.3	8.87574	5.6	0	0	4	26	1	0	120	90	70	1.33333	1.71429	0	1	4.4	15.7	6	1	0	49	40	95	23	0	0.98	13	34.4			127	4.3	5	39		2.5	56	0.01
2022	0	0	0		0	2	4	3	0	70	1.63	26.3465	13.5	1	0	4	20	0	0	100	100	80	1	1.25	0	1	3.74	16.3	23	0	0	51	36	342	137	0	1.4	13.7	37			132	4.4					58
2022	0	0	0		0	3	4	3	0	13	0.95	14.4044	2.8	1	0	5	28	1	0	145	90	70	1.61111	2.07143	0	1	9.11	11.3	12	1	0	49	27	63	12	0	1.69	21.7	5.7			124	3.9	1			1.4	32	0.01
2022	0	0	0		0	1	4	3	0	36	1.44	17.3611	9.7	1	0	5	20	1	0	120	85	76	1.41176	1.57895	0	1	2.72	12.8	15	1	0	49	37	211	87	0	1.19	15.6	45.9			133	3.5	4.2				47
2022	0	0	0		0	2	4	3	0	41	1.53	17.5146	11.2	1	0	6	24	0	0	120	100	80	1.2	1.5	0	1	5.5	13.2	15.7	1	0	49	35	18	8	0	1.34	17.4	44.4			127	3.3	2.2	2			46	0.016
2022	0	0	0		0	3	5	3	0	38	1.52	16.4474	12.1	0	0	4	26	1	0	110	90	70	1.22222	1.57143	0	1	3.6	15.4	26.2	0	0	51	39	341	19	0	1.86	23.7	61.1			130	4.5	3.1			4.15	38
2022	0	0	0		0	3	5	3	0	13	1.2	9.02778	3.8	1	0	4	40	1	0	160	80	55	2	2.90909	0	1	4.32	17.1	33	0	0	56	41	99	25	0	1.23	16.1	4.1			124	4.4	1.2	3		2.5	47	0.0159
2022	0	0	0		0	4	3	3	0	19	1.13	14.8798	4.5	1	0	5	35	1	1						1	1	3.81	12.6	44	0	0			119	33	0						123	4.8	3.9	18			55
2022	0	0	0		0	1	6	3	0	30	1.51	13.1573	11.1	1	0	4	28	1	0	130	80	60	1.625	2.16667	0	1	2.5	14	2.4	1	0	45	38	96	45	0						131	4.3	1.8				50
2022	0	0	0		0	5	7	3	0	18	1	18	5	1	0	4	28	0	0	150	70	50	2.14286	3	0	1	6.41	15.8	16	1	0	47	35	849	265	0	1.33	17.3	55.3			129	4.8	4.3				53
2022	0	0	0		0	6	7	3	0	22	1.2	15.2778	9.6	1	0	3	30	1	1						0	1	2.92	11.8	12	1	0	46	35	47	22	0	1.33	13.9	85.8			130	3.7	1.2	13		0.8	37	0.0523
2022	0	0	0		0	2	5	3	0	47	1.45	22.3543	10.1	0	0	4	24	0	0	120	100	80	1.2	1.5	0	1	4.45	16.9	42	0	0	52	36	211	84	0	1.11	11.8	41.6			127	4.6	3.5				65
2022	0	0	0		0	1	3	3	0	50	1.5	22.2222	11.4	0	0	4	24	1	0	120	80	60	1.5	2	0	1	3.49	8.9	31	0	0	40	37	148	61	0	1.21	15.9	37.3			128	3.8	5.5	37		2	54	0.01
2022	0	0	0		0	1	5	3	0	39	1.36	21.0856	8.8	0	0	3	20	1	0	100	85	65	1.17647	1.53846	0	1	3.1	11.3		1	0	38	34	56	20	0	1.11	13.8	36			132	4.1	8.1	42		1.4	52	0.01
2022	0	0	0		0	3	5	3	0	44	1.59	17.4044	13.1	1	0	4	20	1	0	110	90	70	1.22222	1.57143	0	1	57	16	61	0	0	52	43	83	27	0	1.55	2	44.9			131	4	2.6	38		3.1	57	0.01
2022	0	0	0		0	4	6	3	0	24	1.25	15.36	8.8	1	0	3	25	1	0	145	90	60	1.61111	2.41667	0	1	6.16	16.4	14	1	1	52	41	213	18	0	1.5	18.2	45.2			131	3.3	11.4	16		4.8	55
2022	0	0	0		0	1	2	3	0	36	1.34	20.049	8	0	0	5	20	1	0	100	90	70	1.11111	1.42857	0	1	6.29	15.4	18	1	0	45	39	269	148	0	1.9	14.3	33.9			131	4	1.9	36		2.3	58	0.0252
2022	0	0	0		0	1	5	3	0	40	1.61	15.4315	12.8	0	0	4	20	0	0	68	90	70	0.755556	0.971429	0	1	4.36	16.3	15	1	0	53	48	128	53	0	1.22	16	38.2			134	4.4	6	37		2.1	59	0.01
2022	0	0	0		0	1	2	3	0	50	1.48	22.8269	10.8	0	0	5	20	1	0	110	100	80	1.1	1.375	0	1	3.45	15.1	17.8	1	0	49	41	12	42	0	1.3	15.9	36.9			129	3.4	7.7	35		1.8	54	0.01
2022	0	0	0		0	1	3	3	0	21	1.2	14.5833	7.3	1	0	4	28	1	0	120	80	60	1.5	2	0	1	5.4	13.8	47	0	0	45	36	267	12	0	1.12	13.9	51.5			132	4.2	7.3	34		3.6	64
2022	0	0	0		0	3	4	3	0	15	0.8	23.4375	4.9	1	0	4	24	1	0	115	80	60	1.4375	1.91667	0	1	9.35	15.6	92	0	0	49	45	469	346	0	1.18	15.4	39.2			129	4.8	1				50
2022	0	0	0		0	1	4	3	0	25	1.19	17.6541	7.2	1	0	4	25	1	0	120	90	70	1.33333	1.71429	0	1	5.31	17.6	27	0	0	52	40	18	24	0	0.95	12.6	36.2			132	4.3	13.1	38		3.2	54	0.01
2022	0	0	0		0	2	4	3	0	39	1.55	16.2331	9.3	1	0	4	20	1	0	130	90	70	1.44444	1.85714	0	1	3.73	16.4	33	0	0	53	43	13	64	0	1.18	15.5	37.2			130	3.8	6.9			3.2	57	0.0422
2022	0	0	0		0	3	4	3	0	13	0.94	14.7125	3.9	1	0	4	30	1	0	140	80	60	1.75	2.33333	0	1	14.3	17.4	95	0	0	53	40	254	147	0	1.63	19.6	39.5			131	4.6	2.4	21			46	0.01
2022	0	0	0		0	1	4	3	0	46	1.4	23.4694	11.2	0	0	5	20	1	0	82	100	80	0.82	1.025	0	1	4.18	13.6	48	0	0	42	39	494	245	0	1.13	14.8	35			130	3.3	31.2	37		1.8	46	0.0057
2022	0	0	0		0	1	5	3	0	17	1.3	10.0592	4.8	0	0	5	26	0	0	120	80	60	1.5	2	0	1	3.14	14.6	11	1	0	48	36	127	40	0						130	4.1	1				46	0.01
2022	0	0	0		0	1	3	3	0	52	1.6	20.3125	14.3	1	0	6	37	1	0	88	88	70	1	1.25714	0	1	4.4	13.4	16	1	0	44	34	38	119	0	1.24	16.2	45.5			136	2.5	1.3	16		0.8	39	0.01
2022	0	0	0		0	6	12	3	0	40	1.4	20.4082	9.3	1	0	5	26	1	0	140	80	60	1.75	2.33333	0	1	3.67	16.7	28	0	0	58	36	445	200	0						123	3.8	7.3			1.3	59
2022	0	0	0		0	1	3	3	0	90	1.76	29.0548	14.8	0	0	6	24	1	0	88	120	100	0.733333	0.88	0	1	5.4	17.5	7	1	0	55	45	126	96	0	1	13.2	112			127	3.7	18.1	38		1.7	88	0.0128
2022	0	0	0		0	1	3	3	0	29	1.2	20.1389	8.3	0	0	5	25	1	0	110	80	60	1.375	1.83333	0	1	5.64	12.9	68	0	0	41	36	91	40	0	1.1	13.4	31.5			137	3.9	3.6			1.9	51	0.01
2022	0	0	0		0	2	5	3	0	28	1.3	16.568	7.8	0	0	5		0	0	120	90	70	1.33333	1.71429	0	1	2.28	13	12	1	0	47	41	42	16	0						132	3.7	1	14			46
2022	0	0	0		0	2	4	3	0	32	1.15	24.1966	5.1	0	0	4	25	1	0	134	100	80	1.34	1.675	0	1	7.58	16.3	48.3	0	0	48	43	153	71	0	1.26	16.5	6.7			124	4.3	3.5	35		2.5	44	0.01
2022	0	0	0		0	2	4	3	0	30	1.3	17.7515	9.1	1	0	4	24	1	0	140	100	75	1.4	1.86667	0	1	5.99	17.5	32	0	0	55	42	166	86	0	1.86	23.8	56			131	4	2.3	16		4.8	67	0.13
2022	0	0	0		0	5	8	3	0	30	1.2	20.8333	6.8	0	0	4	35	0	1						0	1	4.14	12.2	2.2	1	0	50	38	10	27	0	1.31	17	45.7			128	4	3.1	22		2.6	62	0.0701
2022	0	0	0		0	3	7	3	0	53	1.46	24.864	10.9	0	0	4	24	1	0	120	100	80	1.2	1.5	0	1	3.93	15.1	8	1	0	57	40	72	33	0	2.1	25.6	18			130	4	3.7	16		1.97	78	1.399
2022	0	0	0		0	2	5	3	0	22	1.25	14.08	9.3	1	1	3	24	0	0	100	100	80	1	1.25	1	1	2.9	9	2	1	1			54	49	0	1.16	15.2	27.9			132	4.6				2.1	52
2022	0	0	0		0	3	5	3	0	34	1.2	23.6111	6.3	0	0	5	24	1	0	130	100	80	1.3	1.625	0	1	3.83	12.3	32	0	0	45	38	242	59	0	1.22	16	46.5			128	3.4	3.6			2.2	37	0.01
2022	0	0	0		0	2	5	3	0	50	1.47	23.1385	14.3	0	0	4	24	1	1	108	105	90	1.02857	1.2	0	1	4.13	15.2	25	0	0	51	39	59	24	0	1.27	16.5	44.4			131	4.2	6.3	2		2	49	0.01
2022	0	0	0		0	2	4	3	0	46	1.5	20.4444	10.3	0	0	5	20	0	0	120	120	100	1	1.2	0	1	2.75	11	17	1	0	46	35	13	57	0	1.2	13.2	41.1			127	3.3	2.5	17		1.6	37	0.01
2022	0	0	0		0	3	4	4	1	34	1.46	15.9505	8.7	1	0	4		1	0						0	1	1.94	13.4	14	1	0	54	41	70	27	0	2.1	26.6	51.4			132	3.7	1	14		1.2	47	0.0124
2022	0	0	0		0	1	3	3	0	14	1	14	3.4	1	0	5	24	1	0	140	90	70	1.55556	2	0	1			83	0	0	47	36	294	138	0	1.23	16	38.9			126	5	6.9	3		1.2	54	0.0474
2022	0	0	0		0	4	3	3	0	35	1.4	17.8571	9.4	0	0	5	20	1	0	120	95	75	1.26316	1.6	0	1	3.46	13.7	47	0	0	50	38	117	55	0	0.35	14.1	76.5			132	3.9	4.1			1.5	44
2022	0	0	0		0	2	3	3	0	60	1.59	23.7332	10.8	0	0	6	20	1	0	96	100	80	0.96	1.2	0	1	1.95	16.8	15	1	0	50	41	19	89	0	1.34	17.4	46.6			122	2.3	1	33		1.9	55	0.01
2022	0	0	0		0	1	3	3	0	26	1.3	15.3846	9.5	0	0	4	24	1	0	110	95	70	1.15789	1.57143	0	1	5.97	15.3	48	0	0	46	40	74	21	0	1.8	14.2	31			132	4.1	6.3	33		3.2	46	0.01
2022	0	0	0		0	3	6	3	0	40	1.45	19.025	10.3	0	0	6	24	1	0	130	90	70	1.44444	1.85714	0	1	3.98	14.5	22	0	0	47	40	34	16	0	1.16	15.2	4.1			126	3.8	7	36		3.3	58	0.0173
2022	0	0	0		0	1	3	3	0	44	1.65	16.1616	13.8	0	0	3	24	0	0	98	100	80	0.98	1.225	0	1	3.75	14.6	121	0	0	47	38	75	33	0	1.4	13.7	34.9			125	4.3	1.8	36		0.9	58	0.01
2022	0	0	0		0	1	2	3	0	6.4	0.66	14.6924	0.8	1	0	4	30	0	0	128	80	60	1.6	2.13333	0	1	8.7	12.6	53	0	0	44	32	116	36	0						131	4.8	1				42
2022	0	0	0		0	1	2	3	0	48	1.47	22.213	11.2	0	0	6	22	0	0	90	100	80	0.9	1.125	0	1	7.1	16	28	0	0	46	38	13	31	0	1.5	13.8	34.1			132	3.9	12.4	31		1.3	57	0.0149
2022	0	0	0		0	2	5	3	0	18	1	18	3.8	0	0	3	25	1	0	100	90	70	1.11111	1.42857	0	1	7.4	14.9	34	0	0	45	35	15	88	0	1.1	14.5	34.2			132	4.8	2.8	34		3.6	56	0.0422
2022	0	0	0		0	1	3	3	0	45	1.48	20.5442	12.8	0	0	4	24	1	0	110	90	70	1.22222	1.57143	0	1	3.45	17.7	26	0	0	46	36	129	73	0	1.18	15.4	37.3					2.5			2.9	46
2022	0	0	0		0	1	3	3	0	33	1.28	20.1416	7.4	0	0	5	28	0	0	110	95	75	1.15789	1.46667	0	1	3.14	9.7	3	1	0	52	29	41	19	0	1.25	16.3	36.8			133	3.8	3.3			1	50
2022	0	0	0		0	2	7	4	1	92	1.67	32.9879	15.8	0	0	4	20	0	0						0	1	4.12	12.9		1	0			47	43	0	1.62	2.8	31.7			134	2.9	5.4	31			68
2022	0	0	0		0	3	6	3	0	66	1.62	25.1486	14.4	0	0	5	20	0	0	100	105	85	0.952381	1.17647	0	1	2.32	16.2	39	0	0			382	222	0	1.7	14.1	42.3			137	3.9	7.4			1.4	68	0.0106
2022	0	0	0		0	3	7	4	1	16	1.17	11.6882	6	0	0	4	30	0	0						0	1	4.41	12.4	28	0	0	40	35	113	36	0	1.64		59.8			129	4.2	1.4	27		2.44
2022	0	0	0		0	1	4	3	0	21	1.3	12.426	9	1	0	4	24	1	0	140	100	80	1.4	1.75	0	1	7.98	17.5	25	0	0	57	34	10	27	0	1.19	15.5	36.6					2.8	24		3.4	52	0.1773
2022	0	0	0		0	1	2	3	0	65	1.75	21.2245	15.7	0	0	6	20	0	0	85	110	90	0.772727	0.944444	0	1	7.66	15	42	0	0			36	19	0	1.12	14.7	38			134	3.8	4.6			1.1	72	0.01
2022	0	0	0		0	1	2	3	0	40	1.5	17.7778	11.6	1	0	6	24	1	0	120	85	60	1.41176	2	0	1	3.6	11.6	14	1	0	42	37	11	61	0						134	3.7	1.8				42
2022	0	0	0		0	2	3	3	0	70	1.55	29.1363	12.6	0	0	4	16	1	0	98	110	100	0.890909	0.98	0	1	2.92	16.9	38	0	0	52	44	318	223	0	1.47	19	47.2			135	4				1.4	56
2022	0	0	0		0	2	2	3	0	51	1.63	19.1953	15.3	0	0	6	20	1	0	100	100	85	1	1.17647	0	1	5.73	16.3	1	1	0	51	43	248	191	0	1.17	15.3	46.5			133		11.7	3		1.5	72
2022	0	0	0		0	1	2	3	0	8	0.6	22.2222	0.6	1	0	5	30	0	0	130	80	60	1.625	2.16667	0	1	6.38	13.8	49.6	0	0	40	32	146	52	0						132	4.9	1.2			2	39
2022	0	0	0		0	1	3	4	1	45	1.3	26.6272	9.9	0	0	5	24	0	0	100	90	70	1.11111	1.42857	0	1	6.25	13.7	54	0	0	50	38	185	94	0						128	3.2	6.5				52
2022	0	0	0		0	1	2	3	0	15			5	1	0	5	30	1	0	130	80	60	1.625	2.16667	0	1	6.57	16.9	35	0	0	53	44	161	58	0	1.3	13.6	37.7			131	3.7	1			3.3	47
2022	0	0	0		0	2	4	3	0	90	1.66	32.6608	14.8	0	0	5	24	1	0						0	1	3.64	14.5	8	1	0	49	38	157	20	0	1.11	14.6	41.1			129	3.7	2.5	27		2.3	67	0.006
2022	0	0	0		0	1	3	3	0	49	1.55	20.3954	12.2	1	0	5	20	0	0	100	100	90	1	1.11111	0	1	3.6	16.2	19	1	0	47	37	62	46	0	1.13	14.9	37.3			136	3.3	4.1				49
2022	0	0	0		0	2	5	3	0	34	1.3	20.1183	8.1	1	0	4	26	1	0	100	100	80	1	1.25	0	1	4	13	25	0	0	46	33	111	79	0	1.7	14.1	41.1			134	3.8	4.2			1.5	43
2022	0	0	0		0	2	4	3	0	25	1.1	20.6612	14.3	1	0	4	25	1	0	130	90	70	1.44444	1.85714	1	1	4.15	11.7	12	1	1	41	34	169	288	0	1.1	14.4	52.5	1.3		132	2.8	5.7	26		1.7	70
2022	0	0	0		0	3	6	3	0	28	1.28	17.0898	7.4	0	0	4	20	1	0	110	70	50	1.57143	2.2	0	1	5.32	11.1	3	1	0	42	32	113	45	0	1.17	15.3	31.7			127	3.1	1.5	36		4	54	0.01
2022	0	0	0		0	1	3	4	1	26	1.2	18.0556	8.3	0	0	3	25	1	0	110	100	80	1.1	1.375	0	1	4.59	14.8	58	0	0	48	44			0	1	13.3	32
2022	0	0	0		0	2	4	3	0	34	1.48	15.5223	11.7	0	0	5	20	1	0	130	80	60	1.625	2.16667	0	1	4.9	15.8	41	0	0	48	38	68	31	0	1.14	15	15			130	4.2	1.1	4		2.8	60
2022	0	0	0		0	2	4	3	0	35	1.22	23.5152	7.6	0	0	5	35	1	0	120	90	65	1.33333	1.84615	0	1	7.58	16.3	24	0	0	48	36	321	16	0	1.38	17.9	5.4			128	4.7	3.8	25		2.2	52	0.5063
2022	0	0	0		0	2	4	3	0	40	1.3	23.6686	8.8	1	0	4	18	1	0	120	105	85	1.14286	1.41176	0	1	14.4	14.7	3	1	0	51	43	86	29	0	0.99	13.1	36			131	4.4	3.3	41		3.9	59	0.01
2022	0	0	0		0	2	11	3	0	17	1	17	3.8	0	0	4	26	1	0	130	90	70	1.44444	1.85714	0	1	1.64	15.5	97	0	0	50	34	178	58	0	0.96	12.6	31.2			133	4.2	1.5			3	52	0.0107
2022	0	0	0		0	2	4	3	0	25	1.18	17.9546	7.7	1	0	3	25	1	0	125	100	80	1.25	1.5625	0	1	4.11	16.5	35	0	0	55	40	265	15	0	1.3	13.6	44.6			129	4.3	1.1	31		2.4	47	0.1669
2022	0	0	0		0	2	2	4	1	65	1.56	26.7094	12.9	0	0			0	0						1	1	1.67	13.9	24	0	0			1129	668	1	1.27	16.6	51	3.08		125	3.6	33.3	24			42
2022	0	0	0		0	2	4	3	0	41	1.6	16.0156	14.3	1	0	5		0	0	90	91	66	0.989011	1.36364	0	1	3.95	14.1	24	0	0	47	41	75	51	0	1.5	13.9	38.2			133	3.9	1				57
2022	0	0	0		0	1	3	3	0	40	1.53	17.0874	13.3	1	0	5	15	1	0	95	90	70	1.05556	1.35714	0	1	1.63	13.8	42	0	0	48	38	198	246	0	0.95	12.6	41.4			128	3.7	2.5	36		1.6	55	0.0109
2022	0	0	0		0	1	3	3	0	80	1.77	25.5354	15.7	0	0	4	25	1	0	70	105	80	0.666667	0.875	0	1	4.19	12.7	13	1	0	55	40	73	44	0						136	3.5	3.7				38
2022	0	0	0		0	1	3	3	0	43	1.3	25.4438	9.9	0	0	5	20	1	0	90	100	80	0.9	1.125	0	1	2.91	13.7	4	1	0	54	39	283	118	0	1.4	13.7	36.6			120	2.9	6.5	28		1.8	46	0.01
2022	0	0	0		0	4	8	3	0	25	1	25	7.1	1	0	4	28	1	0	120	70	50	1.71429	2.4	0	1	5.37	16.6	31	0	0	55	37	14	28	0	1.5	13.9	39.8			129	4.2	5.5	15		2.3	49
2022	0	0	0		0	2	4	3	0	22	1	22	6.3	0	0	4	22	0	0	130	90	70	1.44444	1.85714	0	1	4.21	14	11	1	0	46	37	12	24	0						133	4.1	1.9				49
2022	0	0	0		0	2	6	3	0	39	1.5	17.3333	11.4	0	0	4	22	1	0	120	100	80	1.2	1.5	0	1	9.26	13.8	9	1	1	58	39	46	16	0	1.87	23.9	58.2			140	3.7	1.6			1.3	45	0.01
2022	0	0	0		0	2	4	3	0	42	1.45	19.9762	10.4	0	0	4	20	1	0	90	90	70	1	1.28571	0	1	6.78	15.3	5	1	0	47	32	114	142	0						132	3.6					23
2022	0	0	0		0	2	4	3	0	52	1.6	20.3125	12.8	1	0	3	24	1	0	120	95	70	1.26316	1.71429	0	1	5.45	12	17	1	0	46	35	14	78	0	1.69	2.3	71.9			132	4.28	1.3			1.38	39	0.01
2022	0	0	0		0	2	3	3	0	36	1.38	18.9036	9.3	1	0	5	24	1	0	120	90	70	1.33333	1.71429	0	1	11.8	16.6	4	1	0	50	39	154	86	0	0.98	13	34.22			130	4.8	6.4	38		2.7	56	0.01
2022	0	0	0		0	2	4	3	0	35	1.5	15.5556	13.2	1	0	4	20	1	0	110	100	80	1.1	1.375	0	1	1.82	12.8	2	1	0	50	38	87	19	0	1.22	16.9	46.6			138	3.3		25		1.22	59	0.01
2022	0	0	0		0	1	3	3	0	40	1.43	19.5609	9.5	1	0	5	30	1	0	128	80	60	1.6	2.13333	0	1	5.38	12.8	19	1	0	46	36	34	161	0	0.95	12.5	33			131	3.4	1.8			1.6	53
2022	0	0	0		0	1	3	3	0	24	1.15	18.1474	6.8	1	0	5	20	1	0	120	90	70	1.33333	1.71429	0	1	5.96	16.1	41	0	0	50	36	26	8	0	1.1	13.4	36.3			128	4.4					62
2022	0	0	0		0	2	4	3	0	71	1.8	21.9136	13.5	1	1	4	20	1	0	120	100	75	1.2	1.6	0	1	2.84	14.4	73	0	0	52	46	58	23	0						135	3.5	4.9				67
2022	0	0	0		0	1	3	3	0	21	1.1	17.3554	5	0	0	5	26	1	0	120	90	70	1.33333	1.71429	0	1	9.36	15.8	31	0	0	53	44	49	227	0	1.16	15.2	38.9			128	4.9	1.8				51
2022	0	0	0		0	1	3	3	0	18	1.15	13.6106	4.5	0	1	5		0	0						0	1	7	8	74	0	0	52	33	167	57	0	1.18	12.5	65.8			123	3.5	2.6	29		1.4	42	0.3773
2022	0	0	0		0	1	2	3	0	28	1.4	14.2857	10.2	1	0	5		0	0	120	100	80	1.2	1.5	0	1	5.25	13	37	0	0	43	38	143	60	0	1.2	11	35.9			137	5.1	22	35		1.9	43	0.01
2022	0	0	0		0	2	4	3	0	53	1.35	29.0809	11.4	0	1	5	24	1	0	90	90	70	1	1.28571	0	1	16.99	15.4	29	0	0	42	39	60	46	0	1.1	13.4	29.4			130	4.1	5	27		3.1	51	0.01
2022	0	0	0		0	2	4	3	0	39	1.25	24.96	8	0	0	4	28	1	0	120	80	60	1.5	2	0	1	3.78	12.9	27	0	0	46	39	323		0						133	3.8	2.1				57
2022	0	0	0		0	3	5	3	0	15	0.92	17.7221	3.4	1	0	5	28	1	0	140	98	78	1.42857	1.79487	0	1	11.8	15.1	5	1	0	46	34	513	186	0	1.19	15.6	52.4			119	4.2	1.8			2.7	32
2022	0	0	0		0	2	5	3	0	41	1.51	17.9817	11.6	1	0	5	25	1	0	110	70	50	1.57143	2.2	0	1	4.92	16.4	42	0	0	50	35	84	53	0	1.23	16.1	37.3			128	3.9	1.8			3.1	62
2022	0	0	0		0	1	5	3	0	31	1.1	25.6198	7.5	1	0	4	24	1	0	125	90	70	1.38889	1.78571	0	1	6.75	16.1	12	1	0	49	35	70	21	0	1.1	14.5	36			132	4.1	0.6			2.3	54
2022	0	0	0		0	4	6	3	0	25	1.16	18.5791	6.1	1	0	4	30	1	0	155	70	50	2.21429	3.1	0	1	5.64	15.3	78	0	0	50	38	76	21	0	1	12.5	37.9			126	4.2	2.1	31		4.2	59
2022	0	0	0		0	1	4	3	0	36	1.46	16.8887	10.2	1	0	6	20	1	0	110	80	60	1.375	1.83333	0	1	9.84	17.4	31	0	0	50	41	92	39	0	0.96	12.7	33.1			128	3.8	1.6			1.6	55
2022	0	0	0		0	1	6	3	0	22	1.18	15.8001	5.3	1	0	6	28	1	0	110	90	75	1.22222	1.46667	0	1	6.9	12.8	7	1	0	48	35	77	25	0	1.19	15.6	38.7			125	4.1	7.3			1.8	41
2022	0	0	0		0	3	5	3	0	8.9	0.72	17.1682	1.3	0	0	3	30	1	0	140	85	50	1.64706	2.8	0	1	3.31	1.9	17	1	0	45	30	297	84	0	1.62	2.9	148.3			125	5.3	1.4	22		1.6	40
2022	0	0	0		0	1	4	3	0	46	1.44	22.1836	11.7	0	0	5	18	1	0	80	90	70	0.888889	1.14286	0	1	9.97	13.9	16	1	0	48	35	12	5	0	1.13	14.9	424			135	5	2.5	24		2.7	44
2022	0	0	0		0	2	4	3	0	52	1.58	20.83	11.3	1	0	6	22	0	0	110	95	80	1.15789	1.375	0	1	3.6	14.3	22	0	0	52	38	229	97	0	1.18	15.4	46.9			130	3.1	12.6	27		2.1	49	0.01
2022	0	0	0		0	1	3	3	0	38	1.43	18.5828	10.5	1	0	5	20	0	0	125	100	80	1.25	1.5625	0	1	1.5	16.4	14	1	0	49	38	13	38	0						130	4	3.8				55
2022	0	0	0		0	1	5	3	0	51	1.35	27.9835	13.8	0	0	6	24	1	0	102	90	70	1.13333	1.45714	0	1	12.18	16.6	26	0	0	46	38	62	26	0	1.9	13.5	35.5			134		6.7				72
2022	0	0	0		0	2	4	3	0	25	1.1	20.6612	5.1	1	0	4	26	0	0	133	85	65	1.56471	2.04615	0	1	3.91	9.9	22	0	0	45	39	59	18	0						132	4.1	2.6				32
2022	0	0	0		0	2	3	3	0	31	1.1	25.6198	4.5	1	0	5	24	1	0	148	100	80	1.48	1.85	0	1	4.3	16.6	27	0	0	50	43	334	16	0	1.16	15.1	37.5			122	4.2	4.6	36		3.3	69	0.0349
2022	0	0	0		0	2	4	3	0	40	1.43	19.5609	8.3	0	0	5	20	1	0	120	100	80	1.2	1.5	0	1	3.75	15.9	6	1	0	47	42	138	74	0	1.2	14.8	37.2			133	3.1	6.7	37			65
2022	0	0	0		0	2	3	3	0	34	1.28	20.752	8.7	0	0	4	20	1	0	100	100	80	1	1.25	0	1	2.46	12.1	38	0	0	45	35	66	17	0	1.42	17.3	73.4			130	3.9	1.2	17		1	43
2022	0	0	0		0	1	4	4	1	38	1.5	16.8889	11.3	0	0	4	22	1	0	120	90	70	1.33333	1.71429	0	1	1.73	16.3	2	1	0	48	40	94	30	0	1.1	13.7	37.2			134	4.3	4.2	35		2.5	56	0.01
2022	0	0	0		0	1	3	3	0	18	1.5	8	4.2	0	0	6	30	0	0	120	80	60	1.5	2	0	1	11.53	14	36	0	0	43	42	63	20	0						132	3.6	3.3				57
2022	0	0	0		0	1	2	3	0	35	1.35	19.2044	9.7	1	0	6	28	1	0	130	90	70	1.44444	1.85714	0	1	4.8	16	54	0	0	45	37	134	68	0	1.8	14.3	37.3			131	3.5	9.7				57
2022	0	0	0		1	1	6	3	0	45	1.4	22.9592	12.4	0	1	7	24	1	0						0	3	7.8	13	139	0	0	43	37	481	329	0	1.5	13.9	34.7			137	4.8	14.1			1.4	53	0.01
2022	0	0	0		0	3	6	3	0	75	1.65	27.5482	12.7	1	0	4	32	1	1	120	100	80	1.2	1.5	0	1	4.38	14.1	8	1	1	48	35	63	35	0	1.89	24.1	156.2			131	3.7	1.1			2	49	0.0529
2022	0	0	0		0	1	5	3	0	32	1.25	20.48	7.8	0	0	3	30	0	0	120	90	60	1.33333	2	0	1	6.2	15.7	52	0	0	50	42	91	39	0						135	3.9	4.9				66
2022	0	0	0		0	1	3	3	0	22	1.1	18.1818	5.6	1	0	4	25	1	0	120	80	60	1.5	2	0	1	5.99	15.8	51	0	0	50	36	13	27	0	1.4	13	47			132	3.8	3.3			2.8	51	0.01
2022	0	0	0		0	3	6	3	0	24	1.18	17.2364	5.7	1	0	5	24	1	0	90	100	80	0.9	1.125	0	1	4.83	1.9	16	1	0	45	34	1245	49	1	1.39	18.1	46.4			133	3.5	24.3	43		1.1	48	0.1037
2022	0	0	0		0	1	3	3	0	35	1.35	19.2044	7.9	0	1	4		1	0	130	105	90	1.2381	1.44444	0	1	2.83	11.7	48	0	0	44	33	149	45	0	1.16	14.6	43.5			127	4.6	1	18			38	0.01
2022	0	0	0		0	2	5	3	0	48	1.41	24.1437	9.9	0	0	4	20	1	0	120	105	80	1.14286	1.5	0	1	3.4	13.8	49	0	0	48	37	165	49	0	1.16	12.3	37.6			130	4.4	6.3	37			62	0.01
2022	0	0	0		0	1	4	3	0	28	1.2	19.4444	6.1	1	0	4	25	1	0	130	90	70	1.44444	1.85714	0	1	5.25	14	59	0	0	45	35	83	20	0	0.98	13	36.5			134	3.3	6.6	36		1.5	51	0.01
2022	0	0	0		0	1	4	3	0	67	1.56	27.5312	14.7	0	0	5	20	0	0	130					0	1	5.52	14.1	52	0	0	51	42	54	56	0	1.25	16.3	39.4			137	3.8	26.8				55
2022	0	0	0		0	3	4	3	0	55	1.5	24.4444	12.1	0	0	4	20	1	0	110	90	70	1.22222	1.57143	0	1	3.44	15.3	45	0	0	50	40	89	57	0	1.21	15.8	131			125	3.3	2.3			1.3	51	0.01
2022	0	0	0		0	2	3	3	0	45	1.35	24.6914	7.3	0	0	5	22	1	0	125	80	60	1.5625	2.08333	0	1	4.6	1.9	187	0	0	50	39	47	18	0	1.12	14.7	39.3			133	4.2	8.1	36		2.6	54	0.097
2022	0	0	0		0	2	4	3	0	60	1.5	26.6667	11.2	0	1	3	20	1	0	120	100	80	1.2	1.5	0	1	4.16	15.6	68	0	0	52	41	232	113	0	1.21	15.9	37.3			136	5	9.7	41		2.8	73	0.01
2022	0	0	0		0	4	6	4	1	34	1.4	17.3469	10.4	1	0	4	20	1	0						0	1	2.66	13.3	51	0	0	62	39	60	20	0	1.31	17.1	4.4			127	3.1	1.4	25		6.2	48	0.01
2022	0	0	0		0	3	7	3	0	9.5	0.73	17.827	0.7	1	0	4	40	1	0	170	80	55	2.125	3.09091	0	1	6.6	15.9	11	1	0	46	31	1222	489	1	1.86	27	6	1.9		122	6.7	5	3		7.3	59	0.0197
2022	0	0	0		0	1	4	3	0	37	1.45	17.5981	10.7	0	0	5	22	1	0	116	100	80	1.16	1.45	0	1	3.7	17.4	37	0	0	50	42	216	12	0						126	5.1	4.4				64
2022	0	0	0		0	2	2	3	0	21	1.2	14.5833	7.7	1	0	4	20	0	0	124	80	50	1.55	2.48	0	1	3.17	11.9	95	0	0	42	33	64	188	0	1.26	16.5	42.1			132	3.6	27.3				45
2022	0	0	0		0	2	8	3	0	35	1.4	17.8571	10.1	1	0	3	20	1	0	100	90	80	1.11111	1.25	0	1	9.62	14.8	29	0	0	44	41	14	47	0	1.24	16.2	41.5			132	4	3.7	24		1.9	49	0.01
2022	0	0	0		0	2	3	3	0	7.5	0.68	16.2197	9.6	0	0	4	38	1	0	168	80	60	2.1	2.8	0	1	1.1	12.4	81	0	0	42	33	296	179	0	1.31	17.1	44.7			128	5.2	2.4			4.3	38	0.01
2022	0	0	0		0	1	2	3	0	39	1.49	17.5668	10	0	0	6	20	1	0	120	100	60	1.2	2	0	1	4.25	13.9	111	0	0	42	36	31	11	0	0.97	12.2	29.3			136	4.1	1.2			0.8	50	0.01
2022	0	0	0		0	1	4	3	0	35	1.35	19.2044	11.3	1	1	3	24	1	0	130	120	95	1.08333	1.36842	0	1	1.88	13.4	78	0	0	45	36	75	40	0	0.99	13.1	35.4			134	3.4	11.7			1.4	40
2022	0	0	0		0	1	3	3	0	41	1.56	16.8475	15.8	1	0	5	20	0	0	98	100	80	0.98	1.225	0	1	2.4	15	17	1	0			276	164	0		19.9	46.1			136	3.7	1.6	24		1.8	79	0.01
2022	0	0	0		0	3	5	3	0	53	1.4	27.0408	10.3	0	0	4	30	1	0	120	110	90	1.09091	1.33333	0	1	3.18	16.1	14	1	0	57	39	232	118	0	1.46	15.1	43.9			124	3.8	1.4	27		2.4	57	0.01
2022	0	0	0		0	2	6	4	1	53	1.55	22.0604	12.3	0	0	4	24	1	0						0	1	1.93	13.7	26	0	0	50	37	57	372	0	1.2	15.7	29.8			128	3.4	3.2	13			47	0.01
2022	0	0	0		0	1	3	3	0	43	1.52	18.6115	12	1	0	4	20	1	0	98	100	80	0.98	1.225	0	1	2.82	14.2	39	0	0	44	34	12	73	0	1.2	13.5	36.6			131	3.7	1.6	39		3.4	56	0.0373
2022	0	0	0		0	2	3	3	0	37	1.46	17.3579	10.4	1	0	4	20	1	0	110	90	70	1.22222	1.57143	0	1	3.68	17.1	32	0	0	51	37	73	38	0	1.3	13.6	32.2			133	3.4	7.1	31		1.5	56	0.003
2022	0	0	0		0	1	3	3	0	40	1.53	17.0874	10.3	0	0	5	28	1	0	110	105	80	1.04762	1.375	0	1	4.57	14.2	49	0	0	44	32	129	53	0	1.5	13.8	37.8			127	3.1	21.5			1.8	58
2022	0	0	0		0	1	5	3	0	34	1.38	17.8534	9.8	1	0	6	24	1	0	120	90	70	1.33333	1.71429	0	1	4.81	17.5	9	1	0	53	44	155	68	0	1.31	13.7	57.8			131	3.9	0.8	38			50	0.0588
2022	0	0	0		0	2	6	3	0	15	0.98	15.6185	3.3	1	0	5	28	1	0	130	90	70	1.44444	1.85714	0	1	1.24	15.7	59	0	0	43	37	66	22	0	1.26	15.5	36.7			129	4.4	1.7				36
2022	0	0	0		0	1	3	3	0	26	1.19	18.3603	5.8	0	1	7	24	1	0	105	80	60	1.3125	1.75	0	1	3.36	17	7	1	0	50	45	121	73	0	0.97	12.8	29.8			134	4.5	0.8	36		1.3	47	0.01
2022	0	0	0		0	2	4	3	0	30	1.3	17.7515	8.1	0	0	5	20	1	0	100	80	60	1.25	1.66667	0	1	3.39	18	32	0	0	50	45	176	44	0	1.5	11.2	44.9			130	5.2	0.7	24		4	39	0.01
2022	0	0	0		0	5	6	3	0	15	1.1	12.3967	4.5	1	0	3	30	1	0	170	90	70	1.88889	2.42857	1	1	3.78	15.2	35	0	1	50	43	12	30	0	1.6	11.3	37.6			131	4.4	3	37		3.4	52	0.01
2022	0	0	0		0	1	4	3	0	40	1.25	25.6	9.5	0	0	5	22	0	0	110	90	50	1.22222	2.2	0	1	4.11	5.9	17	1	0	18	17	169	64	0	1.17	15.3	41.5			132	3.6	2	31		1	45
2022	0	0	0		0	3	7	4	1	34	1.26	21.416	6.2	0	0	4	30	1	0						0	1	3.97	17.2	44	0	0	47	43	188	53	0	4.64	58.1	6.4			132	3.4	4.5	22		3.1	52	0.0144
2022	0	0	0		0	2	3	3	0	33	1.2	22.9167	8.5	0	0	5	26	1	0	135	90	70	1.5	1.92857	0	1	4.9	16.3	51	0	0	50	43	15	24	0						133	4.6	1.9	25		1.8	44	0.1649
2022	0	0	0		0	1	2	3	0	46	1.43	22.495	12.5	0	0	5		1	0	90	90	60	1	1.5	0	1	7.87	14.1	42	0	0	45	41	359	262	0	1.14	15	41.5			139	4.1	25.9	31		2.1	47	0.01
2022	0	0	0		0	1	2	3	0	23	1.33	13.0024	7	1	0	6	26	1	0	135	95	75	1.42105	1.8	0	1	1.32	15.5	56	0	0	48	42	94	12	0	1.37	14.3	49.2			129	4.1	11.1				60
2022	0	0	0		0	2	3	3	0	35	1.3	20.7101	7.6	0	0	5	30	1	0	126	80	65	1.575	1.93846	0	1	5.8	15.6	53	0	0			155	897	0	1.28	16.6	43.7			127	4.4	34.8	36		4.4	65
2022	0	0	0		0	3	4	3	0	33	1.32	18.9394	7.4	0	0	5	35	1	0	100	95	80	1.05263	1.25	0	1	7.55	9.4	26	0	0	40	27	43	24	0	1.27	16.5	32.7			132	3.3	2.4	18			38	0.01
2022	0	0	0		0	1	3	3	0	34	1.35	18.6557	8.9	1	0	6	20	1	0	103	95	70	1.08421	1.47143	0	1	3.97	14.1	57	0	0	48	40	16	21	0	1.3	13.6	38.1			132	3.5	7.6	35		1.8	52	0.01
2022	0	0	0		0	2	3	3	0	55	1.6	21.4844	14.4	1	1	4	24	1	0	100	100	80	1	1.25	0	1	12.5	16.7	21	0	0	45	38	678	431	0	0.96	12.7	35.9			136	3.7	2.9	41		2.9	56	0.01
2022	0	0	0		0	5	7	3	0	57	1.55	23.7253	13.8	0	0	4		1	0						0	1	9.24	15.6	31	0	0			85	47	0	1.86	23.8	56.7			132	4	5.6	32		2.3	50	0.01
2022	0	0	0		0	1	3	3	0	38.5	1.3	22.7811	9.8	0	0	5		0	0	120	90	70	1.33333	1.71429	0	1	4.61	16.7	41	0	0	51	43	115	30	0	1.23	16.1	37.9			138	4.1	6.3	3			44	0.01
2022	0	0	0		0	1	4	3	0	28	1.2	19.4444	10.3	1	1	4	28	1	0	132	80	60	1.65	2.2	0	1	2.26	12	5	1	0	43	36	311	57	0	1.51	19.5	54.9			129	5.1	1.6	15			47
2022	0	0	0		0	1	2	3	0	41	1.45	19.5006	10.3	1	0	5	26	1	0	110	90	70	1.22222	1.57143	0	1	1.97	16	65	0	0	50	41	436	466	0						131	4.1	3.2				65
2022	0	0	0		0	1	5	3	0	28	1.18	20.1092	9.8	1	0	5	24	1	0	107	80	60	1.3375	1.78333	0	1	5.86	14	45	0	0	45	40	121	51	0						129	4.1	2.5				57
2022	0	0	0		0	2	5	3	0	42	1.45	19.9762	12.2	0	0	6	20	1	0	100	90	70	1.11111	1.42857	0	1	9.49	16.6	22	0	0	49	38	288	976	0	1.21	15.8	47.3	0.72		124	4.5	8.5	34		1.7	56	0.0271
2022	0	0	0		0	4	6	3	0	15	0.9	18.5185	4.6	1	0	6	35	1	1	160	100	80	1.6	2	0	1	7.62	12.6	12	1	1	37	30	16	17	0	1.16	12.3	65.8			130	4.2	3.5	21		1.2	33	0.013
2022	0	0	0		0	2	5	3	0	37	1.32	21.2351	10.1	0	0	4		1	0	100	90	70	1.11111	1.42857	0	1	6.12	15.1	13	1	0	52	34	534	200	0	1.46	23	48			131	4		15		1.4	45	0.01
2022	0	0	0		0	1	3	3	0	56	1.4	28.5714	10.3	0	0	5		0	0	95	110	85	0.863636	1.11765	0	1	8.33	14.3	43	0	0	50	48	488	333	0	1.53	18.5	47.3			130	4	36	19		1.8	44	0.01
2022	0	0	0		0	2	4	3	0	29	1.22	19.484	6.2	1	0	5	22	1	0	140	90	70	1.55556	2	0	1	4.89	16.3	18	1	0	51	40	273	85	0	1.93	23	56.7			127	3.6	46	13			50	0.0203
2022	0	0	0		0	2	3	3	0	18	1.13	14.0966	6	0	0	4		0	0	90	90	60	1	1.5	0	1	2.41	13.9	28	0	0	40	40	91	38	0	1.63	2.9	79			134	4.1	1	12			45
2022	0	0	0		0	2	4	3	0	25	1.15	18.9036	6.3	1	0	4	26	1	0	106	90	70	1.17778	1.51429	0	1	5.33	12.3	24	0	0	45	38	56	13	0	1.18	12.5	5.3			131	4.3	1.1	18		2.17	50	0.179
2022	0	0	0		0	1	4	3	0	44	1.33	24.8742	8.6	0	0	4	20	0	0	120	100	80	1.2	1.5	0	1	5.2	14.3	29	0	0	44	41	883	735	0	1.18	15.5	32.6			134	3.6	8	32		1.9	47	0.0263
2022	0	0	0		0	2	4	3	0	10	0.75	17.7778	1.1	0	0	5	42	1	0	145	80	60	1.8125	2.41667	0	1	9.12	15.1	71	0	0	42	37	386	152	0	1.16	15.2	38.6			129	4.4	0.1	33		1.1	60	0.01
2022	0	0	0		0	1	2	3	0	24	1.24	15.6087	7.2	1	0	5	20	1	0	90	90	70	1	1.28571	0	1	4.36	12.7	55	0	0	40	39	13	48	0	1.7	14.1	36.2			137	4.4	1.6	37		0.9	44	0.01
2022	0	0	0		0	1	6	3	0	30	1.25	19.2	6.6	0	0	5	20	0	0	140	100	80	1.4	1.75	0	1	6.68	17.1	38	0	0	48	38	151	59	0						133	3.4	3.8	28			49
2022	0	0	0		0	4	5	4	1	18	1.2	12.5	4.9	1	0	4	26	1	0						0	1	5.34	16.1	96	0	0	51	37	135	32	0	1.3	12.8	32.8			129	4.1	3.1	18		4.4	49	0.1162
2022	0	0	0		0	1	4	4	1	22	1.22	14.781	8	1	0	4	30	1	0	130					0	1	5.73	14.6	3	1	0	44	35	13	33	0	1.31	16	94.9			129	4.2	1.7	29		3.4	53	0.01
2022	0	0	0		0	1	3	3	0	71	1.65	26.079	14.7	1	0	5	22	1	0	120	90	70	1.33333	1.71429	0	1	4.6	16	19	1	0	51	42	99	47	0	1.5	11.2	4			133	3.4	7.7			3.6	89	0.0236
2022	0	0	0		0	1	4	3	0	18	1.14	13.8504	3.9	0	0	5	22	1	0	140	90	70	1.55556	2	0	1	1.17	14.1	33	0	0	45	33	112	31	0	1.24	13.1	18			131	4	2.1	33		3.1	49	0.01
2022	0	0	0		0	1	3	3	0	40	1.6	15.625	14.3	1	0	4	20	0	0	110	80	60	1.375	1.83333	0	1	3.3	13.4	55	0	0	46	43	76	29	0						137	4.3	8	3		2.8	55	0.01
2022	0	0	0		0	1	3	3	0	30	1.2	20.8333	5.8	0	0	4	20	1	0	120	90	70	1.33333	1.71429	0	1	7.49	15.2	58	0	0	49	42	14	73	0	1.7	11.4	39.6			128	3.5	4.4	38		2.8	54
2022	0	0	0		0	2	5	3	0	37	1.34	20.6059	10.1	0	0	4		0	0	110	100	80	1.1	1.375	0	1	9.69	15.4	35	0	0	49	44	157	135	0	1.13	14	38.8			135	3	19.5				54
2022	0	0	0		0	1	5	3	0	35	1.4	17.8571	8.8	0	0	6	24	1	0	120	90	70	1.33333	1.71429	0	1	5.51	15.9	47	0	0	50	41	18	68	0						129	4	6.3				47
2022	0	0	0		0	1	1	3	0	43	1.3	25.4438	9.1	1	0	5	25	1	0	140	90	70	1.55556	2	0	1	2.62	15	44	0	0	48	44	248	114	0	1.26	13.2	39			124	3.2	5.4	3		8.4	62	0.0144
2022	0	0	0		0	3	4	3	0	31	1.15	23.4405	5.8	0	0	5		1	0	120	110	85	1.09091	1.41176	0	1	7.2	14.3	37	0	0	52	42	54	16	0	1.1	12	4.5			132	3.6	4.1	23		2.1	44	0.01
2022	0	0	0		0	1	3	3	0	48	1.48	21.9138	11.3	0	0	6	22	1	0	120	90	70	1.33333	1.71429	0	1	8.88	15.5	76	0	0	47	39	196	147	0	1	13.3	38.4			133	2.9	8.6	4		1.8	49	0.01
2022	0	0	0		0	1	3	3	0	41	1.6	16.0156	14.6	0	0	3		0	0	104	90	70	1.15556	1.48571	0	1	3.78	16.5	31	0	0	47	44	83	52	0	1.36	17.7	39.1			133	3.9	8.1	34		2.2	68	0.01
2022	0	0	0		0	1	2	3	0	42	1.48	19.1746	11	0	0	4	20	1	0	100	90	70	1.11111	1.42857	0	1	3.93	15.4	151	0	0	47	42	53	54	0	0.94	12.2	27.4			137	3.8	2	38		1.9	55	0.01
2022	0	0	0		0	2	4	3	0	56	1.67	20.0796	14.4	0	0	5	22	1	0	120	100	80	1.2	1.5	0	1	5.21	19.6	36	0	0	58	40	124	84	0	1.47	15.2	54.1			132	4.9	11.5	38		3.8	64	0.01
2022	0	0	0		0	2	4	3	0	53	1.48	24.1965	12.2	0	0	3	22	1	0	108	90	70	1.2	1.54286	0	1	1.92	12.3	35	0	0	54	47	55	22	0	1.38	17.9	43.3			137	3	2.5	2		2.7	46	0.036
2022	0	0	0		0	1	3	3	0	19	1.1	15.7025	5.8	0	0	5	28	0	0	146	80	60	1.825	2.43333	0	1	3.31	15.4	14	1	0	46	35	17	22	0	1.2	15.7	37.5			128	4.1	0.8	29		2.3	47	0.0574
2022	0	0	0		0	2	5	3	0	48	1.5	21.3333	11.8	0	1	5	22	1	0	120	100	80	1.2	1.5	0	1	2.8	15.1	66	0	0	46	44	76	29	0						127	4.6	2.1				60
2022	0	0	0		0	1	3	3	0	42	1.6	16.4062	15.3	1	0	4	32	1	0	120	90	70	1.33333	1.71429	0	1	1.77	15.1	31	0	0	46	37	346	138	0	1.1	14.5	38.8			136	3.5	1.4	32			61	0.01
2022	0	0	0		0	2	5	4	1	19	1.24	12.3569	7.1	1	0	5	24	1	0	140					0	1	15.85	17.2	13	1	0	55	39	62	372	0	2.26	26.6	56.2			124	4.5	3.9	25		1.8	40	0.017
2022	0	0	0		0	1	2	3	0	42	1.44	20.2546	11.3	1	0	5	20	1	0	120	95	80	1.26316	1.5	0	1	6.34	11.8	32	0	0	46	33	66	33	0	1.1	1.9	34.7			132	3.9	2.6	3		2.3	57	0.0163
2022	0	0	0		0	1	3	3	0	46	1.35	25.2401	8.3	0	0	5	24	0	0	130	100	80	1.3	1.625	0	1	3.64	15.9	43	0	0	45	41	155	17	0						132	4.4	4.4				48
2022	0	0	0		0	1	2	3	0	24.5	1.23	16.1941	8.6	1	0	5	22	0	0	100	100	80	1	1.25	0	1	4.4	12.4	94	0	0	40	39	86	44	0	1.2	12.7	32.5			138	3.5	2.8	36		1.5	46	0.01
2022	0	0	0		0	1	3	3	0	51	1.4	26.0204	9.9	0	0	5	24	1	0	120	90	70	1.33333	1.71429	0	1	5.34	14.1	51	0	0	43	39	717	273	0	1.6	14	41.6			131	4.1	79.5	37		2.6	53	0.01
2022	0	0	0		0	6	8	3	0	35	1.35	19.2044	7.8	0	0	4	30	1	0	124	80	50	1.55	2.48	0	1	4.7	12.8	64	0	0	44	38	117	40	0	1.27	16.7	46.4			129	3.5	0.7	33		1.6	66	0.01
2022	0	0	0		0	2	3	3	0	35	1.45	16.6468	12	1	0	4	20	1	0	130	80	60	1.625	2.16667	0	1	9.6	13.7	55	0	0	44	39	75	23	0	1.19	15.5	37.8			132	3.6	1.1	37		1.5	65	0.01
2022	0	0	0		0	3	6	3	0	51	1.42	25.2926	11	0	0	4	22	1	0	128	110	85	1.16364	1.50588	0	1	5.79	16.5	57	0	0	56	48	116	50	0	1.56	18.9	61.3			125	4.3	4.6	19		2.7	50	0.0704
2022	0	0	0		0	1	4	3	0	44	1.5	19.5556	10.9	0	0	6	26	1	0	110	85	60	1.29412	1.83333	0	1	2.85	13.1	21	0	0	45	38	18	36	0						129	4.1	1.3				54
2022	0	0	0		0	1	2	3	0	23	1.28	14.0381	9.6	0	0	5	20	0	0	118	90	70	1.31111	1.68571	0	1	6.67	13.1	15	1	0	40	37	52	14	0	1.14	15	42.8			135	4					47
2022	0	0	0		0	1	3	3	0	63	1.5	28	13.1	0	0	4	20	1	0	125	100	80	1.25	1.5625	0	1	2.6	16		1	0	48	39	70	10	0	1.7	14.1	31.6			131	4.2	3	47		1.2	63	0.01
2022	0	0	0		0	2	3	3	0	19	1.2	13.1944	6.9	0	0	5	24	0	0	100	100	70	1	1.42857	0	1	5.48	15.1	5	1	0	41	37	2526	153	1	1.22	15.9	45.2	0.62		128	4.2	6.2	31		1.6	40
2022	0	0	0		0	1	4	3	0	52	1.63	19.5717	15.6	1	0	5	24	1	0	117	83	44	1.40964	2.65909	0	1	6.53	7.5	23	0	0	40	22	1577	91	1	1.19	15.5	38.7	1.15		134	3.8	9.9	41		2.7	30	0.0528
2022	0	0	0		0	1	2	3	0	20	1.15	15.1229	6.7	1	0	5	20	1	0	120	70	50	1.71429	2.4	0	1	4.53	14.6	6	1	0	45	37	282	75	0	1.2	13.4	4.3			133	4.3	8.8	39		1.5	48	0.0113
2022	0	0	0		0	1	5	3	0	45	1.3	26.6272	9.7	0	0	4	20	1	0	105	80	60	1.3125	1.75	0	1	5.73	7.87	25	0	0	50	38	288	18	0	1.2	11	37.9			131	4.7				2.9	75	0.0373
2022	0	0	0		0	1	3	3	0	14	0.98	14.5773	4.6	0	0	4	28	1	0	130	80	60	1.625	2.16667	0	1	6.55	14.5	6	1	0	45	39	125	24	0	1.1	14.5	35.8			124	5	1.6	33		1.8	48	0.0324
2022	0	0	0		0	1	3	3	0	37	1.61	14.2741	14.3	0	0	4	23	1	0	100	105	80	0.952381	1.25	0	1	5.39	16.6	12.4	1	0	53	38	77	35	0	1.17	15.3	43.3			136	4.4	7.1	44		3.2	71	0.01
2022	0	0	0		0	1	3	3	0	33	1.31	19.2296	9.9	1	0	5	20	1	0	106	100	80	1.06	1.325	0	1	5.4	16.2	67	0	0	48	39	674	354	0	1.17	15.3	35.4			133	3.3	17.7	39		3.2	61	0.0104
2022	0	0	0		0	1	3	3	0	53	1.45	25.2081	2	0	0	4	22	1	0	105	90	65	1.16667	1.61538	0	1	4.8	14.2	36	0	0	50	40	282	194	0	1.17	15.4	36.5			131	3.7	6.7	31		2.2	50	0.01
2022	0	0	0		0	3	6	3	0	36	1.35	19.7531	8.4	0	1	4	24	1	0	126	95	70	1.32632	1.8	0	1	3.85	15.1	23	0	0	53	42	246	126	0						125	4.1	5.2				44
2022	0	0	0		0	1	2	3	0	30	1.42	14.878	9	0	0	6	22	1	0	110	100	80	1.1	1.375	0	1	3.82	15.5	39	0	0	47	38	171	72	0	1.36	14.2	45.6			131	3.8	1.9			2.9	54	0.0105
2022	0	0	0		0	1	4	3	0	50	1.58	20.0288	14.1	1	0	4	25	1	0	90	105	80	0.857143	1.125	0	1	2.51	16	15	1	0	50	40	61	28	0	1.7	11.4	36.9			134	4	1.7			3.3	74	0.0245
2022	0	0	0		0	2	4	3	0	55	1.4	28.0612	10.1	0	0	3	26	0	0	110	90	70	1.22222	1.57143	0	1	4.84	12.3	38	0	0	43	37	13	74	0	1.1	1.9	33.2			131	3.6	6.4	25		1	46	0.0045
2022	0	0	0		0	1	2	3	0	32	1.29	19.2296	9	1	0	6	20	1	0	94	100	80	0.94	1.175	0	1	6.18	15.7	54	0	0	46	38	233	14	0	1.5	13.9	35.7			131	3.9	2.7	37		1.7	55	0.01
2022	0	0	0		0	3	5	3	0	37	1.32	21.2351	7.8	1	0	5	25	1	0	140	80	65	1.75	2.15385	0	1	4.61	16.1	17	1	0	49	36	146	57	0	1.17	12.4	58.8			133	3.9	4.3	16			37	0.034
2022	0	0	0		0	1	3	3	0	41	1.5	18.2222	9.8	0	0	6	24	1	0	110	90	70	1.22222	1.57143	0	1	5.65	15.6	18	1	0	47	36	232	14	0						134	4.2					57
2022	0	0	0		0	1	3	3	0	35	1	35	5.8	0	0	4	20	1	0	100	99	76	1.0101	1.31579	0	1	3.4		55	0	0	47	39	191	49	0	1.26	16.5	43.3			132	4.7	4.38	27		1.79	54
2022	0	0	0		0	1	4	3	0	54	1.42	26.7804	9.3	1	0	4	20	1	0	100	90	70	1.11111	1.42857	0	1	4.7	16.4	24.7	0	0	48	39	32	272	0	0.99	13.1	32.3			132	3.2	2.6	41		2.1	64	0.0274
2022	0	0	0		0	1	3	3	0	56	1.52	24.2382	12.7	0	0	6	20	1	0	100	100	80	1	1.25	0	1	5.48	15.3	24	0	0	43	38	65	37	0	1.11	14.6	35.9			132	3.6	5.1	4			62
2022	0	0	0		0	1	4	3	0	30	1.28	18.3105	9	0	1	5	20	1	0	110	110	90	1	1.22222	0	1	4.88	16.2	19	1	0	47	28	142	50	0	1.54	15.9	44.3			136	4.1	7.1	33		2.7	64	0.0716
2022	0	0	0		0	2	2	3	0	7.5	0.63	18.8964	0.7	1	0	4	40	1	0	145	90	70	1.61111	2.07143	0	1	8.1	11.1	32	0	0	40	33	11	56	0	0.95	12.6	43			134	4				0.9	31	0.04
2022	0	0	0		0	4	6	3	0	24	1.28	14.6484	9.7	0	0	3	22	1	0	120	90	75	1.33333	1.6	0	2	3.1	13.4	43	0	0	44	38	80	26	0	4.28	52.1	68.6			134	3.82		1			59
2022	0	0	0		0	2	5	3	0	45	1.56	18.4911	14.2	0	0	4	20	0	0	115	100	80	1.15	1.4375	0	1	3.2	18.5	1	1	0	58	41	22	69	0	1.5	16.7	57.8			135	3.4		16		2.55	61
2022	0	0	0		0	2	5	3	0	17	1.17	12.4187	7.2	0	0	4	24	1	0	130	90	70	1.44444	1.85714	0	1	5.17	17.8	9	1	0	55	38	679	156	0	1.15	15	42.7			129	4.5	3.3	19		1.7	60	0.0376
2022	0	0	0		0	4	5	3	0	17	1	17	4.3	0	0	4	30	1	0	130	80	60	1.625	2.16667	0	1	6.34	18	44.8	0	0	55	40	83	18	0	1.16	15.2	37.2			129	4.1	1	29		2	40	0.011
2022	0	0	0		0	1	3	3	0	32	1.28	19.5312	6.2	0	0	6	20	1	0	100	100	80	1	1.25	0	1	3.12	16	67	0	0	50	40	89	23	0	1.2	13.5	27.6			132	4.4	1.5	38		2	54	0.024
2022	0	0	0		0	1	3	3	0	43	1.35	23.594	7.1	0	0	5	22	1	0	130	110	90	1.18182	1.44444	0	1	3.23	13.3	64	0	0	45	33	165	85	0	1.2	13.5	34.4			131	3.7		39		1.1	52	0.01
2022	0	0	0		0	1	2	3	0	21	1.14	16.1588	5.9	0	0	5	20	1	0	130	95	70	1.36842	1.85714	0	1	8.74	16.8	2	1	0	50	41	435	116	0	1.24	16.2	48.4			131	4.7	8.9			3.7	53
2022	0	0	0		0	1	4	3	0	32	1.34	17.8213	8.2	1	0	5	22	1	0	100	100	80	1	1.25	0	1	5.25	17.5	51	0	0	52	43	79	21	0	1.9	14.4	31.8			132	3.7	4.5	37		2.1	49	0.0114
2022	0	0	0		0	1	4	3	0	42	1.4	21.4286	10.1	0	0	2	20	1	0	120	90	65	1.33333	1.84615	0	1	3.77	15.4	92	0	0	45	41	68	17	0	1.16	14.3	42.8			129	3.4	7.2			2.3		0.0765
2022	0	0	0		0	3	2	3	0	19	1.2	13.1944	8.8	1	0	4	36	1	1	110	90	65	1.22222	1.69231	0	1	5.45	12.7	5	1	0	48	36	43	11	0	1.2	15.6	44.5			132	3.9	0.7			2.2	37	0.0047
2022	0	0	0		0	1	6	3	0	12	0.87	15.8541	2.3	1	0	5	32	1	0	145	80	60	1.8125	2.41667	0	1	2.31	12.4	19	1	0	44	35	80	21	0	0.94	12.5	31.6			127	4.9	1.1	2			41
2022	0	0	0		0	1	2	3	0	68	1.61	26.2336	14.9	0	0	6	20	1	0						0	1	8.1	18.2	12	1	0	56	47	129	114	0	0.94	12.4	37.3			130	4	8.7	38		2.8	63	0.0117
2022	0	0	0		0	4	6	3	0	34	1.5	15.1111	12.1	0	0	4		1	0	129	95	70	1.35789	1.84286	0	1	2.55	16.4	15	1	0	50	38	117	23	0	1.13	14.8	43			128	3.6	4.7	18			53
2022	0	0	0		0	1	4	4	1	17.6	1.2	12.2222	6.2	0	0	4	26	1	0	120	82	75	1.46341	1.6	0	1	6.2	12.7	35	0	0	43	36	55	60	0	1.3	15.9	41			128	4.3	1.8	18		0.8	43	0.0904
2022	0	0	0		0	2	5	3	0	42	1.45	19.9762	12.9	0	1	5	22	1	0	125	90	70	1.38889	1.78571	0	1	3.77	16.3	11	1	0	47	38	11	43	0	1.66	2	54.4			125	5.1	9.5	36		1.8	61	0.1057
2022	0	0	0		0	3	4	3	0	31	1.3	18.3432	8.3	1	0	6	26	1	1	116	100	80	1.16	1.45	0	1	1.2	12.9	29	0	0	53	38	27	19	0	2.4	27	61			138	3.3	1.7	14		3.1	35	0.01
2022	0	0	0		0	1	3	3	0	37	1.45	17.5981	9.8	0	0	4	28	1	0	137	95	85	1.44211	1.61176	0	1	3.33	15.8	51	0	0	48	43	148	68	0	1.18	15.4	38.8			127	4.4	1.7				58
2022	0	0	0		0	1	3	3	0	33	1.25	21.12	5.9	0	0	5		0	0	140	100	85	1.4	1.64706	0	1	7	18	11	1	0	50	37	146	63	0	1.2	15.7	39.5			125	3.9	1.7				49
2022	0	0	0		0	3	7	3	0	27	1.18	19.391	6.1	0	0	6	40	0	0	140	80	60	1.75	2.33333	0	1	4.16	14.5	21	0	0	46	35	1132	334	1	1.18	15.4	48			129	5.1	4.5	26			59	0.251
2022	0	0	0		0	1	3	3	0	32	1.37	17.0494	7.8	0	0	5	26	1	0	120	110	90	1.09091	1.33333	0	1	5.11	13.7	33	0	0	54	38	193	126	0	1.17	15.4	37.8			131	5.5	1.7	4			53
2022	0	0	0		0	1	6	3	0	28	1.1	23.1405	4.4	0	0	6		0	0	120	80	60	1.5	2	0	1	6.5	14.5	39	0	0	45	34	139	48	0						134	4.4					53
2022	0	0	0		0	1	2	3	0	63	1.52	27.268	11.8	0	1	6	25	1	0	108	90	70	1.2	1.54286	0	1	6.11	15.8	3	1	0	50	40	285	27	0						137	4	35				64
2022	0	0	0		0	1	3	3	0	56	1.6	21.875	11.3	0	0	5	20	0	0	72	110	90	0.654545	0.8	0	1	2.28	14.2	25	0	0	45	40	139	71	0	1.5	13.8	42.3			136	3.4	2.6			1.4	81	0.01
2022	0	0	0		0	3	4	4	1	61	1.53	26.0584	10.3	0	0	5	25	1	0	140					0	2	9.14	18.8	1	1	0	55	40	395	287	0	1.49	19.3	42.6			120	3.3	3.9	3		6.7	64	0.1275
2022	0	0	0		0	2	5	3	0	45	1.58	18.026	14.2	1	0	5	20	1	0	120	100	80	1.2	1.5	0	1	1.98	13.4	14	1	1	46	39	79	27	0	1.12	14.7	41.4			134	3.1	3.5	33		2.3	52	0.01
2022	0	0	0		0	2	4	3	0	8.5	0.72	16.3966	0.5	0	0	6		1	0	150	85	60	1.76471	2.5	0	1	7.5	11.4	24	0	0	39	29	575	286	0	1.5	13.8	41.6			137	5	1	29		3.3	39
2022	0	0	0		0	1	3	3	0	40	1.53	17.0874	15	1	0	5	20	0	0	95	80	60	1.1875	1.58333	0	1	4.4	15	7	1	1	45	40	421	231	0	1.17	15.3	45.9			134	4.3	1			1.2	55	0.01
2022	0	0	0		0	1	2	3	0	20	1.25	12.8	7.4	1	0	5	25	1	0	120	90	70	1.33333	1.71429	0	1	11.6	17.6	29	0	0	50	40	42	20	0	2.12	25.1	13.8			130	5	1	9			27
2022	0	0	0		0	1	2	3	0	70	1.55	29.1363	14.1	1	0	6	24	0	0	120	90	70	1.33333	1.71429	0	1	6.57	11	3	1	0	45	38	239	132	0	1.8	14.2	43.2			131	4.4	12.9	27		1.5	51	0.01
2022	0	0	0		0	1	3	3	0	40	1.4	20.4082	9.1	1	0	4	25	1	0	98	90	70	1.08889	1.4	0	1	1.31	12.6	129	0	0	38	35	68	24	0	1.6	14	34.2			134	3	6.6	41		1.5	53	0.01
2022	0	0	0		0	1	2	3	0	16	1.1	13.2231	5.8	1	0	4	24	0	0	125	90	70	1.38889	1.78571	0	1	4.41	14	47	0	0	47	40	79	25	0						128	4.3	3.4				40
2022	0	0	0		0	2	3	3	0	80	1.65	29.3848	11.3	0	0	5	20	0	0	126	100	80	1.26	1.575	0	1	8.83	16.3	2	1	0	50	38	914	76	0	1.2	15.7	42.9			131	3.4	14.8	34			59
2022	0	0	0		0	1	3	3	0	27	1.12	21.5242	5.5	1	0	6	30	1	0	110	90	70	1.22222	1.57143	0	1	8.45	13.5	32	0	0	48	39	341	82	0	1.19	15.6	47.2			128	3.6	8			2.4	42
2022	0	0	0		0	3	3	3	0	27	1.26	17.0068	10.3	1	0	3	26	1	0	130	95	80	1.36842	1.625	0	1	1.82	12	15	1	1	44	33	55	23	0	1.32	17.2	43.8			134	3.6	0.7	19		0.9	36	0.0258
2022	0	0	0		0	3	5	3	0	30	1.32	17.2176	7.3	0	1	3	25	1	0	110	90	70	1.22222	1.57143	0	1	4.2	15.7	39	0	0	46	41	157	81	0	1.42	17.3	48.2			131	4.6	46	18		1.8	51
2022	0	0	0		0	2	7	3	0	75	1.5	33.3333	11.9	0	0	4	22	1	0	110	100	80	1.1	1.375	0	1	4.39	17.9	17	1	0	50	44	436	582	0	1.8	14.2	39.5			132	4.1	4.2	39		2.8	63	0.0197
2022	0	0	0		0	1	3	3	0	25	1.3	14.7929	8.1	1	0	4	20	1	0	115	100	80	1.15	1.4375	0	1	3.76	9.3	29	0	0	48	40	48	14	0	1.34	17.4	35.2			130	4.4	1.3	26			39	0.01
2022	0	0	0		0	3	5	4	1	20	1.18	14.3637	7.1	1	0	5	25	1	0						0	1	4.37	13.7	16	1	0	42	42	75	29	0	1.51	19.5	3.4			127	4.2	2.1	18		1.2	43	0.4258
2022	0	0	0		0	1	4	4	1	63	1.55	26.2227	12.8	1	1	5	20	1	0						0	1	9.6	17.7	56	0	0	57	41	60	24	0	1.28	15.7	45.6			131	4.4	5.4	39		3.7	92	0.0387
2022	0	0	0		0	4	5	3	0	48	1.47	22.213	10.2	0	0	5	30	1	1	140	99	76	1.41414	1.84211	0	1	2.82	14.7	42	0	0	46	40	122	55	0	1.7	14.1	37.9			129	3.7	4.6	18			68	0.0703
2022	0	0	0		0	4	7	3	0	43	1.38	22.5793	9.8	0	0	4	20	1	0	120	100	80	1.2	1.5	0	1	3.38	16.4	49	0	0	48	44	66	17	0	1.18	14.6	39.9			130	3.8	2.6	35		2.6	52	0.01
2022	0	0	0		0	1	3	3	0	62	1.61	23.9188	13	0	0	6	20	1	0	100	80	60	1.25	1.66667	0	1	14.5	16.4	49	0	0	48	37	15	79	0	1.1	12.6	38.2			136	3.8	5.1	41		1.8	62	0.01
2022	0	0	0		0	2	4	4	1	24	1.21	16.3923	6.5	1	0	4	26	1	0						0	1	4.36	11.2	27	0	0	48	33	10	35	0	1.3	16.9	39.9			135	3.7	4.8	22			40	0.0116
2022	0	0	0		0	2	5	3	0	32	1.2	22.2222	8.3	1	0	4	20	1	0	130	90	70	1.44444	1.85714	0	1	5.22	16.9	2	1	0	51	42	148	15	0						128	3.5	4.5	21		3.8	58
2022	0	0	0		0	1	5	3	0	51	1.52	22.0741	15.8	1	0	4	24	1	0	100	105	70	0.952381	1.42857	0	1	3.98	14	53	0	0	49	45	432	289	0						132	3.6	2			4	85
2022	0	0	0		0	4	8	3	0	26	1.13	20.3618	4.2	1	0	3	28	1	0	120	90	70	1.33333	1.71429	0	1	5.65	13.5	5	1	0	47	40	888	539	0	1.97	25	56.9			129	4.7	31	18		1.4	42
2022	0	0	0		0	4	8	3	0	26	1.33	14.6984	8.8	0	0	6	24	1	0	120	60	40	2	3	0	1	8.12	18.4	15	1	0	54	34	1532	283	1	1.3	14.9	88.7	0.52		127	4.6	2.76	15		12.5	71	0.2495
2022	0	0	0		0	2	3	3	0	53	1.52	22.9398	13.3	1	0	4	24	1	0	120	110	90	1.09091	1.33333	0	1	4.11	18.1	43	0	0	55	42	58	43	0	1.17	15.3	37.2			132	3.5	2.6	4		4	77	0.0172
2022	0	0	0		0	1	3	3	0	68	1.54	28.6726	13	0	1	5	20	0	0	110	100	80	1.1	1.375	0	1	2.33	14.2	13	1	0	45	41	93	54	0	1.9	11.6	39.8			134	3.5	5.2	29			54	0.0121
2022	0	0	0		0	1	2	3	0	23	1.2	15.9722	7.6	1	0	5	26	1	0	125	70	50	1.78571	2.5	0	1	5.99	16.8	63	0	0	48	42	473	219	0						133	4	12.8				47
2022	0	0	0		0	1	2	3	0	40	1.5	17.7778	10.2	1	0	5	20	1	0	100	90	70	1.11111	1.42857	0	1	3.54	16	21	0	0	48	41	113	93	0	0.94	12.5	35.2			129	4.8	1.6	37		2	57	0.01
2022	0	0	0		0	1	4	3	0	52	1.5	23.1111	10	0	0	5	25	1	0	140	100	80	1.4	1.75	0	1	6.4	15.4	17	1	0	50	44	25	85	0	1.7	14.1	38.1			124	4	7	34		2.7	56	0.0147
2022	0	0	0		0	1	3	3	0	29	1.34	16.1506	10.6	1	0	5	25	1	0	130	80	60	1.625	2.16667	0	1	4.76	14.8	48	0	0	48	41	145	62	0	0.97	12.9	35.3			128	3.6	22	37		2.1	49	0.01
2022	0	0	0		0	1	3	3	0	30	1.35	16.4609	9.8	1	0	4	20	1	0	130	80	50	1.625	2.6	0	1	5.46	15.7	27	0	0	46	37	52	256	0	1.13	14.8	46.5			128	4.2	1.1	36		3.2	59	0.0324
2022	0	0	0		0	1	3	3	0	7	0.63	17.6367	0.5	1	0	5	36	0	0	150	90	70	1.66667	2.14286	0	1	11.56	13.1	4	1	0	45	35	11	47	0	1.16	15.3	42.5			136	4.3	1.9	31		1.7	48	0.0242
2022	0	0	0		0	1	3	3	0	55	1.6	21.4844	13.2	0	0	5	20	1	0	90	80	60	1.125	1.5	0	1	3.54	16.1	28	0	0	47	40	147	34	0						133	3.6	7				56
2022	0	0	0		0	2	5	3	0	30	1.15	22.6843	5.9	0	0	3	24	1	0	130	90	70	1.44444	1.85714	0	1	5.58	15.8	87	0	0	50	40	113	46	0	1.42	18.4	38.1			134	4.9	11.6	35		3.8	57	0.0119
2022	0	0	0		0	1	4	3	0	79	1.7	27.3356	11.7	0	0	5	26	1	0	120	90	70	1.33333	1.71429	0	1	5.1	14.7	24	0	0	52	43	58	24	0	1.1	13.6	39.8			132	3.8	5.1	27		1.1	45	0.01
2022	0	0	0		0	1	3	3	0	8	0.69	16.8032	0.6	0	0	5	35	1	0	150	90	70	1.66667	2.14286	0	1	7.9	13.9	28	0	0	46	33	143	54	0	1.4	11.1	33.9			131	5.3	1	37			36	0.0192
2022	0	0	0		0	1	4	3	0	12	0.89	15.1496	2.3	0	0	4	28	0	0	130	100	80	1.3	1.625	0	1	18.84	14.7	92	0	0	48	38	134	38	0	1.7	13.3	46			122	4.9	5			2.5	42
2022	0	0	0		0	1	4	3	0	32	1.34	17.8213	8.3	0	0	5	22	1	0	108	90	75	1.2	1.44	0	1	5.51	16.1	51	0	0	50	42	153	98	0	1.17	14.4	35.4			129	4	7.6	33		2.5	58	0.0437
2022	0	0	0		0	1	3	3	0	38	1.53	16.2331	12.3	0	0	4	20	1	0	100	90	70	1.11111	1.42857	0	1	8.41	15.4	17	1	0	48	42	115	52	0	0.96	12.8	39.5			131	6.2		37		1.8	60	0.01
2022	0	0	0		0	1	3	3	0	38	1.45	18.0737	11.4	1	0	3	20	1	0	90	90	70	1	1.28571	0	1	3.87	13.8	43	0	0	47	37	71	38	0						139	3.8	2.9				67
2022	0	0	0		0	2	5	3	0	40	1.37	21.3117	9.1	0	0	5	24	0	0	120	100	80	1.2	1.5	0	1	3.44	14.8	66	0	0	49	43	25	30	0						123	2.8	4.4				62	0.09
2022	0	0	0		0	1	3	3	0	40	1.5	17.7778	11.4	0	0	5	22	1	0	100	90	75	1.11111	1.33333	0	1	5.77	17.7	21	0	0	55	43	75	29	0	1.4	13.7	37.4			127	4	3.3			3.3	42
2022	0	0	0		0	1	2	3	0	33	1.45	15.6956	12.3	0	0	4	26	1	0	150	90	70	1.66667	2.14286	0	1			45	0	0	52	36	46	18	0	1.44	18.6	43.6			131	3.9	1.8			1.2	47	0.0721
2022	0	0	0		0	4	4	3	0	32	1.44	15.4321	9.7	1	0	5	24	1	0	100	90	70	1.11111	1.42857	0	1	3.99	14.9	8	1	0	45	38	69	32	0	1.67	21.5	82.2			128	4	1.6	13			39
2022	0	0	0		0	1	2	3	0	30	1.3	17.7515	9.1	1	0	4	20	1	0	130	100	80	1.3	1.625	0	1	6.19	17	9	1	0	52	39	254	976	0	1.35	17.5	42.1	0.57		131	3	5.5	23		7.5	65	0.1057
2022	0	0	0		0	2	3	3	0	49	1.52	21.2084	10.3	1	0	4	24	1	0	120	90	70	1.33333	1.71429	0	1	3.9	17	33	0	0	52	40	53	21	0	1.17	15.3	35.5			134	5.4	1.6	41		2.3	73	0.01
2022	0	0	0		0	1	3	3	0	28	1.17	20.4544	5.8	1	0	4	24	1	0	110	90	70	1.22222	1.57143	0	1	5.1	15.5	29	0	0	49	39	272	111	0						138	3.7	41.3				58
2022	0	0	0		0	2	4	3	0	22	1.15	16.6352	6.3	0	0	3	25	0	0	115	90	70	1.27778	1.64286	0	1	3.84	13.2	46	0	0	42	34	162	80	0	1.17	15.3	39.1			131	3.7	2.7	3		1.4	42	0.0296
2022	0	0	0		0	4	3	3	0	47	1.52	20.3428	10.3	1	0	6	20	1	0	112	100	80	1.12	1.4	0	1	6.1	11.7	132	0	0	50	39	83	49	0	1.65	18.2	43			138	3.1	1	12		3.18	32	0.01
2022	0	0	0		0	1	6	3	0	68	1.55	28.3039	12.3	0	1	4	24	0	0	130	100	80	1.3	1.625	0	1	4.62	17	21	0	0	51	40	164	98	0						127	4.2	3.4				76
2022	0	0	0		0	1	2	3	0	19	1.2	13.1944	6.3	1	1	5	28	0	0	110	80	50	1.375	2.2	0	1	3.13	14.8	57	0	0	45	34	139	37	0						132	4.6	1.9				63
2022	0	0	0		0	2	6	3	0	24	1.32	13.7741	10.9	1	0	4		0	0	120	80	60	1.5	2	0	1	2.43	13.7	34	0	0	50	43	63	29	0	1.1	13.6	48.5			129	4.1	2.4				41
2022	0	0	0		0	2	4	3	0	36	1.38	18.9036	9.8	1	1	4		1	0	116	86	52	1.34884	2.23077	0	1			47	0	0	38	35	72	19	0	1.1	12	28			130	3.7	2.12	35		2.3	52
2022	0	0	0		0	2	4	3	0	78	1.55	32.4662	11.7	1	0	3	24	1	0	120	100	80	1.2	1.5	0	1	3.3	14.1	5	1	0	47	36	183	136	0	2.2	21.9	18			129	3.9	7.8	34		2.9	78	0.0196
2022	0	0	0		0	3	4	3	0	35	1.5	15.5556	14	1	0	5	22	1	1	100	95	75	1.05263	1.33333	0	1	5.5	12.1	25	0	0	48	33	63	20	0	1.17	15.3	47.9			138	3.6	1.5	16		2.5	40	0.01
2022	0	0	0		0	1	4	3	0	41	1.48	18.718	12.6	1	0	5	20	1	0	100	100	80	1	1.25	0	1	3.3	12.9	47	0	0	44	34	61	24	0	1.21	15.8	36.5			138	3.2					48	0.01
2022	0	0	0		0	2	4	3	0	25	1.28	15.2588	10	1	0	4	29	0	0	100	85	50	1.17647	2	0	1	2.43	15.2	9	1	0	45	38	84	24	0	1.13	14.9	42.6			130	4	1	3			53	0.01
2022	0	0	0		0	3	3	4	1	46.5	1.47	21.5188	14.7	1	0	7	22	0	0						0	2	2.89	1.9	6	1	0	45	30	52	13	0	1.29	16.8	37.1			139	3	4.7				56	0.1036
2022	0	0	0		0	2	5	3	0	55	1.63	20.7008	12.8	0	0	4	24	1	0	100	90	70	1.11111	1.42857	0	1	2.24	14.8	14	1	1	53	45	88	50	0	1.36	14.2	18			131	5.8	1.6	29		2.6	55	0.0893
2022	0	0	0		0	4	6	3	0	15	1	15	4.6	1	0	5	28	1	0	125	80	60	1.5625	2.08333	0	1	8.5	11.9	15	1	0	50	37	266	12	0	2.9	26.5	18			130	3.4	0.8	21		0.8	31	0.0106
2022	0	0	0		0	2	3	3	0	15	1.1	12.3967	5.3	0	0	5	25	1	0	105	80	60	1.3125	1.75	0	1	4.59	17.3	61	0	0	50	44	177	47	0		81.1	16.4			132	4.9	17.5	36		3.2	48	0.0201
2022	0	0	0		0	2	3	3	0	35	1.45	16.6468	9.2	1	0	4	22	1	0	110	90	70	1.22222	1.57143	0	1	3.13	16.3	49	0	0	51	45	11	37	0						131	3.8	1.4				58
2022	0	0	0		0	3	3	3	0	17	1.5	7.55556	5.2	0	0	6	26	1	0	110	80	60	1.375	1.83333	0	1	14.58	15.9	31	0	0	51	38	212	74	0	0.9	11.9	32.3			128	4.6	9.6			2.6	49
2022	0	0	0		0	6	7	3	0	28	1.31	16.3161	8.1	1	0	3	28	1	0	130	80	50	1.625	2.6	0	1	2.88	15.4	54	0	0	48	40	19	82	0						132	4.4	1.9	21		1.4	64
2022	0	0	0		0	1	3	3	0	20	1.1	16.5289	10	1	0	2	30	1	0	140	90	70	1.55556	2	0	1	8.13	13.6	58	0	0	54	40	52	14	0	1.23	16.2	38.8			132	3.5	1.8	25		2.4	40	0.01
2022	0	0	0		0	1	2	3	0	50	1.48	22.8269	10.7	1	0	5	24	1	0	124	105	85	1.18095	1.45882	0	1	2.61	16.2	4	1	0	46	40	214	97	0	1.11	14.7	37.6			128	4		39.6		3.18	52
2022	0	0	0		0	1	3	3	0	27	1.23	17.8465	6.3	1	0	5	26	1	0	140	80	65	1.75	2.15385	0	1	3.14	17	33.7	0	0	46	44	87	24	0	1.13	14.9	36.3			133	5.5	1.3				68
2022	0	0	0		0	2	4	3	0	29	1.4	14.7959	9.9	0	1	3	22	1	0	120	100	80	1.2	1.5	0	1	3.26	15.5	27	0	0	45	39	443	193	0	1.32	16.2	54.7			130	4.3	0.5	34			56	0.013
2022	0	0	0		0	1	4	3	0	27	1.4	13.7755	10	0	0	4	24	1	0	110	90	70	1.22222	1.57143	0	1	3.2	14.7		1	0			79	48	0						136	4	2.1				69
2022	0	0	0		0	2	5	3	0	24	1.25	15.36	6.6	0	0	3	26	1	0	120	90	60	1.33333	2	0	1	3.74	8.5	113	0	0	35	29	75	18	0	1.12	14.8	33.2			133	4.2				1.7	48
2022	0	0	0		0	1	2	3	0	22.6	1.1	18.6777	4.8	1	0	4	30	1	0	110	90	70	1.22222	1.57143	0	1	9.19	16.8	82	0	0	50	42	65	37	0	1.19	15.7	39.2			133	4	4.6			2.2	51	0.01
2022	0	0	0		0	6	7	4	1	33	1.3	19.5266	7.6	0	0	3	20	1	0	120					0	1	1.49	15.7	12	1	0	58	39	72	37	0	4.44	53.9	92.6			128	5.4	0.5	7		5.7	23	0.01
2022	0	0	0		0	1	7	3	0	34	1.33	19.221	8.4	0	0	5	24	0	0						0	1	4.6	12.9	35	0	0	40	37	15	29	0	1.7	14.2	35.2			130	3.5	1.9				60
2022	0	0	0		0	1	4	3	0	26	1.2	18.0556	6.6	1	0	4	10	0	0	140	90	70	1.55556	2	0	1	3.56	14.4	68	0	0	48	40	12	33	0						137	4.4					52
2022	0	0	0		0	1	4	3	0	45	1.54	18.9745	15.5	1	0	6	20	1	0	110	100	80	1.1	1.375	0	1	3.35	16	9	1	0	48	43	264	74	0	1.8	14.3	42.5			134	4.1	13.4	35		1.8	54	0.01
2022	0	0	0		0	3	4	3	0	20	1.1	16.5289	7.2	1	0	4	22	1	0	126	80	60	1.575	2.1	0	1	11.48	14.8	44	0	0	42	37	43	10	0	1.2	15.7	29			136	3.4	2.9	22		1.5	41	0.01
2022	0	0	0		0	2	4	3	0	63	1.63	23.7118	12.4	0	0	5	24	0	0	100	120	80	0.833333	1.25	0	1	4.23	15.4	27	0	0	46	45	2315	774	1	1.9	14.4	5.5			127	3.2	11.5				65	0.0332
2022	0	0	0		0	1	2	3	0	23	1.25	14.72	8.1	1	1	6	25	1	0						0	1	2.91	11.7	13	1	0	37	33	78	28	0	0.93	12.4	35			138	3.7	0.3	42		0.8	51	0.01
2022	0	0	0		0	1	3	3	0	45	1.6	17.5781	11.9	0	0	5	22	1	0	100	90	60	1.11111	1.66667	0	1	3.46	15.2	52	0	0	46	39	12	41	0	1.3	13.7	41.7			133	3.9	1.2	38		1.9	59	0.01
2022	0	0	0		0	1	3	3	0	22	1.3	13.0178	8.4	0	0	6	20	0	0	86	100	80	0.86	1.075	0	1	2.24	11.7	75	0	0	38	34	134	92	0	1	13.2	31.2			139	4	0.1	33		0.8	39	0.016
2022	0	0	0		0	1	4	3	0	77	1.73	25.7276	11.9	0	0	6	20	0	0	80	90	70	0.888889	1.14286	0	1	6.76	13.7	74	0	0	47	42	47	28	0	3.27	4.5	5.5			130	4	3.6			1.6	57
2022	0	0	0		0	1	2	3	0	67	1.6	26.1719	15	0	0	6	26	1	0	100	100	80	1	1.25	0	1	2.96	17	79	0	0	52	43	56	33	0	3.3	41.8	53.2			135	3.7	1.3	41		1.9	76	0.01
2022	0	0	0		0	3	5	3	0	35	1.22	23.5152	5.3	1	0	5	28	1	0	140	90	70	1.55556	2	0	1	1.1	17	39	0	0	50	41	313	135	0	1.2	15.6	33.4			133	3	4.8	18		2.5	64	0.01
2022	0	0	0		0	1	3	3	0	17	1.12	13.5523	6.8	0	0	4	28	0	0	116	90	70	1.28889	1.65714	0	1	8.27	14	45	0	0	53	45	75	35	0						134	4.1	2.2				49
2022	0	0	0		0	1	3	3	0	34	1.3	20.1183	10	0	0	4	20	1	0	105	100	80	1.05	1.3125	0	1	8.54	14.3	34	0	0	42	38	97	55	0	0.97	12.8	33.4			135	3.8	2.1	29			43	0.01
2022	0	0	0		0	1	3	3	0	34	1.3	20.1183	8.3	1	0	4	20	1	0	140	100	80	1.4	1.75	0	1	8.88	16.9	25	0	0	50	43	148	52	0	1.27	16.6	35.8			136	3.8	7.6	34		4.8	63	0.01
2022	0	0	0		0	1	2	3	0	41	1.35	22.4966	9.3	0	1	5	24	1	0	130	90	70	1.44444	1.85714	0	1	5.95	16.2	46	0	0	47	40	365	297	0	1.21	16	67.6			137	4.1	11.2	41		3.2	54	0.01
2022	0	0	0		0	1	2	3	0	40	1.4	20.4082	9.7	1	0	5	26	1	0	120	90	70	1.33333	1.71429	0	1	4.37	14	31	0	0	45	36	45	183	0						129	4.3	1.6				51
2022	0	0	0		0	1	3	3	0	56	1.62	21.3382	14.4	0	0	5	20	1	0	92	100	80	0.92	1.15	0	1	5.63	17.4	9	1	0	55	50	59	21	0	3.35	41.3	54.6			135	3.7	3.1	34		1.2	61	0.01
2022	0	0	0		0	1	1	3	0	53	1.55	22.0604	11.6	0	0	5	28	1	0	90	90	65	1	1.38462	0	1	4.52	14	32	0	0	42	36	158	124	0	0.92	1	36.7			140	3.7	13.7	38		2.5	52	0.01
2022	0	0	0		0	1	2	3	0	38	1.54	16.0229	12.8	0	0	6	20	1	0	110	100	80	1.1	1.375	0	1	9.31	17.5	14	1	0	54	46	16	12	0	1.34	12	9.6			136	3.5	1.8	35			63	0.01
2022	0	0	0		0	1	2	3	0	50	1.55	20.8117	10.7	1	0	5	28	1	0	120	95	75	1.26316	1.6	0	1	2.41	14.8	34	0	0	44	40	152	66	0						136	4	1.7				52
2022	0	0	0		0	1	2	3	0	46	1.6	17.9687	15.1	1	0	4	20	1	0	105	100	80	1.05	1.3125	0	1	4.44	13.4	46	0	0	41	33	177	54	0	1.2	13.5	31.1			134	3.5	1.1	47		3.9	76	0.01
2022	0	0	0		0	1	4	3	0	38	1.35	20.8505	8.5	0	0	4	22	1	0	96	90	70	1.06667	1.37143	0	1	4.24	15.3	55	0	0	47	38	125	54	0	1.13	14.9	44.2			135	3.8	19.5	41		2.9	61	0.0159
2022	0	0	0		0	1	2	3	0	28	1.3	16.568	6.5	1	0	6	25	1	0	120	90	70	1.33333	1.71429	0	1	1.83	16.6	1	1	0	55	40	224	89	0	1.43	18.7	18			124	4.3	3.5	36		2.5	51	0.0239
2022	0	0	0		0	1	3	3	0	34	1.36	18.3824	9.7	0	0	4	20	1	0	110	100	80	1.1	1.375	0	1	3.58	16.9	112	0	0	50	44	18	20	0	1.4	13.7	3.3			134	3.5	6	4		2.1	61	0.0232
2022	0	0	0		0	7	8	4	1	26	1.5	11.5556	12.3	0	0	4	28	1	0	140					0	1	6.62	17.7	33	0	0	54	42	564	187	0	1.78	23.1	55.4			128	4.6	5.3	28		6	64	0.0348
2022	0	0	0		0	1	5	3	0	24	1.3	14.2012	10.3	1	1	4	26	1	0	130	100	80	1.3	1.625	0	1	4.6	12.1	66	0	0	40	35	65	23	0	1.18	15.6	38			137	3.7	0.6	39		1.3	52
2022	0	0	0		0	1	3	3	0	28	1.2	19.4444	5.6	1	0	6	23	1	0	120	90	70	1.33333	1.71429	0	1	4.41	14.1		1	0	42	38	228	219	0	0.86	1.9	33.2			134	4.4	3.7				44
2022	0	0	0		0	2	4	3	0	17.5	1.14	13.4657	5.2	1	0	4	25	1	0	110	85	60	1.29412	1.83333	0	1	2.44	14.6	4	1	0	44	37	118	35	0	1.19	15.7	34.9			131	3.9	0.4	18		1.1	42
2022	0	0	0		0	1	3	3	0	24	1.27	14.88	8.2	0	1	5	24	1	0	150	90	70	1.66667	2.14286	0	1	7.72	18.4	24	0	0	58	39	68	25	0	1.46	19.1	4.9			132	4.6	2.3	33		3.7	59	0.0347
2022	0	0	0		0	1	4	3	0	46	1.54	19.3962	13.6	0	0	5		0	0	110	100	80	1.1	1.375	0	1	2.47	13.1	8	1	1	44	37	85	21	0	1.25	16.3	47.4			131	3.1	8.7	26			50	0.01
2022	0	0	0		0	1	4	3	0	76	1.53	32.4661	12.9	0	0	5	26	0	0	115	110	85	1.04545	1.35294	0	1	6.34	18	24	0	0	50	48	222	171	0	1.1	13.3	35.9			131	3.9	4.6			2.9	62
2022	0	0	0		0	2	4	3	0	42	1.42	20.8292	10.1	1	0	5	22	1	0	100	90	70	1.11111	1.42857	0	1	7.85	16.2	58	0	0	52	42	60	34	0	1.5	13.8	55.8			131	3.5	3.8	37		2.6	56	0.0113
2022	0	0	0		0	1	3	3	0	32	1.35	17.5583	8.2	0	0	4	20	1	0	120	90	70	1.33333	1.71429	0	1	7.6	15.9	23	0	0	49	43	1169	388	1	1.26	13.2	53			125	4.7		32		4.6	60	0.0515
2022	0	0	0		0	5	7	3	0	46	1.4	23.4694	8.8	0	0	4	25	1	0	136	100	80	1.36	1.7	0	1	3.79	15.8	97	0	0	48	42	215	46	0	1.18	15.6	44.1			132	3.3	4	36		2.8	66	0.01
2022	0	0	0		0	1	2	3	0	45	1.45	21.4031	10.3	1	0	5	20	1	0	130	95	70	1.36842	1.85714	0	1	4.6	15.9	31	0	0	50	45	98	24	0	1.3	15.9	47.3			124	4.7	0.9			2.4	65	0.01
2022	0	0	0		0	2	3	3	0	14	1.12	11.1607	4.8	1	0	4	26	1	0	111	85	60	1.30588	1.85	0	1	4.37	14.1	88	0	0	44	35	434	272	0	1.35	14.1	94.7			136	4.3	0.6				56
2022	0	0	0		0	1	3	3	0	36	1.33	20.3516	8.4	1	0	5	22	1	0	120	95	75	1.26316	1.6	0	1	4.89	15.2	52	0	0	48	41	272	135	0						128	3.3	3.1
2022	0	0	0		0	1	3	3	0	65	1.55	27.0552	13.3	0	0	5	20	1	0	130	90	70	1.44444	1.85714	0	1	7.17	15.6	37	0	0	47	37	339	18	0						128	3.1	18.8				55
2022	0	0	0		0	1	2	3	0	41	1.38	21.5291	9.8	0	0	3	20	1	0	120	90	70	1.33333	1.71429	0	1	7.1	15.6	59	0	0	45	39	99	40	0	0.97	12.8	29.8			134	3.6	1.3	39		2.8	52	0.01
2022	0	0	0		0	1	3	3	0	35	1.25	22.4	7.2	0	0	5	24	0	0	120	100	80	1.2	1.5	0	1	6.18	14.1	33	0	0	45	41	175	74	0						136	3.8	2.7				67
2022	0	0	0		0	1	3	3	0	30	1.35	16.4609	9.2	1	0	4	25	1	0	120	100	80	1.2	1.5	0	1	4.87	16.7	69	0	0	49	45	83	35	0	1.8	14.3	33.9			134	4.2	1.3	29		5.1	52	0.0352
2022	0	0	0		0	1	2	3	0	33	1.32	18.9394	7.8	0	0	5	20	1	0	140	110	90	1.27273	1.55556	0	1	2.55	13.7	141	0	0	45	39	243	91	0	1.21	15.9	42.9			127	3.9	7.7	37		4.2	55
2022	0	0	0		0	1	3	3	0	19	1.18	13.6455	7.3	1	0	4	30	0	0	122	90	70	1.35556	1.74286	0	1	4.56	16.2		1	0	48	44	181	70	0	1.18	15.5	38.6			135	4.2					49
2022	0	0	0		0	2	4	3	0	8.5	0.72	16.3966	0.7	1	0	6	34	1	0	153	80	60	1.9125	2.55	0	1	4.1	12.6	57	0	0	41	37	317	90	0						126	5.9	0.2				35
2022	0	0	0		0	1	3	3	0	40	1.42	19.8373	9	1	0	4	26	1	0	105	90	70	1.16667	1.5	0	1	5.25	16.2	24.2	0	0	47	41	115	42	0						132	4.5	0.5				61
2022	0	0	0		0	1	4	3	0	26	1.15	19.6597	4.3	1	0	5	26	0	0	144	80	60	1.8	2.4	0	1	6.27	16.2	4	1	0	48	43	87	38	0	1.13	14	34.1			130	3.8	2.4			4.4	41
2022	0	0	0		0	3	5	3	0	37	1.4	18.8776	7	0	0	5	24	1	0	140	100	80	1.4	1.75	0	1	3.97	14.3	44	0	0	48	44	235	85	0	1.27	16.7	52.3			131	3.4	2.1	17		2.9	62	0.0128
2022	0	0	0		0	1	4	3	0	20	1.15	15.1229	8.6	0	0	5	25	1	0	116	90	70	1.28889	1.65714	0	1	13.54	16	72	0	0	49	40	191	61	0	1.1	13.4	52.3			126	4.2	1.5			2.5	52
2022	0	0	0		0	1	4	3	0	33	1.5	14.6667	10	0	0	4	20	1	0	100	100	80	1	1.25	0	1	9.47	16.5	38	0	0	50	41	76	42	0	0.99	13.1	26.4					5			2.1	65	0.01
2022	0	0	0		0	1	3	3	0	50	1.65	18.3655	15.6	0	0	4	20	1	0	120	100	80	1.2	1.5	0	1	3.83	19.4	28	0	0	58	47	72	28	0	1.31	17.2	5.9			128	3.6	4.1				19	0.0269
2022	0	0	0		0	1	2	3	0	30	1.28	18.3105	7.4	1	0	5	25	1	0	125	100	80	1.25	1.5625	0	1	5.74	15.5	64	0	0	46	40	296	16	0	0.96	12	34.4			131	4.5	4.6	36		3	53	0.01
2022	0	0	0		0	1	6	3	0	45	1.4	22.9592	10.6	0	0	4	25	1	0	110	100	80	1.1	1.375	0	1	2.58	14.8	53	0	0	48	43	76	23	0	1.14	15	58.8			128	3.2	7.3	34		1.9	72	0.01
2022	0	0	0		0	2	5	3	0	23	1.2	15.9722	6.8	1	0	5	20	0	0	120	90	70	1.33333	1.71429	0	1	6.47	15.7	25	0	0	49	38	213	87	0						13	4.4	5.7				44
2022	0	0	0		0	1	4	3	0	46	1.3	27.2189	10.4	0	0	5	26	1	0	110	90	60	1.22222	1.83333	0	1	8.45	16.5	59	0	0	50	40	448	169	0						132	3.8	24	22			64
2022	0	0	0		0	1	3	3	0	13	0.88	16.7872	1.9	0	0	5	50	1	0	160	90	70	1.77778	2.28571	0	1	12.4	17.1	76	0	0	45	40	71	22	0	1	13.3	44.2			129	4.4	1.8	33		4.4	47	0.01
2022	0	0	0		0	2	4	3	0	38	1.33	21.4823	7.5	1	0	4	25	1	0	120	90	70	1.33333	1.71429	0	1	5.32	13.1	63	0	0	50	44	88	44	0	1.12	14.8	37.4			128	3.4	3.6	29		3.2	43	0.2035
2022	0	0	0		0	1	4	3	0	38	1.4	19.3878	6.9	0	0	4	22	1	0	130	100	80	1.3	1.625	0	1	4.16	16.3	37	0	0	50	44	158	67	0	1.11	14.6	44.7			125	3.7	2.7			2.9	70	0.0556
2022	0	0	0		0	2	4	3	0	22	1.2	15.2778	7.3	1	0	3	25	0	0	110	80	60	1.375	1.83333	0	1	5.2	14.2	12	1	0	39	38	269	85	0	1.14	15.1	56.3			132	4.3	3.6	21		1.5	53
2022	0	0	0		0	1	4	3	0	73	1.7	25.2595	14.6	0	0	4	25	1	0	120	100	80	1.2	1.5	0	1	1.91	18.5	41	0	0	52	43	13	5	0	1.19	15.8	49.8			133	4.2	17.1	38		1.5	67	0.01
2022	0	0	0		0	2	4	3	0	22.5	1.21	15.3678	6.8	1	0	4	24	1	0	140	80	60	1.75	2.33333	0	1	3.5	14.3	28	0	0	48	38	76	15	0	1.39	18.2	48.1			134	4	2			3.6	50	0.1067
2022	0	0	0		0	2	2	3	0	37	1.5	16.4444	13	0	0	3	20	1	0	100	100	80	1	1.25	0	1	2.7	13.7	58	0	0	46	39	50	20	0	1.2	15.9	44.2			135	4.1	1.9			1.8	50
2022	0	0	0		0	5	7	3	0	15	0.7	30.6122	0.8	0	0	4	30	1	0	160	70	50	2.28571	3.2	0	1	3.87	13.7	111	0	0	42	40	436	268	0	1.3	13.7	36.3			133	5.1	0.7	36		1.9	37	0.01
2022	0	0	0		0	1	4	3	0	35	1.34	19.4921	9.2	1	0	4	28	1	0	120	110	90	1.09091	1.33333	0	1	14.36	14.3	31	0	0	50	37	482	275	0	1.21	15.8	4			134	3.9	8	28		1.4	44	0.01
2022	0	0	0		0	2	5	3	0	50	1.51	21.9289	9.6	1	0	5	24	1	0	120	95	70	1.26316	1.71429	0	1	3.49	16.5	21	0	0	50	49	132	54	0						127	4.6	4.8				63
2022	0	0	0		0	2	5	4	1	30	1.3	17.7515	8.9	0	0	3	20	0	0						0	1	2.7	11.9	33	0	0	47	35	117	39	0	1.16	15.2	39.4			131	3.9	2	22		2	60	3.7914
2022	0	0	0		0	1	2	3	0	44	1.48	20.0877	12.9	0	0	5	22	0	0	120	90	70	1.33333	1.71429	0	1	2.43	12.5	5	1	0	46	35	133	49	0	1.29	16.8	51.9			131	4.1	2.8	23		2.3	60	0.01
2022	0	0	0		0	1	7	3	0	24	1.25	15.36	6.7	1	0	4	24	0	0	110	80	60	1.375	1.83333	1	1	2.18	11.3	39	0	0	40	35	88	17	0	1.68	17.9	52.1			132	4.3	3.1				45
2022	0	0	0		0	2	6	3	0	71	1.65	26.079	13.5	0	0	4	22	1	0						0	1	3.56	18.5	24	0	0	58	40	234	99	0	1.24	16.2	41.4			134	4.1	46	39		1.9	39	0.01
2022	0	0	0		0	1	3	3	0	30	1.15	22.6843	6.3	0	0	5	20	0	0	112	90	70	1.24444	1.6	0	1	2.7	15.6	39	0	0	51	48	86	30	0	1.11	11.8	43.5			131	3.9	2.2	3			45	0.01
2022	0	0	0		0	1	2	3	0	18.5	1.16	13.7485	7.3	0	0	5	25	1	0	100	90	70	1.11111	1.42857	0	1	5.8	11.5	48	0	0	36	32	99	50	0	1.48	19.1	5.3			136	3.7	4.1				44
2022	0	0	0		0	1	2	3	0	22	1.25	14.08	5.7	1	0	6	25	1	0	130	100	80	1.3	1.625	0	1	5.46	14.5	3	1	0	50	40	83	20	0	1.1	14.5	41.3			13	3.8	6.9	34			45	0.0773
2022	0	0	0		0	2	4	4	1	34	1.55	14.1519	12.2	0	0	3	25	1	0						0	1	6.95	18.6	19	1	0	58	40	126	42	0	1.17	15.5	43.8			131	4.7	4.1	35		3.4	61	0.0238
2022	0	0	0		0	4	4	3	0	36	1.3	21.3018	7.4	0	0	4	36	1	1	140	90	70	1.55556	2	0	1	8.54	14.1	15	1	0	49	46	62	20	0	1.83	23.4	48.6			13	3.6	1	11			45	0.198
2022	0	0	0		0	1	2	3	0	37	1.4	18.8776	11.4	0	0	5	20	1	0	100	90	70	1.11111	1.42857	0	1	4.44	15.2	28	0	0	45	40	118	64	0	1.7	13.3	34.7			135	3.2	0.7	38		2.3	61	0.01
2022	0	0	0		0	1	3	3	0	18	1	18	3.3	0	0	5	28	1	0	140	90	70	1.55556	2	0	1	9.91	16	58	0	0	53	45	95	23	0	1.8	14.3	52.4			131	3.9	0.6	31		1.7	48	0.01
2022	0	0	0		0	1	3	3	0	24	1.2	16.6667	6.8	1	0	6	20	1	0	100	80	55	1.25	1.81818	0	1	7.97	13	15	1	0	38	35	29	15	0	0.9	12	32.1			137	3.8	43.6	42		1.2	50	0.01
2022	0	0	0		0	1	2	3	0	48	1.39	24.8434	7.2	0	0	5	20	1	0	110	100	80	1.1	1.375	0	1	6.27	15.7	69	0	0	45	42			0	1.5	13.9	4.9
2022	0	0	0		0	1	5	4	1	26	1.3	15.3846	11.6	0	0	3		1	0						0	1	5.14	14	44	0	0	57	37	251	119	0	1.72	22.3	71.8			128	4.2		16		3.4	44	0.0162
2022	0	0	0		0	1	3	3	0	27	1.37	14.3854	10.5	1	0	3	20	0	0	110	90	70	1.22222	1.57143	0	1	11.6	13.6	39	0	0	53	40	129	70	0	1.33	17.5	37.1			140	4.1	8.3				38
2022	0	0	0		0	4	6	3	0	45	1.58	18.026	13.8	0	0	4	28	1	0	107	90	70	1.18889	1.52857	0	1	3.51	18.5	42	0	0	58	52		41	0	1.14	12.1	5.5			129	5	2.6	15		5.7	89
2022	0	0	0		0	2	4	3	0	42	1.5	18.6667	11.2	1	0	5	22	1	0	100	90	70	1.11111	1.42857	0	1	3.93	15.7	33	0	0	51	40	253	125	0	1.31	17.2	180			131	4.7	1.1	29		2.4	56
2022	0	0	0		0	1	4	3	0	25	1.25	16	4	1	0	5	25	1	0	130	100	80	1.3	1.625	0	1	5.84	16.4	57	0	0	46	40	86	33	0	0.93	11.7	31			128	4.5	1			2.1	52	0.0128
2022	0	0	0		0	3	3	3	0	67	1.55	27.8876	13.1	1	0	5	22	0	0	100	90	70	1.11111	1.42857	0	1	12.7	14.9	22	0	0	47	42	176	29	0	1.88	24.4	180			131	3.5	4.1			2.6	83
2022	0	0	0		0	1	2	3	0	31	1.41	15.5928	8.9	1	0	4	20	1	0	140	100	80	1.4	1.75	0	1	10.9	16.4	22	0	0	50	40	181	108	0	1.07	14.2	39.1					3			3.2	57	0.0367
2022	0	0	0		0	2	4	3	0	13.5	1	13.5	3.3	1	0	4	32	1	0	170	80	60	2.125	2.83333	0	1	6.32	12.9	43	0	0	45	40	92	23	0	1.13	15	34.6			124	4.8	0.7			3.8	47
2022	0	0	0		0	1	3	4	1	22	1.14	16.9283	4.3	1	0	5		1	0						0	1	5.6	13	22	0	0	40	39	76	32	0	1.21	15.8	35.2			129	3.8	8.8	20			42	0.0588
2022	0	0	0		0	1	3	3	0	30	1.32	17.2176	9.8	1	0	5	28	1	0	130	90	70	1.44444	1.85714	0	1	3.89	16	43	0	0	47	43	405	136	0						132	3.9	5.6			2.9	60
2022	0	0	0		0	3	6	3	0	23	1.25	14.72	2.8	1	1	4	26	1	0	120	85	60	1.41176	2	0	1	16.7	16.4	40	0	0	47	42	147	59	0	1.12	14.9	99			129	3.9	1.3	22		3.3	50
2022	0	0	0		0	2	3	3	0	27	1.3	15.9763	9.7	0	1	5		0	0	120	90	70	1.33333	1.71429	0	1	4.4	15.1	46	0	0	55	42	378	167	0	1.48	19.4	38.6			131	4.2		23		2.9	52	0.01
2022	0	0	0		0	2	5	4	1	58	1.6	22.6562	12.3	0	0	4		1	0						0	1	7	14.1	28	0	0	52	39	163	692	0	1.18	15.5	40.1			133	3.9	3.6	24			44	0.079
2022	0	0	0		0	1	3	3	0	61	1.5	27.1111	11.6	0	0	6	28	1	0	130	80	50	1.625	2.6	0	1	4.68	14.3	11	1	0	49	41	148	66	0	1.13	18.3	49			135	4.1	6.9	24		2.76	45	0.04
2022	0	0	0		0	1	4	3	0	29	1.5	12.8889	13.2	0	0	5	23	1	0	130	100	80	1.3	1.625	0	1	4.15	17.2	36	0	0	55	46	83	33	0	0.9	12	41.7			127	3.8	2.5	36		2.9	58	0.01
2022	0	0	0		0	1	4	3	0	29	1.3	17.1598	8.1	0	0	5	25	1	0	130	95	75	1.36842	1.73333	0	1	2.93	15.7	19	1	0	51	46	115	20	0	1.06	14.1	45.5			129	4	4.2	33			60	0.01
2022	0	0	0		0	1	2	3	0	50	1.67	17.9282	15	0	0	4	22	1	0	73	90	70	0.811111	1.04286	0	1	3	16.4	18	1	0	48	46	93	46	0		52.3	78			135	4	7.7				72
2022	0	0	0		0	1	2	3	0	29	1.3	17.1598	11.9	0	0	3	22	0	0	115	100	80	1.15	1.4375	0	1	5	16.4	26	0	0	54	42	102	24	0						130	3.6	3.4			4.3	59
2022	0	0	0		0	3	4	3	0	29	1.4	14.7959	10.3	1	0	4	25	1	0	120	80	60	1.5	2	0	1	4.34	18.5	29	0	0	57	40	95	35	0	1.75	22.8	180			126	3.9	3.9	32		3.6	56	0.0942
2022	0	0	0		0	1	3	3	0	51	1.5	22.6667	10.3	0	0	4	24	1	0	100	100	80	1	1.25	0	1	8.97	16.2	66	0	0	47	42	98	44	0						129	3.6					55	0.01
2022	0	0	0		0	1	3	3	0	31	1.35	17.0096	9.6	1	0	5	20	1	0	125	100	80	1.25	1.5625	0	1	6.16	15.7	17	1	0	46	38	334	116	0	1.06	14	41.7			128	3.5		34		2	46
2022	0	0	0		0	1	4	3	0	35	1.3	20.7101	7.8	0	0	4	26	1	0	140	90	70	1.55556	2	0	1	5.52	16.1	16	1	0	49	40	109	40	0	1.22	16.1	40			125	4.4	3.1			3.2	63
2022	0	0	0		0	2	3	3	0	28	1.2	19.4444	7.4	0	0	4	26	1	0	142	90	70	1.57778	2.02857	0	1	7.32	16.9	56	0	0	50	39	297	145	0	1.1	14.5	38.1			132	3.4	2.5				62
2022	0	0	0		0	1	3	3	0	16.5	1.1	13.6364	5.4	0	0	6	32	1	0	130	80	60	1.625	2.16667	0	1	4.11	16.6	89	0	0	52	43	169	62	0	1.12	14.8	33.3			125	4.7	0.7			2.2	53	0.01
2022	0	0	0		0	1	4	3	0	67	1.62	25.5296	11.5	0	0	6	25	0	0	140	100	75	1.4	1.86667	0	1	6.48	17.2	49	0	0	53	44	112	60	0	1.2	15.9	37.9			133	4.1	11.2	33			60	0.0218
2022	0	0	0		0	1	3	3	0	32	1.4	16.3265	10.2	1	0	5	25	1	0	130	90	70	1.44444	1.85714	0	1	8.7	18.1	34	0	0	56	42	159	54	0	1.41	18.2	43.9			131	4.3	4.8	37		3.8	66	0.0362
2022	0	0	0		0	2	5	3	0	25	1.15	18.9036	7.6	1	0	5	28	1	0	120	90	75	1.33333	1.6	0	1	5.36	12.9	30	0	0	50	39	461	81	0	1.2	12.7	92			131	3.7	4.7	31		1.2	34	0.0439
2022	0	0	0		0	2	4	4	1	52	1.49	23.4224	9.3	0	0	4	24	0	0						0	1	3.84	15.2	47.6	0	0	53	42	91	63	0	1.03	13.6	35			137	3.8	4.8	22		2.3	42	0.01
2022	0	0	0		0	1	4	4	1	11	0.93	12.7182	3.1	1	0	5	38	1	0	130	100	80	1.3	1.625	0	1	9.02	12.2	43	0	0	48	35	122	56	0	1.29	17	38.9			131	3.9	23.7	25		1.1	39	0.0288
2022	0	0	0		0	1	2	3	0	25	1.18	17.9546	5.3	1	0	6	24	1	0	140	80	60	1.75	2.33333	0	1	9.11	15.7	37.2	0	0	50	40	76	24	0	1.04	13.7	32.9			135	3.9	1.5	29		1.7	41	0.01
2022	0	0	0		0	1	3	3	0	13	0.9	16.0494	2.4	0	0	4	28	1	0	130	80	60	1.625	2.16667	0	1	9.01	16.1	46	0	0	49	35	102	25	0	1.08	14.2	33.7			130	4.3	0.9				51
2022	0	0	0		0	1	3	3	0	21	1.1	17.3554	5.9	1	0	3	24	1	0	110	70	40	1.57143	2.75	0	1	3.18	14	93	0	0	41	35	93	40	0	1.15	15	64.6			136	4.2	2.2	41		1.6	50	0.01
2022	0	0	0		0	1	3	3	0	29	1.4	14.7959	8.3	0	0	6	20	0	0	111	90	70	1.23333	1.58571	0	1	7.34	13.6	62	0	0	46	40	79	48	0	1.01	10.9	36.5			135	4.3	1.6	32			43	0.01
2022	0	0	0		0	1	4	3	0	17	1	17	5.3	1	0	5	26	1	0	120	90	60	1.33333	2	0	1	11.35	15	25	0	0	49	34	260	91	0						125	4.7	14				45
2022	0	0	0		0	1	2	3	0	61	1.57	24.7475	11.2	0	0	5	25	1	0	130	90	70	1.44444	1.85714	0	1	11.7	17.8	38	0	0	57	46	206	106	0	1.1	14.5	42.2			133	3.7	13.2	34		3.9	69	0.0144
2022	0	0	0		0	2	3	3	0	28	1.28	17.0898	6.8	0	0	6	30	1	0	124	100	80	1.24	1.55	0	1	7.8	17.3	30	0	0	53	43	204	126	0	1.13	15	39.5			135	3.9	7.9	23			52	0.0989
2022	0	0	0		0	1	2	3	0	28	1.25	17.92	6.7	0	0	5	26	1	0	130	90	70	1.44444	1.85714	0	1	5.3	13.6	39	0	0	55	45	261	131	0	0.98	13.1	41.9			125	5.4	0.9	35		2.2	51	0.0224
2022	0	0	0		0	1	4	3	0	73	1.56	29.9967	15.8	1	0	5	20	0	0	130	85	55	1.52941	2.36364	0	1	4.82	12.8	11	1	1	46	45	82	62	0	1.14	15	50			132	3.2	6.9			1.8	62
2022	0	0	0		0	1	4	3	0	42	1.52	18.1787	12.1	1	0	6		1	0	120	100	80	1.2	1.5	0	1	6.73	15	26	0	0	53	41	92	53	0	1	13.3	35.5			133	4.2	2.4			1.8	49
2022	0	0	0		0	2	5	3	0	43	1.54	18.1312	13.1	0	0	4	24	1	0	84	90	70	0.933333	1.2	0	1	3.21	5.7	20	0	1	51	49	81	29	0	1.5	19.7	41.2			142	4.15	0.8	41		3	64	0.01
2022	0	0	0		0	2	5	3	0	80	1.75	26.1224	14.3	0	0	3	20	1	0	80	120	80	0.666667	1	0	1	9.26	13.1	37	0	0	51	45	1459	471	1	0.98	10.6	45.5			128	3.2	67			2.2	62
2022	0	0	0		0	1	2	3	0	70	1.57	28.3987	2.7	0	0	6	28	1	0	112	110	90	1.01818	1.24444	0	1	5.21	16.5	26	0	0	50	36	442	578	0	0.97	10.5	42.2			129	3.5		41		3.6	66	0.0065
2022	0	0	0		0	3	5	4	1	22	1.08	18.8615	3.8	1	0	4	22	0	0						0	1	7.37	12.8	59	0	0	39	35	952	477	0	1.52	19.8	38.1			130	3.5	22	27		1.3	41	0.01
2022	0	0	0		0	1	3	3	0	18	1.25	11.52	9.1	0	0	6	26	1	0	110	80	65	1.375	1.69231	0	1	8.33	14.9	38	0	0	46	38	261	122	0						128	5.1	3.7				48
2022	0	0	0		0	2	3	4	1	41	1.4	20.9184	11.4	0	0	6	22	1	0	130	100	80	1.3	1.625	0	1	3.52	16.3	61	0	0	50	34	76	36	0	1.04	13.8	36.4			126	3.2	1.5	24		2.2	61	0.0176
2022	0	0	0		0	1	3	3	0	35	1.37	18.6478	8.7	1	0	5	26	1	0	120	90	70	1.33333	1.71429	0	1	3.06	15.3	40	0	0	45	36	70	22	0						133	3.9	9.5	38			50	0.01
2022	0	0	0		0	6	8	3	0	76	1.8	23.4568	15.2	0	1	4	18	1	0	148					0	1	3.05	17.8	24	0	1	48	44	91	34	0	2.32	27.3	74.3			128	3.6	20	13		3.4	74
2022	0	0	0		0	1	3	3	0	18	1.1	14.876	4.1	0	0	4	20	1	0						0	1	10.78	15.7	112	0	0	49	39	82	23	0	0.94	12.5	35			136	4.4	1.2			3.7	51	0.01
2022	0	0	0		0	3	4	3	0	66	1.53	28.1943	12.5	0	0	5		1	0	119	100	80	1.19	1.4875	0	1	3.43	12.3	23	0	0	52	47	38	17	0	1.12	14.7	31.5			132	3.9	6.1	21		1.5	43	0.01
2022	0	0	0		0	3	6	4	1	31	1.28	18.9209	7.9	0	0	4	25	1	0						0	1	4	15.8	27	0	0	55	36	101	26	0	1.25	13.8	38.8			134	3.34	4.1	27		3.85	53
2022	0	0	0		0	2	3	4	1	34	1.45	16.1712	12.5	0	0	3		0	0						0	1	4.29	15.6	65	0	0	52	40	54	17	0	1.3	17.1	45.8			134	4	7	27		1.4	52	0.01
2022	0	0	0		0	2	3	3	0	17	1.24	11.0562	9.1	0	0	6	30	1	0	120	90	70	1.33333	1.71429	0	1	7.65	17	27	0	0	54	43	117	42	0	1.06	14	39.4			126	4.4	0.9	31		3.4	57	0.0588
2022	0	0	0		0	2	3	3	0	32	1.45	15.22	10.4	1	0	4	25	1	0	100	100	80	1	1.25	0	1	5.82	15	16	1	0	47	40	769	266	0	1.48	19.4	45			135	4.4	13	24		2.3	61	0.0081
2022	0	0	0		0	1	5	3	0	20	1.2	13.8889	6.8	0	0	4	26	0	0	130	80	60	1.625	2.16667	0	1	3.49	12.2	95	0	0	42	40	557	274	0	1.35	17.7	49.5			128	4.5				3.7	55
2022	0	0	0		0	2	4	3	0	20	1.13	15.6629	4.8	1	0	5	22	1	0	120	80	60	1.5	2	0	1	4.14	13.1	30	0	0	45	40	140	57	0						131	4.6	5.6	24		2.1	43	0.01
2022	0	0	0		0	1	2	3	0	16	1.06	14.2399	4.7	0	0	4	22	1	0	100	100	80	1	1.25	0	1	7.22	15.4	65	0	0	47	40	89	19	0	1.07	14.2	39.4			130	4	3.7				51
2022	0	0	0		0	2	2	3	0	63	1.7	21.7993	14.6	0	0	5	22	1	0	80	100	80	0.8	1	0	1	4	18.2	10	1	0	54	48	136	75	0	1.03	12.8	45.7			133	3.5	5.2	28		2.8	70	0.01
2022	0	0	0		0	1	4	3	0	8.5	0.72	16.3966	0.9	1	0	3	32	1	0	160					0	1	7.72	15	34	0	0	50	39	127	44	0	1.13	14.9	37.9			129	5.8	0.8			2.2	41	0.01
2022	0	0	0		0	1	3	3	0	21	1.15	15.879	5.5	1	0	4	24	1	0	120	90	70	1.33333	1.71429	0	1	10.58	15.4	23	0	0	46	43	137	51	0	1.07	14.2	46.8			129	5.2	2.1			2.6	43	0.0206
2022	0	0	0		0	2	3	3	0	46	1.34	25.6182	8.7	0	0	4	18	0	0	125	80	60	1.5625	2.08333	0	1	5.43	16.3	55	0	0	49	43	197	92	0	1.3	17.1	37.5			130	3.24	16.2	16		4.3	78	0.117
2022	0	0	0		0	3	4	3	0	25	1.2	17.3611	6.5	1	0	5	30	1	0	120	80	60	1.5	2	0	1	2.86	15.4	36	0	0	48	43	395	208	0	2.38		180			131	4.4	2	15		0.7	58	0.1815
2022	0	0	0		0	1	2	3	0	25	1.35	13.7174	10.9	0	0	6		0	0	100	85	70	1.17647	1.42857	0	1	12.68	15.2	38	0	0	37	36	73	25	0						133	4.2	1.3				45
2022	0	0	0		0	4	6	3	0	11	0.86	14.8729	2.3	0	0	4	36	1	0	130	80	60	1.625	2.16667	0	1	9.71	16.4	68	0	0	50	45	372	158	0	0.87	11	35.9			135	5.7	2.5	35		3.4	52	0.01
2022	0	0	0		0	1	3	3	0	51	1.75	16.6531	15.3	0	0	5	26	0	0	140	100	80	1.4	1.75	0	1	1.71	8.8	25	0	0	48	38	60	24	0						142	2.7	0.7				40	0.01
2022	0	0	0		0	1	3	3	0	51	1.48	23.2834	11.3	0	0	5	22	1	0	86	90	60	0.955556	1.43333	0	1	9.58	16.2	42	0	0	52	43	120	73	0	1.1	14.5	39.2			134	4.1		26		1.3	40	0.0084
2022	0	0	0		0	3	8	3	0	60	1.55	24.974	12	0	0	5	24	1	0	130	100	80	1.3	1.625	0	1	6.03	14.6	89	0	0	49	37	5672	1065	1	1.41	18.5	42.8	1.11		132	4.5	23.4	33		7.3	73	0.1673
2022	0	0	0		0	1	3	3	0	28	1.28	17.0898	9.3	1	1	6	22	1	0	105	83	60	1.26506	1.75	0	1	4.8	14.8	101	0	0	47	42	46	45	0	0.95	12.6	29.2			138	3.6	0.7	36		1.9	59
2022	0	0	0		0	1	3	3	0	29	1.2	20.1389	6.8	1	0	6	20	1	0	130	90	70	1.44444	1.85714	0	1	8.98	15.6	97	0	0	48	38	83	39	0	1	13.3	35.7			138	4.7	4.8	42		3.2	50	0.0072
2022	0	0	0		0	1	2	3	0	30	1.38	15.753	9.2	1	0	5	26	1	0	130	100	80	1.3	1.625	0	1	4.53	15	53	0	0	46	40	282	158	0	1.27	16.8	59.2			136	3.9	1.7			3	61
2022	0	0	0		0	1	10	3	0	18	1.2	12.5	5.1	0	0	4	22	1	0	115	70	50	1.64286	2.3	0	1	5.95	14.4	72	0	0	47	42	180	39	0	0.92	10	39.3			136	4.3	1.4				56
2022	0	0	0		0	1	2	3	0	60	1.64	22.3081	14.7	0	0	7	20	1	0	125	100	80	1.25	1.5625	0	1	12.4	16.3	61	0	0	48	43	66	41	0	1.12	14.8	30.5			138	4.1	8.5			1.7	63	0.01
2022	0	0	0		0	4	7	3	0	30	1.2	20.8333	6.8	1	0	6	26	0	0	120	80	60	1.5	2	0	1	5.66	15.5	29	0	0	45	40	142	60	0						131	4.8		34		4.1	56
2022	0	0	0		0	2	4	3	0	46	1.46	21.58	11.7	1	0	5	24	0	0	140	80	60	1.75	2.33333	0	1	3.38	17.3	26	0	0	52	45	99	17	0	1.97	23.4	180			133	4.2	0.7			2.8	71
2022	0	0	0		0	2	10	3	0	15	1	15	3.8	0	0	5	22	1	0	110	80	60	1.375	1.83333	0	1	4.21	14.4	51	0	0	46	42	560	371	0	1.11	14.7	39.2			131	3.4	4.1	17			53
2022	0	0	0		0	1	4	4	1	66	1.65	24.2424	14.1	0	0	4	30	0	0	95					0	1	5.05	19.6	7	1	0	58	57	502	179	0	1.24	16.3	43.6			131	3.7	6	33		5.8	92	0.0231
2022	0	0	0		0	1	3	3	0	30	1.38	15.753	10.8	0	0	4	23	1	0	120	80	60	1.5	2	0	1	11.5	16.7	58	0	0	46	39	106	74	0						135	3.3	11.8				58
2022	0	0	0		0	1	3	3	0	33	1.4	16.8367	10.2	0	0	5	26	0	0	100	100	80	1	1.25	0	1	3.37	17.4	21	0	0	54	46	160	48	0						129	4.9	2.5				64	0.01
2022	0	0	0		0	9	7	3	0	56	1.5	24.8889	11	0	0	4	20	1	0	100	110		0.909091	#DIV/0!	0	1	5.55	15.7	28	0	1	48	42	755	437	0	2.08	26.8	61.4			131	5.2	21.5	31		1.5	60
2022	0	0	0		0	4	5	3	0	50	1.7	17.301	14.2	0	0	5	25	1	0	100	100	80	1	1.25	0	1	2.76	17.7	11	1	0	58	46	209	131	0	1.22	16	44.7			133	3.9	2.7				66
2022	0	0	0		0	1	3	3	0	27	1.2	18.75	6.6	0	0	4	28	1	0	120	90	70	1.33333	1.71429	0	1	16.9	15.6	59	0	0	47	39	148	80	0						135	3.5	19.6			3.3	47	0.0219
2022	0	0	0		0	2	3	3	0	22	1.32	12.6263	7.6	0	0	4	22	0	0	150	100	80	1.5	1.875	0	1	6.02	16.2	37	0	0	50	42	93	25	0						125	4.6	2	33			52	0.0232
2022	0	0	0		0	1	3	3	0	32	1.35	17.5583	9.2	1	1	6	22	1	0	110	90	70	1.22222	1.57143	0	1	6.37	16.2	122	0	0	48	41	81	42	0	1.03	13.6	30.3			134	4.1	2.2	45			53	0.01
2022	0	0	0		0	2	4	3	0	25	1.32	14.348	8.7	1	1	4	26	0	0	140	90	70	1.55556	2	0	1	3.29	15.6	53	0	0	48	41	174	65	0	1.1	14.5	40.9			135	3.7	6.9	39		2.8	59	0.0282
2022	0	0	0		0	3	6	3	0	25	1.3	14.7929	7.6	0	0	5	20	1	0	110	90	70	1.22222	1.57143	0	1	2.8	14.4	21	0	0	46	40	757	120	0	1.52	18.4	49.8			126	4.3	0.9			3	49	0.01
2022	0	0	0		0	5	8	3	0	18	1.12	14.3495	5.6	0	0	5		1	1	110	80	60	1.375	1.83333	0	1	9.84	14.6	16	1	0	46	38	44	14	0	1.37	17.9	50.2			133	4.1	3.3	15		2.47	37	0.044
2022	0	0	0		0	1	3	3	0	33	1.3	19.5266	9.8	1	0	5	26	1	0	120	90	70	1.33333	1.71429	0	1	5.88	15.4	78	0	0	47	42	164	51	0						131	4.3	9.2				53
2022	0	0	0		0	2	3	3	0	53	1.58	21.2306	12.3	1	0	5	30	1	0	126	90	70	1.4	1.8	0	1	4.12	17.2	46.8	0	0	50	42	80	10	0	1.03	13.7	36			130	3.3		37		2.7	56	0.0153
2022	0	0	0		0	1	4	3	0	43	1.45	20.4518	15.7	1	0	5	30	0	0	90	90	70	1	1.28571	0	1	4.7	12.3	55	0	0	45	35	319	151	0						131	2.54		35			76
2022	0	0	0		0	1	4	3	0	20	1.05	18.1406	4.4	0	0	4	26	1	0	120	90	70	1.33333	1.71429	0	1	6.29	17.6	50	0	0	48	45	108	45	0	1.16	15.1	37.7			123	4.9	1	33		5.2	46	0.1589
2022	0	0	0		0	3	5	3	0	32	1.3	18.9349	9.3	0	0	6	24	1	0	110	85	65	1.29412	1.69231	0	1	2.27	13.6	32	0	0	52	37	113	34	0	1.58	17.2	110			129	3.5	0.6	28		1.6	45	0.0083
2022	0	0	0		0	1	3	3	0	19	1.14	14.6199	4.6	0	0	5	24	1	0	110	85	60	1.29412	1.83333	0	1	13.3	15.1	36	0	0	46	38	89	27	0						131	4.1	2.9				61
2022	0	0	0		0	1	2	3	0	55	1.58	22.0317	12.9	1	0	4		0	0	96	100	80	0.96	1.2	0	1	3	15.2	27	0	0	53	42	153	72	0	1.4	18.4	45			136	3.5	2.7	31		1.4	51	0.01
2022	0	0	0		0	1	3	3	0	20	1.1	16.5289	6	0	0	4	26	1	0	130	80	60	1.625	2.16667	0	1	9.3	16.2	27	0	0	50	43	70	24	0	1.07	14.1	33.6			126	4.3	4.3	32		2.8	51	0.0152
2022	0	0	0		0	2	3	3	0	51	1.67	18.2868	5	0	0	3	22	1	0	110	110	100	1	1.1	0	1	5.62	12.2	12	1	0	50	36	40	18	0	1.41	18.3	42.7			138	3.7	28.2	20			68	0.006
2022	0	0	0		0	1	6	3	0	16	1.1	13.2231	6.2	1	0	7	24	1	0	135	100	80	1.35	1.6875	0	1	4.93	15.2	34	0	0	42	36	258	63	0	1.25	16.3	43.7	0.53		124	3.7	1.6	27		2.3	49
2022	0	0	0		0	1	3	3	0	10	0.85	13.8408	2.8	1	0	5	28	1	0	140	80	60	1.75	2.33333	0	1	7.59	12.6	16	1	0	45	37	587	234	0						127	4.8	5.6	40			47	0.01
2022	0	0	0		0	5	7	3	0	38	1.35	20.8505	7.8	0	0	5	24	1	0	120	80	60	1.5	2	1	1	2.36	15.2	35	0	1	50	35	72	18	0	2.19	27.6	58.8			132	3.8	1.7	20		1.7	41	0.01
2022	0	0	0		0	3	5	4	1	26	1.22	17.4684	6.7	1	0	6	24	1	0						0	1	7.03	16.2	36.9	0	0	53	32	228	92	0	1.36	17.6	46.1			133	4.6	0.4	17		1.5	44	0.01
2022	0	0	0		0	5	7	3	0	20	1.08	17.1468	4.4	1	0	3	35	1	1	130	90	70	1.44444	1.85714	0	1	3	14.6	20	0	0	52	40	71	18	0	1.88	24.4	55.5			136	3.9	1.4	14		1.1	40	0.1392
2022	0	0	0		0	2	4	3	0	40	1.45	19.025	10.3	0	0	4	20	1	0	130	90	70	1.44444	1.85714	0	1	4.51	14.4	35	0	0	48	39	675	385	0	1.17	15.3	37.4			126	3.9	3.9	38		3	58	0.01
2022	0	0	0		0	2	3	4	1	29	1.34	16.1506	10.2	0	0	4		1	0						0	1	4.52	13	35	0	0	56	39	59	17	0	1.43	18.8	79.8			131	3.7	2.2	18		1.2	47	0.3581
2022	0	0	0		0	1	4	3	0	40	1.6	15.625	15.9	1	0	4	20	0	0	115	100	80	1.15	1.4375	0	1	2.17	9.8	15	1	0	47	35	47	21	0	1.59	20.5	51.7			138	3.5	2.2	18			55	0.0092
2022	0	0	0		0	3	6	3	0	45	1.3	26.6272	8.6	0	0	3	22	0	0	154	70	50	2.2	3.08	0	1	4.83	14.3	57	0	0	47	42	218	78	0	1.51	19.5	41.3			132	3.5	9.6	26		1.8	56	0.2097
2022	0	0	0		0	8	8	3	0	23	1.39	11.9041	9	0	0	3	25	0	0	110	80	60	1.375	1.83333	0	1	2.58	14.8	40	0	0	47	45	76	32	0	1.51	19.5	53.4			133	4	0.5	34		1.87	53	0.0066
2022	0	0	0		0	1	4	3	0	36	1.5	16	13.4	1	0	5		1	0	96	100	80	0.96	1.2	0	1	4.28	13.6	64	0	0	45	37	129	36	0	1.01	13.3	33.2			131	3.6	7.1				59
2022	0	0	0		0	1	5	3	0	20	1.18	14.3637	6.9	0	0	4	24	1	0	105	85	60	1.23529	1.75	0	1	6.64	16.8	84	0	0	49	45	134	43	0	1.21	15.9	39.3			133	4.4	1.6	33		2.4	51	0.0212
2022	0	0	0		0	4	6	3	0	51	1.44	24.5949	10.6	0	0	4		0	0	100	115	90	0.869565	1.11111	0	1	3.19	13.9	78	0	0	45	44	55	22	0	1.55	16	47.8			135	4.7	4.7	23		2.3	32	0.01
2022	0	0	0		0	1	3	3	0	34	1.25	21.76	7.5	1	0	5		1	0	110	105	85	1.04762	1.29412	0	1	5.4	14.1	18	1	0	47	44	205	86	0	1.04	13	51.1			131	3.5	5.6	25		1.4	40	0.01
2022	0	0	0		0	3	5	4	1	46	1.51	20.1746	10.8	0	0	5		1	0						0	1	2.32	14.6	45	0	0	50	38	1374	784	1	1.03	13.6	50.4			124	4.2	4.2	26			38	0.01
2022	0	0	0		0	1	2	3	0	33	1.36	17.8417	8.4	0	1	4	24	1	0	134	90	70	1.48889	1.91429	0	1	4.16	13.4	64	0	0	46	35	127	47	0	1.05	11.2	40.9			131	3	8	32		1.6	48	0.01
2022	0	0	0		0	3	9	3	0	12	0.76	20.7756	0.5	0	0	5		1	0	155	80	60	1.9375	2.58333	0	1	3.1	13.9	65	0	0	45	39	429	156	0	1.12	14.7	38.9			130	5	1	25		1.6	44	0.01
2022	0	0	0		0	2	5	4	1	22	1.22	14.781	7.1	0	0	4	22	1	0						0	1	13.2	15.9	95	0	0	52	36	71	20	0	1.05	13.8	28.5			133	4.2		39		5.6	68	0.01
2022	0	0	0		0	2	5	3	0	10.5	0.78	17.2584	9.8	0	0	4		0	0	120	80	60	1.5	2	0	1	6.63	15.2	10	1	1	46	39	322	145	0	1.06	13.9	42.1			129	4.6	0.6			4.3	38
2022	0	0	0		0	1	2	3	0	36	1.51	15.7888	12.6	0	0	5	20	1	0	92	90	70	1.02222	1.31429	0	1	2.5	13.7	120	0	0	42	36	68	39	0	1.06	13.9	30.4			135	5	0.7			1.2	57
2022	0	0	0		0	1	1	3	0	31	1.46	14.5431	10.8	1	0	5	30	1	0	150	80	60	1.875	2.5	0	1	4.37	15.3	135	0	0	46	38	74	46	0	1.1	14.5	26.3			133	3.4	0.8	43		2.7	55	0.01
2022	0	0	0		0	1	3	3	0	42	1.4	21.4286	9.6	0	0	5	26	0	0	85	100	80	0.85	1.0625	0	1	5.92	13.2	37	0	0	47	46	129	34	0	1.01	10.9	37.9			136	4.2	3				46
2022	0	0	0		0	1	2	4	1	40	1.53	17.0874	11.3	1	0	6	20	1	0						0	1	10.3	13.4	14	1	0	49	38	49	16	0	1.06	14.6	33.9			133	4.1	3.2				53
2022	0	0	0		0	1	3	3	0	31.6	1.21	21.5832	5.4	0	0	4	30	1	0	110	85	60	1.29412	1.83333	0	1	9.28	15.3	23	0	0	47	39	138	48	0	1.26	16.6	37.5			130	4.1	4	26		1.6	36	0.01
2022	0	0	0		0	6	14	3	0	26	1.2	18.0556	8.5	1	0	6	20	1	0	110	90	70	1.22222	1.57143	0	1	8.68	16.8	25	0	0	46	39	1856	537	1	1.26	16.6	48.5	0.73		131	3.4		23		6.8	61
2022	0	0	0		0	1	2	3	0	33	1.22	22.1715	6.3	1	0	6	25	1	0	140	90	70	1.55556	2	0	1	17.6	15.7	50	0	0	44	34	85	39	0	1.24	16.2	37.8			130	3.6	12.2	30		2.2	43	0.01
2022	0	0	0		0	1	4	3	0	65	1.65	23.8751	15	0	0	5	25	1	0	125	100	80	1.25	1.5625	0	1	2.7	16.1	30	0	0	48	40	249	137	0	1.23	15.1	43.3			136	4.3	14.6	38		2.2	57	0.01
2022	0	0	0		0	2	2	3	0	49	1.55	20.3954	10.9	0	0	3	20	0	0	100	100	80	1	1.25	0	1	3.85	13.6	30	0	0	44	41	90	58	0	1.1	14.6	39.1			133	3.9	2.2	33		2.2	56	0.01
2022	0	0	0		0	3	5	4	1	42	1.65	15.427	14.4	1	0	5	28	1	0						0	1	5.58	13.4	6	1	1	42	27	32	18	0	1.45	19	58.3			136	3.5	5	13		1.2	39	0.01
2022	0	0	0		0	2	5	3	0	55	1.55	22.8928	12.8	0	0	4	25	1	0	110	100	80	1.1	1.375	0	1	2.82	16.4	22	0	0	49	44	230	134	0	1.29	17	48.3			132	4.4	1.4	31		2.2	49	0.0135
2022	0	0	0		0	2	3	3	0	24	1.33	13.5678	13.8	1	0	5	24	1	0	130	90	70	1.44444	1.85714	0	1	6.47	14.2	18	1	0	55	46	100	20	0	1.15	15.2	36.6			128	4.6	2.7	31		2.3	55	0.01
2022	0	0	0		0	4	4	3	0	46	1.5	20.4444	13.6	1	0	5	26	1	1	100	100	80	1	1.25	0	1			7	1	0	50	35	76	33	0	1.26	16.5	41.7			139	3.6	7.6	20		2.7	43
2022	0	0	0		0	2	4	3	0	25	1.15	18.9036	5.8	0	0	4	22	1	0	120	80	60	1.5	2	0	1	4.6	15.9	15	1	0	50	36	309	127	0	1.16	15.3	37.4			126	4.6	4.6	31		2.4	51
2022	0	0	0		0	2	1	3	0	50	1.65	18.3655	14.6	0	0	4	25	0	0	90	90	70	1	1.28571	0	1	4.13	17.7	35	0	0	54	42	38	16	0	1.12	14.7	37.1			132	3.7	2.9	30		2.1	62
2022	0	0	0		0	1	2	3	0	52	1.63	19.5717	13.2	0	0	4	22	1	0	120	90	70	1.33333	1.71429	0	1	3.25	15.5	18	1	0	54	41	102	33	0	1.29	16.9	40.2			134	4	0.4			1.8	54
2022	0	0	0		0	2	4	4	1	52	1.45	24.7325	7.9	1	0	5	30	1	0						0	1	6.42	12.1	23	0	0	51	35	122	38	0	1.32	17.3	47.9			133	3.5	1.7	18		3.4	46	0.0165
2022	0	0	0		0	1	4	3	0	45	1.73	15.0356	13	0	0	5	20	1	0	120	90	70	1.33333	1.71429	0	1	4.66	16	39	0	0	56	48	52	36	0	1.19	15.6	40.5			134	3.7	3.7	32		1.6	56
2022	0	0	0		0	1	3	3	0	40	1.63	15.0551	13.2	0	1	5		0	0	100	80	60	1.25	1.66667	0	1	5.14	15.7	12	1	0	48	46	146	51	0	1.24	16.2	45.1			132	5.2					56
2022	0	0	0		0	1	3	3	0	28	1.42	13.8861	11.4	1	0	4	20	1	0	132	100	80	1.32	1.65	0	1	4.02	10.6	40	0	0		33	246	168	0	1.35	17.7	53.3			134	3.7	1.5			0.9	41	0.0266
2022	0	0	0		0	1	4	3	0	50	1.48	22.8269	11.4	0	0	4	22	0	0	125	90	70	1.38889	1.78571	0	1	2.71	14.4	78	0	0	43	38	206	118	0	1.17	15.4	34.9			141	3.1	8	37		1.2	50	0.0128
2022	0	0	0		0	1	4	3	0	26	1.24	16.9095	8.5	1	0	5	26	1	0	120	80	60	1.5	2	0	1	3.17	13.3	27	0	0	47	38	388	108	0	0.95	12.7	40.2			134	5.7	3.2	28		3.7	45
2022	0	0	0		0	3	4	3	0	55	1.62	20.9572	15.3	1	0	4	20	1	0	115	100	80	1.15	1.4375	0	1	6.13	15.4	14	1	0	49	30	97	48	0	1.29	17	38.8			131	3.9	2.8	27		2.2	71
2022	0	0	0		0	2	6	3	0	24.5	1.33	13.8504	9.6	1	0	5	26	1	0	120	80	50	1.5	2.4	0	1	5.03	15.4	20	0	0	47	35	111	27	0						133	4		31			48	0.01
2022	0	0	0		0	2	4	3	0	40	1.32	22.9568	8.6	0	0	4	24	1	0	130	90	70	1.44444	1.85714	0	1	8.81	17.1	67	0	0	52	38	190	105	0	1.04	13.7	31			136	4.6	3.7	36		3.4	67	0.01
2022	0	0	0		0	3	5	3	0	78	1.45	37.0987	10.7	0	0	3	20	1	0	140	100	80	1.4	1.75	0	1	3.26	16.2	54	0	0	50	40	230	95	0	1.02	13.4	36.5			124	3.7	8.1	39		1.9	68	0.01
2022	0	0	0		0	1	2	3	0	13	0.96	14.1059	3.9	0	0	5	22	1	0	130	70	50	1.85714	2.6	0	1	9.05	12.9	49	0	0	38	30	173	64	0	1.31	17.2	39.5			127	4.5	1.1	30		2.1	44	0.01
2022	0	0	0		0	2	5	3	0	37	1.45	17.5981	8.4	0	0	4	22	0	0	107	90	70	1.18889	1.52857	0	1	9.31	15.7	37	0	0	43	43	135	70	0						134	4.5	15.4				48
2022	0	0	0		0	2	6	3	0	42	1.37	22.3773	7.7	0	0	6	20	1	0	110	90	70	1.22222	1.57143	0	1	3.37	15.7	31	0	0	45	40	121	35	0	1.07	14.1	34.4			130	4.3	2.4			3.6	63	0.01
2022	0	0	0		0	1	5	3	0	17	1.05	15.4195	5.1	0	0	4	23	0	0	140	100	80	1.4	1.75	0	1	5.47	16.9	48.7	0	0	50	40	109	42	0						132	4.7	6.9				51
2022	0	0	0		0	1	2	3	0	50	1.5	22.2222	13.2	0	0	4	20	1	0	120	110	90	1.09091	1.33333	0	1	3.71	16.4	51.7	0	0	48	38	80	19	0	1.67	21.5	49.6			135	3.7					60
2022	0	0	0		0	1	2	3	0	20	1.1	16.5289	9.1	0	0	4	22	0	0	98	90	70	1.08889	1.4	0	1	6.18	13.7	28	0	0	37	37	133	48	0						135	4	1.6				44
2022	0	0	0		0	3	6	3	0	25	1.09	21.042	4.8	1	0	5	24	1	0	140	90	70	1.55556	2	0	1	8.39	18.3	35	0	0	52	38	155	52	0	1.12	14.8	32.7			133	4.2	1.8			3.1	52
2022	0	0	0		0	2	3	3	0	39	1.58	15.6225	13.6	1	0	5	26	0	0	100	100	80	1	1.25	0	1	3.17	13.1	21	0	0	47	36	98	34	0	1.19	15.6	44.7			135	3.3	3.4	29		1.8	43	0.01
2022	0	0	0		0	2	5	3	0	31	1.31	18.0642	8.6	0	0	5	20	0	0	130	100	80	1.3	1.625	0	1	7.57	17.5	43	0	0	50	35	298	152	0	1.28	16.9	41.9			133	3.2					57
2022	0	0	0		0	1	2	3	0	44	1.4	22.449	9.8	1	0	5	20	0	0	136	85	60	1.6	2.26667	0	1	5.26	16	37	0	0	48	40	143	82	0						132	3.8	1.8				62
2022	0	0	0		0	1	3	3	0	40	1.39	20.7029	10.9	1	0	4	20	1	0	100	85	75	1.17647	1.33333	0	1	2.83	12.4	14	1	0	48	43	89	31	0	1.33	17.5	40.6			131	3.6	4.3				45	0.0335
2022	0	0	0		0	2	2	3	0	45	1.58	18.026	14.8	1	0	5	20	0	0	120	80	50	1.5	2.4	0	1	2.3	11.9	55	0	0	43	35	219	72	0	1.07	14.2	37.8			140	3.4	3.3	34			70
2022	0	0	0		0	4	6	3	0	31	1.4	15.8163	11.4	0	0	5	25	0	0	100	80	60	1.25	1.66667	0	1	4.21	13.1	16	1	0	42	40	274	81	0	4.17	50.9	78.2			129	4.3	4.8				50	0.01
2022	0	0	0		0	2	3	3	0	36	1.2	25	6.9	0	0	4	20	1	0	140	100	80	1.4	1.75	0	1	8.91	17	24	0	0	58	50	175	54	0	1.29	16.8	68			122	6.2	7.4	27		1.6	54	2.6083
2022	0	0	0		0	2	4	3	0	20	1.28	12.207	8.6	1	0	3	20	1	0	140	80	60	1.75	2.33333	0	1	6.38	10.5		1	0	35	30	59	14	0	1.59	20.5	40.2			134	3.4	1.6	40		5.2	55	0.01
2022	0	0	0		0	1	3	3	0	51	1.54	21.5045	10.4	1	0	4	20	1	0	120	100	80	1.2	1.5	0	1	4.11	16.2	42	0	0	52	42			0	1.01	13.4	37.2			127	4.5	3.2	34		2.2	68	0.01
2022	0	0	0		0	1	4	3	0	16	1.07	13.975	4.8	0	0	4		0	0	124	90	70	1.37778	1.77143	0	1	7.19	13.7	37	0	0	41	37	134	58	0	1.18	12.5	70.1			133	4.2	1				34	0.01
2022	0	0	0		0	2	4	3	0	27	1.44	13.0208	10.3	0	0	5	20	1	0	100	100	80	1	1.25	0	1	6.03	17.7	39	0	0	58	43	460	361	0	1.18	15.4	38.4			136	4.3	7.2	36		6.7	62	0.01
2022	0	0	0		0	1	1	3	0	20	1.1	16.5289	4.8	1	0	4	24	1	0	115	100	80	1.15	1.4375	0	1	4.49	11.9	75	0	0	44	35	86	56	0	1.08	13.4	39.2			133	4.1	0.5	38		1.2	42	0.01
2022	0	0	0		0	4	5	3	0	23	1.3	13.6095	8.4	0	0		22	0	0	100	100	60	1	1.66667	0	1	6.26	14.2	40	0	0			96	38	0	1.47	18.6	45.5			133	4.6	1.9				47
2022	0	0	0		0	1	3	3	0	50	1.53	21.3593	15.5	1	0	5	22	1	0	130	105	90	1.2381	1.44444	0	1	8.69	17	34	0	0	50	35	153	149	0	1.05	13.5	40.2			133	3.3	0.6			1.4	70
2022	0	0	0		0	2	5	3	0	45	1.48	20.5442	12.5	0	0	6	30	0	0	86	100	80	0.86	1.075	0	1	2.61	14.7	22	0	0	46	36	592	292	0	1.4	17.8	48.7			130	3.3	3.2				49
2022	0	0	0		0	5	9	3	0	42	1.48	19.1746	10.7	1	0	4	30	0	0	100	90	70	1.11111	1.42857	0	1	2.69	16.1	74	0	0	49	37	84	41	0	1.04	13.4	50			134	3.7	5.9				53
2022	0	0	0		0	2	5	3	0	23	1.26	14.4873	9.7	0	0	5	25	0	0	120	80	60	1.5	2	0	1	2.7	15.5	85	0	0	46	38	181	40	0	0.96	12.4	31.5			134	4				1.3	57	0.01
2022	0	0	0		0	2	4	3	0	38	1.42	18.8455	9.1	1	0	4	22	0	0	118	95	75	1.24211	1.57333	0	1	3.72	16.6	25	0	0	52	38	169	126	0	1.09	14.1	38.4			127	3.8	6.9	31		2	47	0.02
2022	0	0	0		0	1	3	3	0	10	0.81	15.2416	1.1	0	0	1	40	0	0	145	80	60	1.8125	2.41667	0	1	3.48	10.3	11	1	0	46	31	318	85	0	1.23	15.7	47.8			133	4.7	0.2			3.4	45
2022	0	0	0		0	4	7	3	0	18	0.97	19.1306	3.3	1	0	4	34	0	0	117	90	60	1.3	1.95	0	1	5.89	15.1	51	0	0	47	35	114	29	0	0.95	12.3	42			129	4.1					48
2022	0	0	0		0	1	2	3	0	22	1	22	6.8	1	0	5	30	0	0	122	100	80	1.22	1.525	0	1	6.85	18	32.8	0	0	52	35	135	30	0								2				56
2022	0	0	0		0	4	4	3	0	55	1.5	24.4444	11.9	0	0	5	22	0	0	80	90	60	0.888889	1.33333	0	1	3.7	18.3	6	1	0	55	44	432	180	0	1.44	15.4	49.4			131	4.1	2.5	23		1.5	55
2022	0	0	0		0	1	5	3	0	10	0.82	14.8721	1.8	0	0	1	36	0	0	145	80	60	1.8125	2.41667	0	1	8.2	15.9	69	0	0	50	33	86	32	0	1.01	13	33.1			129	4.4	6.5	31		1.8	39
2022	0	0	0		0	5	9	3	0	33	1.3	19.5266	6.6	0	0	1	24	0	0	121	90	70	1.34444	1.72857	0	1	1.28	6.8	27	0	0	51	40	38	50	0						132	4.8	1				18
2022	0	0	0		0	2	4	3	0	35	1.25	22.4	8.3	1	0	4	26	0	0	130	95	75	1.36842	1.73333	0	1	4.15	14.8	57	0	0	46	40	181	79	0	1.08	13.9	169.1			135	4.5	1.4				40
2022	0	0	0		0	4	5	4	1	33	1.37	17.5822	9.3	0	0	3	30	0	0	140	60	40	2.33333	3.5	0	2	8.84	16.7	14	1	0	50	28	268	89	0	1.23	15.8	38.4			129	4.6	5.3	40		2.8	64	0.04
2022	0	0	0		0	1	3	3	0	22	1.09	18.517	3.8	1	0	5	30	0	0	150	90	65	1.66667	2.30769	0	1	5.97	15.4	55	0	0	45	43	351	117	0	1.08	11.5	56.7			128	4.9	22.8			2.8	48
2022	0	0	0		0	1	3	4	1	61	1.6	23.8281	11.9	0	0	2	20	0	0	95	105	80	0.904762	1.1875	0	2	5.23	17.8	28.3	0	0	52	45	119	116	0	1.49	15.4	42.2			132	4.3	27.1			2.6	57
2022	0	0	0		0	4	4	4	1	40	1.4	20.4082	11.9	0	0	5	22	0	0	130	70	40	1.85714	3.25	0	2	14	18.2	8	1	0	59	44	44	17	0	1.69	21.3	53.7			129		2	13		2.5	41
2022	0	0	0		0	2	9	3	0	21	1.1	17.3554	6.9	0	1	6	20	0	0	120	110	90	1.09091	1.33333	0	1	3.75	16.7	15	1	0	48.9	38	128	56	0	1.06	11.3	38.7			131	4.9	3.4			3.4	68
2022	0	0	0		0	2	2	3	0	24	1.32	13.7741	8	0	0	5	20	0	0	100	100	80	1	1.25	0	1	3.38	16.6	32	0	0	58	35	93	41	0	0.94	12.8	37.8			131	4.6	1.5	36		2.5	55
2022	0	0	0		0	5	9	3	0	45	1.51	19.736	11	1	0	4	24	0	0	90	80	60	1.125	1.5	1	1	3.35	14.2	16	1	1	43	29	136	69	0	1.17	12.4	45.2			134	4.4	1.6	31		3	57
2022	0	0	0		0	5	7	3	0	14	1.09	11.7835	4.3	1	0	4	30	0	0	150	90	70	1.66667	2.14286	0	1	9.7	16.9	38	0	1	52	35	676	229	0	1.47	18.7	47.1			134	4.3		33		4.8	91	0.11
2022	0	0	0		0	2	3	3	0	43	1.57	17.4449	12.9	1	1	1		0	0	108	85	65	1.27059	1.66154	0	1	1.8	11.5	12	1	0	44.9	33	59	18	0						134	3.8	1.2	14		1.5	64	0.01
2022	0	0	0		0	3	4	4	1	25	1.32	14.348	8.3	1	0	4	25	0	0	120	110	80	1.09091	1.5	0	2	4.28	14.6	19	1	0	57	44	368	189	0	1.44	14.9	57.8			128	5.5				5	57
2022	0	0	0		0	4	6	3	0	33	1.2	22.9167	9	1	0	2	30	0	0	130	90	70	1.44444	1.85714	0	1	5.5	15.7	32	0	0	50	40	95	36	0	1.17	12.4	29.7			129	4.3	2.9			3.4	66
2022	0	0	0		0	1	3	3	0	38	1.55	15.8169	13.3	1	0	4	28	0	0	80	90	60	0.888889	1.33333	0	1	2.49	14	35	0	0	48	40	61	24	0	1.12	11.9	39.4			132	3.5				1.4	73
2022	0	0	0		0	3	7	3	0	28	1.38	14.7028	10	1	0	5	30	0	0	120	85	60	1.41176	2	0	1	2.14	14.9	32	0	0	46	34	214	70	0	1.11	14.3	46.5			134	4.6	5.6				51
2022	0	0	0		0	2	2	3	0	15	1	15	3.9	1	0	6	30	0	0	120	110	80	1.09091	1.5	0	1	3.05	13.5	68	0	0	41	35	227	69	0	1.38	14.4	48.7			129	4.4	1.2	27			40
2022	0	0	0		0	2	3	3	0	30	1.3	17.7515	8.1	1	0	6	28	0	0	120	100	80	1.2	1.5	0	1	5.55	16.6	29	0	0	50	40	73	33	0	1.01	10.9	36.1			130	3.7					52
2022	0	0	0		0	2	4	3	0	37	1.12	29.4962	3.8	0	0	1	32	0	0						0	1	8.95	15.4	40	0	0	59	36	283	163	0	1.81	22.8	49			124	5.18				2.56	60	0.1375
2022	0	0	0		0	3	9	3	0	40	1.51	17.5431	15.9	1	1	4	20	1	0	110	70	50	1.57143	2.2	0	1	4.41	11.5	16	1	0	41	26	1090	444	1	1.15	14.7	41.6	1.44		137	4	7	31		3.1	63	0
2022	0	0	0		0	1.5	3	3	0	20	1.13	15.6629	5.9	0	1	6	25	0	0	110	90	70	1.22222	1.57143	0	1	3.75	10.9	49	0	0	41	33	885	469	0						127	4	8.8	23
2022	0	0	0		0	2	4	3	0	38	1.34	21.1628	8.8	1	0	4	24	0	0	120	80	60	1.5	2	0	1	2.58	15	30	0	0	45	36	121	55	0						128	3.9					58
2022	0	0	0		0	3	5	3	0	35	1.35	19.2044	8.4	0	0	4	25	1	0	104	100	80	1.04	1.3	0	1	10.7	17	31	0	0	57.2	49.6	101	70	0	1.25	16.3	37.9			133	4		20		2.4	41	0.0219
2022	0	0	0		0	1.5	5	3	0	37	1.33	20.917	8.4	0	0	5	30	1	0	112	100	80	1.12	1.4	0	1	1.56	12.5	32	0	0	44	35	637	374	0	1	12.9	38.5					3.8				51
2022	0	0	0		0	1	4	4	1	40	1.4	20.4082	10.1	1	0	3	22	0	0	110					0	2	2.72	12.7	21	0	0	47.1	37	136	81	0	1.19	15.5	43.7			134	4	1.5	20		1.6	40
2022	0	0	0		0	1	3	3	0	40	1.48	18.2615	11.9	0	1	3	22	1	0	110	101	78	1.08911	1.41026	0	1	2.94	15.7	29	0	0	48	36	77	19	0	1.03	13.3	36.3			126	4.5	4.9			1.9	63
2022	0	0	0		0	1	2	3	0	40	1.52	17.313	11.1	1	0	3	26	0	0	90	100	78	0.9	1.15385	0	1	4.75	15	40	0	0	44.3	39	89	42	0						138	3.9	0.9				45
2022	0	0	0		0	4	6	3	0	30	1.3	17.7515	7.1	1	0	5	30	1	0	130	80	60	1.625	2.16667	0	1	6.94	13.5	67	0	0	47	39	118	63	0	1.08	11.5	38.1			130	3.7	2.2			2.6	63
2022	0	0	0		0	3.5	6	4	1	64	1.7	22.1453	15.3	0	0	1	22	1	0	114					0	2	3.6	14.6	2	1	1	66	41.2	67	30	0	1.49	15.4	66.6			133	3.9	3.2			1.2	58
2022	0	0	0		0	2	3	3	0	50	1.55	20.8117	10	0	0	3	25	1	0	125	100	80	1.25	1.5625	0	1	8.57	17	26	0	0	52	37	68	30	0	1.07	13.7	38			125	4.2	4.7	31			68
2022	0	0	0		0	1.5	2	3	0	28	1.38	14.7028	10.3	1	0	5	20	0	0	112	90	70	1.24444	1.6	0	1	6.32	14.5	16	1	0	48.2	33	80	45	0	1.11	11.8	47.1			133	3.9	2.3			1	43
2022	0	0	0		0	1	4	3	0	20	1.05	18.1406	3.8	1	0	4	30	1	0	145	85	60	1.70588	2.41667	0	1	9.18	13.7	83	0	0	46	34	154	82	0	0.93	12.3	31.9			131	4.4	4.4				42
2022	0	0	0		0	2	3	3	0	52	1.66	18.8707	12.7	0	0	4	25	0	0	110	110	90	1	1.22222	0	1	4.6	19	8	1	0	55	44	27	8	0	1.37	14.3	63.9									64.5
2022	0	0	0		0	3	4	3	0	41	1.36	22.167	8.2	0	1	5	20	1	0	120	105	85	1.14286	1.41176	0	1	4.08	13.7	99	0	0	46	36	78	35	0	1.02	13.4	32.8			134	4.1	16.3	39		1.8	62
2022	0	0	0		0	2	4	3	0	43	1.58	17.2248	13.8	1	1	4	24	0	0	106	90	70	1.17778	1.51429	0	1	2.7	14.4	61	0	0	45	38	213	177	0	1.08	13.9	39.9			130	3.9	1				56
2022	0	0	0		0	3	6	3	0	29	1.3	17.1598	6.9	0	0	1		1	0	110	85	60	1.29412	1.83333	0	1	4.88	15.7	11	1	0	47	41	118	51	0	1.22	12.9	72.3			129	3.4		17		1.2	30	0.01
2022	0	0	0		0	3	7	3	0	18	1.1	14.876	4.8	0	0	3	26	1	0	127	90	70	1.41111	1.81429	0	1	5.55	14.9	79	0	0	48	40	92	26	0	1.21	15.9	41.8			128	5.1	17.9			2.6	50
2022	0	0	0		0	1	4	3	0	13	0.92	15.3592	3.2	1	0	5	26	1	0	110	80	60	1.375	1.83333	0	1	8.21	14.1	164	0	0	44	40	103	41	0	1.08	14.2	34.4			128	4.9	2.6				55
2022	0	0	0		0	1	3	3	0	15	1	15	3.3	1	1	5	20	0	0	140	80	60	1.75	2.33333	0	1	15.62	11	179	0	0	33	27	182	104	0	1.32	17.1	34.5			128	4.7	6.7				42
2022	0	0	0		0	2	5	3	0	62	1.61	23.9188	11.8	0	0	5	26	0	0	104	100	80	1.04	1.3	0	1	6.3	14.8	38	0	0	54	40	416	206	0	1.28	13.4	48.3			130	3.37	4.9	26		1.3	67	0.01
2022	0	0	0		0	2	5	3	0	30	1.33	16.9597	9.3	1	0	4		0	0	140	90	70	1.55556	2	0	1	7.44	15.9	26	0	0	51.2	33	200	123	0	1.35	14.1	67.4			129	4	2.2				10
2022	0	0	0		0	2	4	3	0	22	1.08	18.8615	5.2	0	0	4	22	0	0	122	100	70	1.22	1.74286	0	1	10.04	10.6	9	1	0	40	30	87	35	0	1.01	10.9	42.5			135	3.4	2.2	25		1	37	0.0561
2022	0	0	0		0	2	3	3	0	45	1.4	22.9592	10.6	1	0	5	20	1	0	140	100	80	1.4	1.75	0	1	3.05	11.6	21	0	0	47.1	34	474	209	0	1.37	14.3	88.8			132	3.7		15		1.7	39	1.1745
2022	0	0	0		0	1	5	3	0	45	1.48	20.5442	9.3	1	0	3	28	1	0	112	100	75	1.12	1.49333	0	1	10.02	14.3	56	0	0	44	31	119	68	0						132	4.2	2.7				66
2022	0	0	0		0	3	6	4	1	22	1.25	14.08	9.4	1	0	5	27	1	0						0	1	4.49	10.9	10	1	0	54	33	423	204	0	2.13	27	22.9			129	4		13		2.7	39
2022	0	0	0		0	1	3	3	0	45	1.47	20.8247	11.3	0	0	3	24	1	0	120	90	70	1.33333	1.71429	0	1	3.85	16.2	14	1	0	53	39	148	55	0	1.34	14	42.8			127	4.2	5.8	35			61
2022	0	0	0		0	3	6	3	0	78	1.55	32.4662	14.3	1	0	4		1	0	100	100	80	1	1.25	0	1	4.2	14.8	11	1	0	48.8	39.6	70	37	0	1.26	13.2	66			131	3.4	3				47
2022	0	0	0		0	2	2	3	0	10	0.84	14.1723	1.8	1	0	5	32	1	0	130	90	70	1.44444	1.85714	0	1	11.1	15.9	81.6	0	0	45	35	119	25	0	0.94	12.5	43.4			128	4.6					43
2022	0	0	0		0	2	4	3	0	43	1.42	21.3251	12.4	1	0	4	28	1	0	130	105	80	1.2381	1.625	0	1	7.04	17.2	25	0	0	55	41	154	70	0	1.08	13.9	47.5			131	4.2		34		2.6	53	0.0721
2022	0	0	0		0	1	25	3	0	18	0.9	22.2222	4.5	1	0	3	26	0	0	124	80	60	1.55	2.06667	0	1	11.95	15.4	63	0	0	46	40	120	65	0						133	3.6	10.4				43
2022	0	0	0		0	2	4	3	0	24	1.12	19.1327	5.4	1	0	4	24	1	0	120	100	80	1.2	1.5	0	1	6.44	15.6	64	0	0	48	38	178	65	0	1.04	13.7	40.5			128	4.3	6.3			2.1	50
2022	0	0	0		0	1	3	3	0	50	1.44	24.1127	9.3	0	0	6	22	0	0	100	105	80	0.952381	1.25	0	1	4.1	15.5	22	0	0	52.3	41	108	55	0	1.12	11.9	34.3			131	3.8	2.5			1	46
2022	0	0	0		0	2	2	3	0	20	1.1	16.5289	5.6	1	0	2	28	0	0	120	80	50	1.5	2.4	0	1	5.53	15	55	0	0	45	39	115	52	0	1.04	11.1	35.6			134	3.5	3.3			2.6	49
2022	0	0	0		0	3	6	3	0	78	1.71	26.6749	13.1	0	0	3	20	1	0	90	90	70	1	1.28571	0	1	3.216	15.9	26	0	0	53	41	717	462	0	1.21	12.8	43.6			132	3.8	1.8			2.8	69	0.01
2022	0	0	0		0	2	3	3	0	22	1.03	20.7371	4.9	1	0	4	24	0	0	140	100	80	1.4	1.75	0	1	9.99	15.7	35.2	0	0	48	37	107	27	0	1.15	14.8	67.7								3.1	54
2022	0	0	0		0	2	3	3	0	22	1.03	20.7371	4.5	1	0	6	28	1	0	140	80	60	1.75	2.33333	0	1	5.44	14.5	66.8	0	0	48	40	69	21	0	1.08	11.5	40.8			131	4	3.9			2.2	41	0.01
2022	0	0	0		0	1	3	3	0	28	1.35	15.3635	8.4	1	0	4	20	1	0	120	80	60	1.5	2	0	1	4.74	16.4	34	0	0	47	41	122	47	0	1.37	14.3	52.4			132	3.8	7.1	35			60	0.01
2022	0	0	0		0	2	2	3	0	50	1.48	22.8269	12.3	0	0	5	20	1	0	120	95	70	1.26316	1.71429	0	1	8.67	17.9	21	0	0	51	35	124	60	0	1.21	15.5	41.6			126	4.3	5.4	33		2.8	73
2022	0	0	0		0	1	3	3	0	39	1.36	21.0856	10.4	1	0	3		1	0	100	80	60	1.25	1.66667	0	1			32.2	0	0	45	42	1038	470	1	1.1	80	43.9	0.83		137	6.8	7.9	27			66.6	0.01
2022	0	0	0		0	1	2	3	0	24	1.23	15.8636	8.3	1	0	4	22	1	0	104	90	70	1.15556	1.48571	0	1	7.26	16.1	7	1	0	46	38	139	64	0	1.18	12.5	42.4			133	3.7	1.2			1.5	54
2022	0	0	0		0	2	2	3	0	27	1.27	16.74	9.3	1	0	5	20	1	0	127	80	60	1.5875	2.11667	0	1	6.89	16.5	34	0	0	55	40	67	20	0	1.17	15.3	37.3			129	4.4	1			1.5	50
2022	0	0	0		0	2	5	3	0	42	1.3	24.8521	7.4	0	0	5	22	1	0	120	90	70	1.33333	1.71429	0	1	6.04	16.8	126	0	0	52	42	243	204	0	1.28	16.7	36.2			131	4.8	3.6	28		3.1	53	0.0651
2022	0	0	0		0	2	3	3	0	47	1.37	25.0413	0.7	0	0	1	28	1	0	125	80	60	1.5625	2.08333	0	1	4.36	18.2	27	0	0	52	41	315	105	0	1.09	14.3	33.9			127	3.4	3.3				59
2022	0	0	0		0	1	3	3	0	24	1.3	14.2012	7.6	0	0	4	24	1	0	160	90	70	1.77778	2.28571	0	1	9.06	17.3	23	0	0	54	40	81	27	0	1.09	14.3	41.8			132	4.4	1.7	31		4.3	58	0.0416
2022	0	0	0		0	1	2	3	0	35	1.3	20.7101	7.3	1	0	4	20	1	0	100	80	60	1.25	1.66667	0	1	7.66	15.4	37	0	0	47	38	306	106	0	1.29	16.8	42.6			130	4.5	12.6			2.2	58
2022	0	0	0		0	1	2	3	0	50	1.68	17.7154	14	0	0	4	20	1	0	90	90	80	1	1.125	0	1	4.85	19.1	17	1	0	54	48	178	48	0	1.17	15.4	44			128	4.2	25.8			2.3	85
2022	0	0	0		0	2	4	3	0	14	0.95	15.5125	3.3	0	1	4	25	1	0	130	80	60	1.625	2.16667	0	1	15	14.8	22	0	0	47	31	96	26	0	1.34	14	49.7			125	3.5	0.6	33			53
2022	0	0	0		0	1	4	3	0	68	1.55	28.3039	13.3	0	0	5	22	0	0	100	110	90	0.909091	1.11111	0	1	2.83	16.5	23	0	0	48	42	80	38	0	1.17	15	42.4			127	5.1	3.9			1.7	45
2022	0	0	0		0	3.5	5	3	0	18	1.2	12.5	7.2	1	0	1	30	1	0	128	70	50	1.82857	2.56	0	1	6.71	16.8	77	0	0	49	36	66	19	0	1.03	13.6	34.1			125	4.6	1.9				50
2022	0	0	0		0	4.5	5	3	0	25	1.31	14.5679	8.8	1	0	4	26	0	0	131	90	65	1.45556	2.01538	0	1	1.63	14.9	31	0	0	50	34	214	44	0						133	3.4	4.2				57
2022	0	0	0		0	3	6	3	0	32	1.31	18.6469	8.2	0	0	2	40	1	0	140	100	80	1.4	1.75	0	1	7.3	14.6	60	0	0	53.9	39	142	60	0	1.23	16.1	38.1			129	4.1	1.3	23		2.9	53
2022	0	0	0		0	2	3	3	0	29	1.2	20.1389	8.1	1	0	3	24	0	0	104	80	60	1.3	1.73333	0	1	3.97	13.4	144	0	0	41	34	40	17	0	1.14	15	28.7			134	5				2.8	49
2022	0	0	0		0	4	7	3	0	20.5	1.15	15.5009	5.4	0	1	5	25	0	0	130	105	80	1.2381	1.625	0	1	3.77	14.3	53	0	0	48	33	164	52	0	1.13	14.8	39.5			133	4.2	16.4	33		1.2	48	0.01
2022	0	0	0		0	4	5	3	0	40	1.44	19.2901	10	1	0	4	24	1	0	100	80	60	1.25	1.66667	0	1	4.39	16.9	15	1	0	49	42	45	13	0	1.47	19	45.1			132	4.4	3.9	22		1.7	42	0.01
2022	0	0	0		0	2	6	3	0	11	0.78	18.0802	0.8	0	0	5	30	1	0	180	80	60	2.25	3	0	1	5.48	16.2	70	0	0	50	35	117	85	0						134	4.7	2.1			3.5	57
2022	0	0	0		0	3	7	3	0	9	0.73	16.8887	0.8	0	0	4	32	0	0	120	80	60	1.5	2	0	1	2.82	13.6	36.1	0	0	46	39	140	62	0								1				39
2022	0	0	0		0	1	4	3	0	47	1.48	21.4573	10.3	1	0	1	20	1	0	110	85	60	1.29412	1.83333	0	1	9.07	15.2	28	0	0	48	41	123	45	0						135	3.9				2.1	48
2022	0	0	0		0	1	3	3	0	40	1.56	16.4366	12.7	1	0	5	20	1	0	90	85	60	1.05882	1.5	0	1	5.71	15.2	11	1	0	49	37	220	210	0	1	13.2	137			134	3.5				1.8	55
2022	0	0	0		0	2	6	3	0	25	1.2	17.3611	7.8	0	0	3	26	1	0	110	80	60	1.375	1.83333	0	1	7.49	15.6	77	0	0	47	44	67	22	0	1.21	12.8	27.9			133	3.9				6.8	60
2022	0	0	0		0	1	3	3	0	26	1.08	22.2908	7.9	0	0	4	22	0	0						0	1	2.68	12.6	44	0	0	40	35	161.1	71.6	0	0.97	10.7	44.4			131	3.7	1				43.3
2022	0	0	0		0	2.5	7	4	1	34	1.3	20.1183	8.3	1	0	2	26	0	0						0	2	5.51	17	61	0	0	50	38	137	62	0	1.34	17.4	45.4			127	4.2				2.9	59
2022	0	0	0		0	2	9	3	0	54	1.4	27.551	9.5	1	1	4	26	1	0	112	100	80	1.12	1.4	0	1	4.52	14.8	42	0	0	42	38	517	216	0	1.29	16.4	41.5			133	3.8	2.4				54
2022	0	0	0		0	7	7	3	0	24	1.35	13.1687	7.8	1	0	4	24	1	0	140	100	80	1.4	1.75	0	1	2.33	16.3	49	0	0	50	40	108	34	0	1.37	14.3	110			133	4.2	1.8	14		1.3	73
2022	0	0	0		0	2	2	3	0	34	1.32	19.5133	8.8	1	0	4	28	1	0	110	110	90	1	1.22222	0	1	3.73	14.2	33	0	0	46	40	183	105	0	1.07	14.1	42.7			131	3.9	13.16			2.3	46
2022	0	0	0		0	6	8	3	0	70	1.76	22.5981	15.2	0	0	5	20	1	0	100	110	90	0.909091	1.11111	0	1	4.51	16.4	84	0	0	49	44	73	34	0	1.31	16.7	44.8			133	3.7	11.4			1.6	101	0.07
2022	0	0	0		0	1.5	3	4	1	29	1.3	17.1598	7.6	0	0	4	24	0	0	134	70	50	1.91429	2.68	0	1	3.6	16.7	17	1	0	51.1	33	91	39	0	1.35	17.5	42.5			132.3	3.72	2.5			3.93	77
2022	0	0	0		0	2	4	3	0	38	1.35	20.8505	7.1	0	0	5	26	1	0	110	90	70	1.22222	1.57143	0	1	4.97	15.3	66	0	0	52	42	63	17	0	0.99	13	33.8			127	4.3				2.5	50
2022	0	0	0		0	1.5	6	3	0	60	1.45	28.5375	10.8	0	0	5	24	1	0	120	100	80	1.2	1.5	0	1	3.02	15.3	47	0	0	48	41	113	41	0	1.09	14.3	38.7			121	3	14.5	32		1.6	54
2022	0	0	0		0	1.5	5	3	0	8.1	0.7	16.5306	0.8	1	0	4	38	1	0	130	80	60	1.625	2.16667	0	1	6.13	15	76	0	0	46.4	35	107	21	0	1.12	14.7	52.6			127	4.9				2.4	42
2022	0	0	0		0	2	2	3	0	52	1.48	23.74	10.8	1	0	4	20	1	0	126	80	60	1.575	2.1	0	1	2.7	14.5	16.3	1	0	46	39	29	8	0	0.96	12.8	29.2			136	3.8		42		1.3	53
2022	0	0	0		0	4	9	3	0	40	1.38	21.004	8	0	0	5	20	1	0	128	90	60	1.42222	2.13333	0	1	6.73	16.9	42	0	0	49.6	41	70	24	0						132	4	1.2	23			41
2022	0	0	0		0	4	6	4	1	8.5	0.69	17.8534	0.6	1	0	4	40	1	0						0	1	9.25	15.4	23	0	0	45	32	179	55	0	1.33	17.4	46.2			124	5.1	1	34		2.3	36	0.01
2022	0	0	0		0	2	7	3	0	25	1.43	12.2255	10.7	1	0	4	24	0	0	140	90	70	1.55556	2	0	1	3.34	14.9	53	0	0	50	38	80	41	0						134	3.6					59
2022	0	0	0		0	1	3	3	0	70	1.57	28.3987	14.1	1	0	2	24	1	0	100	100	80	1	1.25	0	1	8.52	16.1	45	0	0	53	36	211	150	0	1.05	13.6	43.1			132	4	39				56
2022	0	0	0		0	3	5	3	0	35	1.24	22.7627	8.7	0	0	5	26	1	0	126	90	70	1.4	1.8	0	1	5.04	15.2	19	1	0	45	35	340	206	0	1.07	11.5	40			131	3.4	7.2				53
2022	0	0	0		0	2	4	3	0	15	1.05	13.6054	4.8	0	0	5	25	1	0	120	80	60	1.5	2	0	1	11.18	16.4	48	0	0	50	36	189	86	0	1.09	13.9	38.5			118	4.9	0.5			2.5	48
2022	0	0	0		0	5	7	3	0	45	1.5	20	11.3	0	0	2	25	1	0	120	100	80	1.2	1.5	0	1	5.2	16.7	17	1	0	51	37	630	276	0	1.14	14.6	48.1			120	5.4	5.5				57	0.06
2022	0	0	0		0	1	3	3	0	36	1.45	17.1225	9	1	0	4	36	0	0	120	90	70	1.33333	1.71429	0	1	2.71	13.3	10.4	1	0	46	32	145	41	0	0.99	12.8	29.4			124	3.9	1.4				56
2022	0	0	0		0	2	5	3	0	52	1.68	18.424	11.4	0	0	5	22	1	0	119	100	80	1.19	1.4875	0	1	3.57	13	40	0	0	47	40	263	178	0	1.01	13.1	37.2			131	3.5	2.8				57
2022	0	0	0		0	1.5	4	3	0	9.3	0.65	22.0118	0.4	1	0	4		0	0						0	1	6.14	11.5	14	1	0	43	30	200	84	0	1.28	16.3	46.1			131	4.3					36	0.03
2022	0	0	0		0	1	3	3	0	45	1.35	24.6914	8.3	0	0	6	24	0	0	140	90	70	1.55556	2	0	1	8.78	16.1	44	0	0	52	38	109	54	0						129	4.3				2.5	58
2022	0	0	0		0	1.5	2	3	0	38	1.35	20.8505	8.1	1	0	3	22	0	0	110	100	75	1.1	1.46667	0	1	2.84	13.8	125	0	0	43	36	79	41	0	0.93	10.1	26.5			135	3.8	2.9				52
2022	0	0	0		0	2	7	3	0	40	1.44	19.2901	9.7	0	0	3	24	1	0	100	100	80	1	1.25	0	1	1.52	14.1	58	0	0	47	36	52	30	0	1.09	13.9	27.7			126	3	3.7	32			53
2022	0	0	0		0	1	4	3	0	13	1	13	3.8	1	0	5	26	1	0	130	90	65	1.44444	2	0	1	8.82	12.9	34	0	0	41	36			0
2022	0	0	0		0	3	6	3	0	21	1.1	17.3554	5.1	0	0	1	25	1	0	130	90	70	1.44444	1.85714	0	1	7.47	16.2	24	0	0	50	38	120	29	0	1.15	12.2	43.7			130	4.7	4	35		6.7	57
2022	0	0	0		0	1	1	3	0	29	1.1	23.9669	3.8	0	0	1	24	1	0	138	80	60	1.725	2.3	0	1	2.47	11.1	32	0	0	46	35	230	165	0	1.02	13.5	58.9			137	4.2	2			0.8	49
2022	0	0	0		0	1.5	3	3	0	19	1.166	13.9752	4.4	1	0	6	20	1	0	120	80	60	1.5	2	0	1	2.77	14.1	72	0	0	44	39	121	14	0	1.06	14	37.2			133	3.9	1.2	37		1.7	51
2022	0	0	0		0	1.5	6	4	1	65	1.6	25.3906	13.8	1	0	5		0	0						0	1	5	14.4	33	0	0	53	46	250	184	0	1.5	18	53.4			131	2.9	0.05			1.97	50
2022	0	0	0		0	2	3	3	0	50	1.45	23.7812	8.5	1	0	4	20	1	0	130	100	80	1.3	1.625	0	1	8.69	14.9	39	0	0	48	40	134	80	0	1.19	12.6	36.7			136	3.2				1.6	49
2022	0	0	0		0	1.5	6	4	1	20	1.2	13.8889	6.5	0	0	3	26	0	0	106	87	80	1.21839	1.325	0	2	7.87	13.5	17	1	0	50.1	37	249	119	0	0.98	12.6	34.6			129	4.5	0.6				37
2022	0	0	0		0	2	4	3	0	21	0.95	23.2687	3.1	1	0	5	26	0	0	124	100	70	1.24	1.77143	0	1	6.96	13.9	108	0	0	44	38	500	378	0	1.21	15.5	47.3			136	3.5	4.1				40	1.82
2022	0	0	0		0	2	4	3	0	48	1.4	24.4898	9.3	0	0	5	25	1	0	120	100	80	1.2	1.5	0	1	9.8	14.9	33	0	0	44	40	127	111	0	1.2	15.4	34.6			130	3.9	3.4				44
2022	0	0	0		0	2	4	3	0	31	1.3	18.3432	6.5	0	0	2	24	1	0	150	110	90	1.36364	1.66667	0	1	3.04	15.1	42	0	0	51	39	128	45	0	1.11	14.2	39.1			127	3.8	3.4				59
2022	0	0	0		0	2	3	3	0	30	1.17	21.9154	5.3	0	0	2	28	1	0	140	90	70	1.55556	2	0	1	5.83	17.4	52	0	0	56	36	199	74	0	1.04	13.4	38.8			129	4.3	8.1				53
2022	0	0	0		0	4	3	3	0	31	1.3	18.3432	9.5	0	1	5	20	1	0	130	100	80	1.3	1.625	0	1	6.35	18	50	0	1	52	43	101	45	0	1.06	13.7	36.6			127	4.7	0.7	35			66
2022	0	0	0		0	3	4	3	0	40	1.35	21.9479	7.8	1	0	4		0	0	130	80	50	1.625	2.6	0	1	8.15	15.9	15	1	1	50	33	154	87	0	1.54	19.4	47.4			123	3.7	1.9	22			42
2022	0	0	0		0	4	5	3	0	38	1.3	22.4852	7.9	0	0	4	26	1	0	136	110	90	1.23636	1.51111	0	1	4.23	13.7	20	0	0	47.4	41.3	253	105	0	1.13	14.9	40	1.16		133	4.6	1	15		1.8	47
2022	0	0	0		0	3	4	4	1	28	1.18	20.1092	5.7	0	1	4	24	0	0	120	100	80	1.2	1.5	0	2	4.16	15.9	33	0	0	44.8	37	98	17	0	1.4	18.2	36.3			133	4.4	41			1.5	43.3	0.06
2022	0	0	0		0	2	3	3	0	58	1.7	20.0692	12.8	0	0	4	26	0	0	90	90	70	1	1.28571	0	1	4.96	16.1	22	0	0	55	46	149	89.5	0	1.34	17.4	14.4			135	4.8	3.5	25			53
2022	0	0	0		0	2	5	3	0	26	1.05	23.5828	9.1	0	0	4	26	1	0	110	100	80	1.1	1.375	0	1	5.07	13.4	20	0	0	50	40	45	10	0	1.38	17.9	43.2			131	3.9	2	28		2.7	42	0.0466
2022	0	0	0		0	4	10	3	0	7.5	0.6	20.8333	0.4	1	0	4	40	1	0	180	80	60	2.25	3	0	1	6.98	15.9	30	0	0	46	38	324	124	0	1.28	16.3	41.4			129		1	29		3.6	42	0.02
2022	0	0	0		0	3	7	3	0	42	1.38	22.0542	9	0	0	5	26	1	0	120	80	60	1.5	2	0	1	2.43	14.4	11.8	1	0	55	38	239	85	0	1.12	14.7	37.8			136	3.4	29.9	36		2.4	50	0.01
2022	0	0	0		0	1.5	3	3	0	33	1.33	18.6557	8.8	0	1	6	24	0	0	100	90	70	1.11111	1.42857	0	1	6.15	16.1	4	1	1	54	40	137	60	0	0.97	12.9	49.6			123	4.7	1.2			2.7	55
2022	0	0	0		0	2	5	3	0	36	1.25	23.04	8.6	0	1	4	22	1	0	110	85	65	1.29412	1.69231	0	1	2.6	15.6	45	0	0	50	40	83	45	0	1.07	14.1	37.7			130	4	1			1.6	51
2022	0	0	0		0	1	3	3	0	30	1.48	13.6961	11.6	0	0	5	30	1	0	120	100	70	1.2	1.71429	0	1	6.9	18.8	57	0	0	59.1	33	166.2	77.8	0	1.2	15.7	38.8			131	5.7	4.7	29		3.6	99.5	0.01
2022	0	0	0		0	1	4	3	0	38	1.52	16.4474	14.2		0	5	20	0	0	79	90	60	0.877778	1.31667	0	1	5.1	17.8	13	1	0	58	40	89	26	0	1.11	13.1	49.6			131.3	3.73				1.2	95
2022	0	0	0		0	1	4	4	1	67	1.75	21.8776	15.2	0	0	2	25	0	0	120	100	80	1.2	1.5	0	2	1.97	15.3	97	0	0	54	43	68	33	0						132	4.1	7.9				73
2022	0	0	0		0	2	5	3	0	62	1.4	31.6327	9.2	0	1	3	26	1	0	120	80	60	1.5	2	0	1	4.47	14.4	18	1	0	51	44	352	86	0	1.18	12.5	55.3			129	4.6	5.2			3.4	63
2022	0	0	0		0	1	5	3	0	34	1.32	19.5133	9.7	1	0	1	20	0	0	120	95	70	1.26316	1.71429	0	1	4.08	12.9	23.1	0	0	47	40	142	118	0	1.08	13.8	38.2			139	3.1	5.1	28		2.95
2022	0	0	0		0	0.5	4	3	0	16	1.05	14.5125	5.1	1	0	4	39	1	0	140	80	60	1.75	2.33333	0	1	9.37	17.1	22	0	0	44	35	150	65	0	1.12	14.4	36.9			131	4.2	0.7			3.5	45
2022	0	0	0		0	2	4	3	0	18	1.05	16.3265	4.8	0	0	5	30	1	0	110	90	65	1.22222	1.69231	0	1	5.16	15.3	82	0	0	45	35	201	80	0	1	13.2	37.1			125	4.8				3.1	55
2022	0	0	0		0	1	3	3	0	43	1.32	24.6786	7	0	0	6	26	0	0	105	90	70	1.16667	1.5	0	1	8.58	15.5	24	0	0	43	39	438	214	0						129	4.5	21.2				60
2022	0	0	0		0	1	4	3	0	40	1.42	19.8373	11.6	0	0	5	22	1	0	126	105	80	1.2	1.575	0	1	10.96	13.8	7	1	0	46.8	36.3	121	58	0	1.18	15.1	41.1			136	4.1	2	19		2.1	50
2022	0	0	0		0	2	4	3	0	58	1.45	27.5862	11.2	0	0	3	20	1	0	100	100	80	1	1.25	0	1	3.87	15.6	26	0	0			1342	542	1	1	12.9	43.8			127	3.6					58
2022	0	0	0		0	4	6	3	0	36	1.3	21.3018	7.3	0	0	4	25	1	0	130	100	80	1.3	1.625	0	1	4.56	14.1	26	0	1	54	43	97	32	0	1.18	15.5	36.9			129	4	11.5	32		3.4	72
2022	0	0	0		0	2	4	4	1	45	1.4	22.9592	0.9	0	0	6	23	1	0	116	100	90	1.16	1.28889	0	1	3.03	14.1	21.8	0	0	48.7	36	147	870	0	1.31	17	41			133	3.4	4.2	25			41
2022	0	0	0		0	3	6	3	0	18	1.09	15.1502	5.7	1	0	4	24	1	0	150	80	60	1.875	2.5	0	1	4.44	13.3	25	0	0	48	32	287	67	0	1.26	16.5	40.3			124	4	10	30		4	49
2022	0	0	0		0	4	6	3	0	16	1.01	15.6847	4.1	1	0	4		0	0	120	100	80	1.2	1.5	0	1			119	0	0	47	37	73	36	0						132	3.4	1.7			1.3	34
2022	0	0	0		0	2	4	3	0	16	0.98	16.6597	4.8	1	0	6	28	1	0						0	1	5.2	13.4	16	1	0	46	37	156	44	0	1.26	16.4	49.4			130	4.4	1				39
2022	0	0	0		0	2	3	3	0	61	1.6	23.8281	14.8	0	0	5	22	1	0						0	1	4.49	18.9	9.109	1	0	61	46	157	108	0	1.5	19.4	40.9			128	3.4	3.5	32			71
2022	0	0	0		0	1	2	3	0	30	1.3	17.7515	13.3	0	1	3	20	0	0	98	80	60	1.225	1.63333	0	1	3.4	13.7	21	0	0	46.6	32	310	158	0	1.22	15.9	47.5			132	3.7	2.9	27			60
2022	0	0	0		0	1	2	3	0	60	1.6	23.4375	13.7	0	0	5	28	1	0	120	100	80	1.2	1.5	0	1	5.47	17.1	57	0	0	52	45	150	66	0	1.11	14.6	53.5			131	4.4	4.9			2	100
2022	0	0	0		0	1	2	4	1	18			8.5	1	0	4		1	0						0	1	5.71	10.7	38	0	0	44	28	82	25	0	1.21	15.9	40.8			131	3.7	1.9				38
2022	0	0	0		0	4	7	3	0	45	1.35	24.6914	8.5	1	0	4	40	0	0	160	110	90	1.45455	1.77778	0	1	2.64	13.5	43.5	0	0	43.8	35	1297	818	1	1.46	19	43.6			127	4.2	8.5				54
2022	0	0	0		0	1	2	3	0	18	1.1	14.876	8.9	1	0	6	22	1	0	140	85	65	1.64706	2.15385	0	1	3.59	14.7	40.2	0	0	45	36	134	33	0	1.13	14.8	38.6			129	4.3	6			2.4	49
2022	0	0	0		0	1	3	3	0	7.3	0.63	18.3925	0.5	0	1	5	30	0	0	150	90	50	1.66667	3	0	1	8.86	12.4	31	0	0	41	30	460	220	0						132	5	1.3			2.2	39
2022	0	0	0		0	1	2	3	0	26	1.3	15.3846	8.3	1	0	4	20	1	0	110	90	70	1.22222	1.57143	0	1	8	15.5	47	0	0	48	35	98	32	0	0.97	12.5	33.7			134	3.8	2.5			2.5	58
2022	0	0	1	mild	0	4	8	3	0	26	1.18	18.6728	7.3	1	0	4	30	1	0	140	110	70	1.27273	2	1	1	17.9	16.5	55.8	0	0	50.5	12.2	3261	1930	1	2.72	34.8	43.7	0.83		136	3.3	9.6	16		2.3	58	0.9606
2022	0	0	0		0	1	2	3	0	36	1.3	21.3018	6.91667	0	0	5	35	1	0	140	90	70	1.55556	2	0	1	8.27	15.7	68	0	0	48	38	82	29	0	1.05	13.6	34.5			133	3.7	5.6				53
2022	0	0	0		0	2	5	3	0	42	1.4	21.4286	10	0	0	4	30	1	0	120	90	70	1.33333	1.71429	0	1	5.13	18.7	50	0	0	55	45	148	73	0	0.98	12.3	34.8			132	4.7	1.7			2.8	46
2022	0	0	0		0	2	4	3	0	18	1.05	16.3265	4.33333	0	0	4	32	1	0	140	95	75	1.47368	1.86667	0	1	7.17	17.2	90	0	0	52	35	80	30	0	1.14	15	34.2			128	4.4	1	34		7.5	53	0.0146
2022	0	0	0		0	1	5	3	0	22	1.22	14.781	9.75	0	0	4	24	0	0	110	80	60	1.375	1.83333	0	1	6.3	17.3	38	0	0	50	40	68	22	0						130	3.7	4.4				48
2022	0	0	0		0	1	4	3	0	44	1.48	20.0877	10.4167	0	0	3	20	1	0	75	90	70	0.833333	1.07143	0	1	9.61	14.8	89	0	0	44	36	83	43	0	1.15	14.2	38.1			133	3.9	9.3			1.1	57
2022	0	0	0		0	2	4	3	0	28	1.15	21.172	6.75	1	0	4	26	1	0	115	90	70	1.27778	1.64286	0	1	5.89	13.6	147	0	0	50	40	68	53	0	1.07	14.1	31.1			127	3.2	11	36		3.3	52	0.01
2022	0	0	0		0	1.5	3	3	0	22	1.2	15.2778	6.75	0	0	4	24	0	0	100	85	60	1.17647	1.66667	0	1	4.33	14.4	88	0	0	48	40	282	123	0						127	4.2					52
2022	0	0	0		0	1.5	6	3	0	8.2	0.7	16.7347	0.75	1	0	5	32	0	0	135	90	65	1.5	2.07692	0	1	4.66	11.3	87	0	0	42	36	1035	483	1	1.21	15.5	49.2					9.3				33
2022	0	0	0		0	5	2	3	0	64	1.46	30.0244	9	0	0	6	26	1	0	120	100	80	1.2	1.5	0	1	4.11	17.8	56	0	0	53	48	398	265	0	1.5	15.5	40.7			132			26		2.5	60	0.0731
2022	0	0	0		0	1	3	3	0	57	1.7	19.7232	15.9167	0	0	4	20	0	0	90	100	60	0.9	1.5	0	1	4	16.9	67	0	0	52.5	48			0
2022	0	0	0		0	4	6	3	0	14.5	0.92	17.1314	2.08333	1	0	3	28	1	0	118	90	60	1.31111	1.96667	0	1	5.99	16.8	75.5	0	0	52	39	89	50	0	1.17	15.4	180			130	4.9	2.4			3.1	42
2022	0	0	0		0	1	5	3	0	40	1.42	19.8373	3.58333	0	1	6	22	0	0	110	90	70	1.22222	1.57143	0	1	9.91	12.5	21	0	0	52	33	114	71	0	1.18	15.5	47.1			130	3.6	13.9				40
2022	0	0	0		0	1	5	3	0	40	1.28	24.4141	6.58333	0	0	4	30	1	0	110	90	70	1.22222	1.57143	0	1	8.89	15.4	34	0	0	46	35	255	170	0	1.37	17.7	61.8			127	3.5	6.8			2.1	44
2022	0	0	0		0	2	4	3	0	46	1.46	21.58	9.16667	1	0	4	24	1	0	124	95	70	1.30526	1.77143	0	1	2.16	12.6	80	0	0	40	34	59	28	0	1.01	13.4	34.6			133	3.8	5.3	37		1.2	47
2022	0	0	0		0	3	4	3	0	38	1.3	22.4852	7.41667	0	0	5	20	1	0	104	92	80	1.13043	1.3	0	1	4.38	15.3	32	0	0	50	44	774	185	0	1.13	14.8	42.6			128	4.3	1.3	30		2.1	86
2022	0	0	0		0	3	15	3	0	21	1.28	12.8174	8.25	0	0	4	36	0	0	120	90	70	1.33333	1.71429	0	1	3.16	17.7		1	1	49	38	46	14	0	1.62	20.5	50			126	3.5		15.8			42	0.57
2022	0	0	0		0	2	4	3	0	60	1.5	26.6667	12.8333	1	0	6	24	0	0	110	110	90	1	1.22222	0	1	2.7	17.7	16.8	1	0	48	43	195	139	0						131	3.6					52
2022	0	0	0		0	2	3	3	0	42	1	42	11.9167	1	0	4	22	0	0	128	75	60	1.70667	2.13333	0	1	3.11	14.4	35	0	0	49	38	58	20	0	1.16	14.9	35.2			132	3.5	16.2	24			50
2022	0	0	0		0	1	5	3	0	64	1.68	22.6757	9.83333	0	1	5	22	1	0	120	110	90	1.09091	1.33333	0	1	6.51	15.7	12	1	0	55	44	120	39	0						127	4.5	2.6				68
2022	0	0	0		0	2	3	3	0	47	1.52	20.3428	11.75	1	0	5	25	1	0	120	110	90	1.09091	1.33333	0	1	3.21	15	44	0	0	47	37	125	154	0	1.02	13.1	38.6			127	3.6				1.4	61
2022	0	0	0		0	2	3	3	0	19	1.1	15.7025	4.83333	0	0	5	25	1	0	120	90	70	1.33333	1.71429	0	1	5.36	18.2	65	0	0	55	40	66	23	0	1.13	14.5	34.4			129	4.2	1.1			2.8	48	0..01
2022	0	0	0		0	3	7	3	0	36	1.31	20.9778	9.58333	0	0	4	22	1	0	130	90	70	1.44444	1.85714	0	1	5.2	16.8	61	0	0	48	38	119	43	0	1.17	12.4	34.9			130	4.5	2.1			1.9	61
2022	0	0	0		0	1	2	3	0	36	1.4	18.3673	10.3333	0	0	5	28	1	0	136	100	80	1.36	1.7	0	1	10.15	16	41	0	0	53	40	70	25	0	0.88	9.6	30.1			129	3.9	0.7				65
2022	0	0	0		0	1	5	3	0	43	1.4	21.9388	9.83333	0	0	5	20	1	0	110	110	90	1	1.22222	0	1	2.14	13.9	46	0	0	48	32	54	90	0						128	4.4	1.5				54
2022	0	0	0		0	4	5	4	1	40	1.47	18.5108	11.4167	0	0	4	23	1	0						0	1	6.59	15.6	13	1	0			211	108	0	1.34	14	69.3			127	4.3	3	22			50	1.14
2022	0	0	0		0	2	4	3	0	50	1.55	20.8117	14.25	1	1	5	22	1	0	90	90	70	1	1.28571	0	1	5.09	14.7	35	0	0	43	37	73	26	0	1.14	14.6	43.6			131	3.3	6.5				54
2022	0	0	0		0	3	11	3	0	48	1.5	21.3333	12	0	0	5	22	1	0	120	90	70	1.33333	1.71429	0	1	5.45	14.7	38	0	0	48	45	905	266	0	1.45	18.5	54.3	1.04		120	3.4	72.4				58
2022	0	0	0		0	2	3	4	1	64	1.68	22.6757	14.75	0	1	6	20	0	0	95	140	130	0.678571	0.730769	0	1	8.5	17	20	0	0	52	42	356	305	0	1.07	13.8	38			135	3.52	6			1.82	77
2022	0	0	0		0	3.5	6	3	0	30	1.3	17.7515	7.5	1	0	4	20	0	0	130	90	50	1.44444	2.6	0	1	3.41	15.4	40	0	0	50	42	64	22	0						130	4.3	1.3	20		0.8	48
2022	0	0	0		0	3.5	6	3	0	35	1.37	18.6478	11	0	1	5	24	0	0	106	100	80	1.06	1.325	0	1	14.96	15.3	43	0	0	43	39	83	24	0	1.21	15.5	41.3			131	4.1	2.7	22		1	44
2022	0	0	0		0	5	8	3	0	59	1.52	25.5367	10.25	0	0	5	22	0	0	110	100	80	1.1	1.375	0	1	3.82	15.8	61	0	0	48	38.8	117	57	0	1.1	14.1	37.1			122	3.9	1	29		2.3	58
2022	0	0	0		0	5	6	3	0	27	1.28	16.4795	9.33333	0	0	3	20	1	0	140	75	60	1.86667	2.33333	0	1	5.17	15.6	88	0	0	46.5	38	75.7	14.6	0	1.15	12.2	44.5			127	3.9	1.7	26		1.1	83.9
2022	0	0	0		0	4.5	5	3	0	25	1.2	17.3611	8.25	1	0	4	20	1	0	130	80	60	1.625	2.16667	0	1	9.53	18.1	48.5	0	0	55	35	102	38	0	1.17	14.9	40.7			130	4.1	7.2	33		2.7	55
2022	0	0	0		0	3	3	3	0	55	1.53	23.4952	12.5	0	0	3	20	1	0	120	90	70	1.33333	1.71429	0	1	3.15	15.8	74	0	0	48	40	439	178	0	1.3	13.6	92.2			134	4.8	2.3	15		3	83	0.0357
2022	0	0	0		0	5	9	3	0	38	1.4	19.3878	8.25	1	0	4	36	0	0	140	138	89	1.01449	1.57303	0	1	2.22	14.7	41	0	0	48	41	217	110	0	1.13	77	41.73			129	3.7		21		1.2	36	0.01
2022	0	0	0		0	1.5	5	3	0	60	1.63	22.5827	13.25	0	1	5	25	1	0	111	105	85	1.05714	1.30588	0	1	6.57	17.9	30	0	0	55	41	72	46	0	1.31	16.7	48			129	3.9	1	38		5.2	70
2022	0	0	0		0	1.5	6	3	0	6.7	0.6	18.6111	0.333333	1	0	4	34	0	0	132	70	50	1.88571	2.64	0	1	4.4	14.3	47	0	0	45	35	123	35	0	1.38	17.6	46.2			135	5.6					44
2022	0	0	0		0	3.75	7	3	0	47	1.45	22.3543	14.1667	1	0	4	20	1	0	125	90	70	1.38889	1.78571	0	1	2.01	14.2	26	0	1	45	32	145	66	0	1.14	14.7	44.3			126	3.6	12.6			1.6	71
2022	0	0	0		0	6	8	3	0	45	1.3	26.6272	10.1667	0	0	4	24	0	0	100	100	70	1	1.42857	0	1	2.89	15.7	73	0	0	47	40	166	89	0	1.21	15.4	41.4			131	3.9	11.4				50
2022	0	0	0		0	1	2	3	0	9	0.68	19.4637	0.916667	1	0	4	40	1	0	155	90	65	1.72222	2.38462	0	1	9.87	13.2	60	0	0	40	28	188	70	0	1.07	14.1	40.4			126	4.2	1			2.6	39
2022	0	0	0		0	5	6	4	1	16	1.12	12.7551	4.66667	1	0	5	28	1	0	168	82	62	2.04878	2.70968	0	1	9.35	15.4	80	0	0	46	34	183	56	0	1.48	18.8	52			125	4.4	5.2	24		3.4	45
2022	0	0	0		0	7	8	3	0	45	1.4	22.9592	8.83333	1	0	5	24	1	0	100	90	70	1.11111	1.42857	0	1	3.95	15.1	69	0	0	48	37	676	260	0	1.5	15.5	53.5			130	4.1	6.9			3.7	61	0.01
2022	0	0	0		0	2	4	3	0	44	1.39	22.7731	9.16667	0	0	4	30	1	0	120	100	80	1.2	1.5	0	1	7.5	15.6	37	0	0	50	41	160	67	0	1.35	14.1	41.9			128	3.5	1.5			4.4	58
2022	0	0	0		0	2	3	3	0	27	1.38	14.1777	10.4167	0	0	5	21	1	0	85	90	70	0.944444	1.21429	0	1	4.16	16	27	0	0	47	38	55	18	0	1.27	16.6	43.7			129	3.2	2			2.3	42
2022	0	0	0		0	3.5	7	3	0	42	1.48	19.1746	12.5833	0	0	4	24	1	0	100	105	75	0.952381	1.33333	0	1	4.17	14.5	7	1	0			442	203	0	1.39	17.7	46.7	0.4		129	3.9		16		1.7	54	0.39
2022	0	0	0		0	1	8	3	0	10	0.84	14.1723	2.25	1	0	7	30	1	0	120	80	60	1.5	2	0	1	6.57	15.5	93	0	0	46.8	36	185	92	0	1.25	16	36.7			125	5.6	1.7				39
2022	0	0	0		0	3	6	3	0	37	1.62	14.0985	13.4167	1	0	4	25	1	0	86	100	80	0.86	1.075	0	1	3.48	15.7	30	0	1	43	38	50	24	0	1.16	12.3	47.6			134	3.5	2.2				45
2022	0	0	0		0	1	4	3	0	49	1.21	33.4677	10.6667	0	0	3	30	1	0	150	100	80	1.5	1.875	0	1	6.65	15.3	49	0	0	54	40	72	56	0	1.06	13.2	37.1			128	2.9				2.8	51	0.01
2022	0	0	0		0	1	4	3	0	45	1.6	17.5781	13.6667	0	0	6	20	1	0	105	90	70	1.16667	1.5	0	1	3.59	14.4	127	0	0	49	39	132	81	0	1.07	13.8	39.1			137	3.6	4.9				60
2022	0	0	0		0	3	9	4	1	33	1.3	19.5266	9.91667	0	1	5	20	1	0						0	1	4.07	11.2	205	0	0			393	223	0	1.3	16.6	41.9			130	4.3	1	23		2.1	43	0.03
2022	0	0	0		0	5.5	8	4	1	35	1.5	15.5556	9.83333	1	0	5	25	1	0	110	100	80	1.1	1.375	0	2	7.91	16.6	17	1	0	53	31	196	60	0	1.37	17.5	52.1			126	3.8	5.9	22			54	0.03
2022	0	0	0		0	1.5	4	3	0	45	1.7	15.5709	15.1667	0	0	4	18	1	0	80	100	75	0.8	1.06667	0	1	6.83	17.4	78	0	0	53	40	129	54	0	1.17	15	42.1			127	5	2.6				86
2022	0	0	0		0	2	3	3	0	47	1.5	20.8889	13.5	0	0	5	26	0	0	110	100	75	1.1	1.46667	0	1	7.24	16.9	28	0	0	49	40	62	42	0						137	3					59
2022	0	0	0		0	2	4	3	0	50	1.45	23.7812	11	1	0	4	24	1	0	140	100	80	1.4	1.75	0	1	2.77	16.1	35	0	0	47	40	91	29	0	1.07	13.8	35.9			130	4.1	3.6			1.2	49
2022	0	0	0		0	6	9	3	0	60	1.65	22.0386	15.25	0	0	5		0	0	116	120	80	0.966667	1.45	0	1	5.38	19.8	26	0	0	59	41	140.3	181	0	1.47	18.6	47.9			134	3.9	2.5	20		2.2	48
2022	0	0	0		0	2.5	5	3	0	40	1.4	20.4082	8.5	0	0	5	28	1	0	122	110	80	1.10909	1.525	0	1	1.17	13.2	21	0	0	43	38	475	212	0	1.06	13.6	37.8			126	3.5	5.4				49	0.01
2022	0	0	0		0	1.5	4	3	0	28	1.1	23.1405	4.33333	0	0	5	20	1	0	150	102	80	1.47059	1.875	0	1	12.668	5.1	10	1	0	48	31	725	426	0	1.14	14.6	40.9			124	3.9				4.8	53
2022	0	0	0		0	1	2	3	0	33	1.4	16.8367	10.5	0	0	6	24	1	0	120	100	80	1.2	1.5	0	1	4.62	15.3	39	0	0	47.4	41	155	82	0	1	12.9	33.9			138	4.7	7.8			2.7	65
2022	0	0	0		0	2	4	3	0	56	1.45	26.635	9.41667	0	0	5	25	1	0	105	120	100	0.875	1.05	0	1	5.42	16.9	26	0	0	52	40	139	83	0	1.1	14.1	39.9			125					3.67	53
2021	0	0	0		0	1	3	3	0	17.5	1.17	12.784	6.6	1	1	6	24	0	0	140	85	60	1.64706	2.33333	0	1	7.54	16.6	53	0	0	52	40	114	43	0	1.11	14.4	36.6			136	3.5	10.1				37
2021	0	0	0		0	2	3	3	0	18	1.1	14.876	4.8	1	0	5	26	0	0	128	80	60	1.6	2.13333	0	1	5.21	11.4	42	0	0	41	33	267	42	0	1.16	15	58.6			128	4.1	4.3				52
2021	0	0	0		0	2	3	3	0	24	1.25	15.36	8	0	0	5	20	0	0	90	80	50	1.125	1.8	0	1	3.53	14.4	94	0	0	48	42	239	103	0	1	13.1	34.8			131	3.9	3.2				51
2021	0	0	0		0	4	6	3	0	26	1.2	18.0556	3.8	0	0	4		1	0	130	80	60	1.625	2.16667	0	1	2.51	11.3	38	0	0	46	36	568	192	0	1.18	15.1	57.1			126	3.8	27.6	13			33	0.01
2021	0	0	0		0	1	3	3	0	26	1.3	15.3846	6.6	1	0	5	24	1	0	136	100	80	1.36	1.7	0	1	5.15	17.2	46.4	0	0	54	39	353	136	0	1.31	16.9	43			128	4.7	4.9				53	0.01
2021	0	0	0		0	1	2	3	0	17	1	17	3.3	0	0	1	24	0	0	118	95	85	1.24211	1.38824	0	1	3.95	12	43.1	0	0	46	30	307.2	127.6	0	1.13	14.6	440			132	3.6	11.2				37
2021	0	0	0		0	1	2	3	0	13.8	0.8	21.5625	3	1	0	5	28	1	0						0	1	8.82	14.9	73	0	0	42.7	35	108	50	0						129	4.9	9.3				49
2021	0	0	0		0	2	4	3	0	13.4	1	13.4	4.5	1	0	5	28	0	0	120	80	60	1.5	2	0	1	3.41	13.4	122	0	0	44	39	195	239	0						132	3.8	2.8	34			47
2021	0	0	0		0	1	6	3	0	47	1.44	22.6659	10.2	0	0	4	30	0	0	122	110	70	1.10909	1.74286	0	1	13.86	13.6	62	0	0	37	30	2217	660	1	1.21	12.8	40.1	1.75		122	3.5	16.2				47
2021	0	0	0		0	2	3	3	0	8.8	0.67	19.6035	0.6	0	0	4	30	1	0	145	108	80	1.34259	1.8125	0	1	4.81	14	57.1	0	0	44	30	146	27	0	1.01	13.2	42.5			124	5	3.6				39	0.0233
2021	0	0	0		0	2	5	3	0	8	0.67	17.8213	0.5	0	0	1	30	1	1						0	1	6	11.5	36	0	0	43	23	85	30	0	1.45	22	145			128	4.5					33
2021	0	0	0		0	5	5	3	0	41	1.42	20.3333	9.6	1	0	4	24	1	0	120	105	80	1.14286	1.5	1	1	3	14	62	0	0	53	42	81	68	0	1	83	43			130	4	2.7				65	0
2021	0	0	0		0	1	4	3	0	43	1.42	21.3251	11.6	1	1	5	22	1	0	115	100	80	1.15	1.4375	0	1	4.48	15.3	27	0	0	46	40	142	64	0	1.27	16.3	40.4			131	3.3	2.9				51	0.01
2021	0	0	0		0	3	3	3	0	35	1.3	20.7101	8.7	0	0	3	24	0	0	120	90	60	1.33333	2	0	1	7.14	12.2	47	0	0	45	36	342	148	0	1.63	14.4	44.1			126	4					38
2021	0	0	0		0	2	6	3	0	16.5	0.95	18.2825	3.5	1	0	1	32	0	0	120	90	70	1.33333	1.71429	0	1	3.71	11.1	53	0	0	45	35	81	70	0						134	3.6					49
2019	0	0	0		0	1	3	3	0	35	1.3	20.7101	7.5	0	0	5	24	1	0	120	90	70	1.33333	1.71429	0	1	4.45	16.7	46	0	0	47	36	203	142	0	1.14	15.1	34.7			130	2.8	2.7				48
2019	0	0	0		0	3	3	3	0	26			6.3	1	0	4	25	1	0	120	100	75	1.2	1.6	0	1	4.1	15.4	105	0	0	48	35	72	22	0	1.16	15.2	38			125	4.2	4.4				57
2019	0	0	0		0	1	4	3	0	7.5	0.79	12.0173	0.8	1	0	5	30	1	0	178	96	79	1.85417	2.25316	0	1	2.87	12.4	32	0	0	41	28	168	58	0	1.16	15.2	40.7	0.43		134	3.7	2.4				34
2019	0	0	0		0	1	3	3	0	45	1.6	17.5781	15.6	1	0	5	18	0	0	106	90	70	1.17778	1.51429	0	1	4	15.7	29	0	0	51	33	69	32	0	1.26	17.4	47.6			134	3.3	0.8	18			57.46
2019	0	0	0		0	3	9	3	0	30	1.3	17.7515	0.2	0	1	4		0	0	115	90	70	1.27778	1.64286	0	1	1.59	14.5	34	0	1	58	35	150	40	0				0.45		125	3.7	0.7	21			42
2019	0	0	0		0	1	6	3	0	64	1.65	23.5078	13.3	0	0	7	22	0	0	120	100	90	1.2	1.33333	0	1	4.56	18	60	0	0	51	43	283	139	0	0.93	12.4	40.9			126	4.1					63
2019	0	0	0		0	1	2	3	0	59	1.66	21.4109	5.8	0	0	3	21	0	0	96	120	100	0.8	0.96	0	1	4.3	17	17.1	1	0	52	48	75	32	0	1.02	13.5	39.4			135	4	5.2				62
2019	0	0	0		0	1	5	3	0	21.5	1.2	14.9306	6.7	0	0	5		0	0	100	80	60	1.25	1.66667	0	1	3.51	13.9	26	0	0	42	35	101	23	0						129	4					37
2019	0	0	0		0	2	2	3	0	18	1.25	11.52	7.1	1	0	5	25	1	0	120	80	50	1.5	2.4	0	1	13.2	14.6	22	0	0	47	32	105	39	0	1.72	22.5	46.2			126	4.8					48
2019	0	0	0		0	1	4	3	0	39	1.49	17.5668	11.1	1	0	5	25	1	0	130	80	60	1.625	2.16667	0	1	6.88	16.6	16.1	1	0	49	32	151	58	0	1.61		52.7			133	3.6	1.2				55
2019	0	0	0		0	2	3	3	0	38	1.57	15.4164	11.4	1	0	5	26	1	0	98	90	70	1.08889	1.4	0	1	5.79	16.8	33	0	0	55	38	58	21	0	1.25	16.4	41			131	4	2.3				52
2019	0	0	0		0	1	2	3	0	49	1.4	25	10.8	0	0	7	22	0	0	120	110	90	1.09091	1.33333	0	1	6.6	15.4	15	1	0	48	39	98	121	0	0.98	13.1	35.5			133	3.1	2.3				44
2019	0	0	0		0	3	4	3	0	35	1.28	21.3623	8.1	0	0	4	26	0	0	110	110	100	1	1.1	0	1	5.02	14.6	60	0	0	54	38	81	41	0	1.2	15.7	38.1			136	4.4	7.1				47
2019	0	0	0		0	2	3	3	0	44	1.52	19.0443	11.5	0	0	4	22	1	0	100	100	80	1	1.25	0	1	10.3	15	35.2	0	0	45	41	173	104	0	1.03	13.7	37.8			133	4.1	1.7	24			73
2019	0	0	0		0	1	1	3	0	16	1.1	13.2231	4.9	0	0	5	20	0	0	110	80	60	1.375	1.83333	0	1	6.61	11.2	30	0	0	46	34	73	26	0						129	3.9					39
2019	0	0	0		0	3	5	3	0	25	1.04	23.1139	5.7	0	0	5	30	1	0	128	90	70	1.42222	1.82857	0	1	5.74	12.9	12	1	0	51	37	48	29	0	1.73	22.4	56.2			131	3.4	1				35
2019	0	0	0		0	2	3	3	0	40	1.3	23.6686	7.6	0	0	4	30	1	0	130	100	75	1.3	1.73333	0	1	5.69	16.2	86	0	0	50	42	85	51	0	1.06	13.9	36.3			131	3.4	2.1				49
2019	0	0	0		0	3	7	3	0	45	1.47	20.8247	12.3	0	0	6	24	1	0	120	100	75	1.2	1.6	0	1	9.09	18.5	22	0	0	56	37	53	22	0	1.62	21	180			133	3.6		18			47
2019	0	0	0		0	1	3	3	0	13.3	1	13.3	3.9	0	0	6	48	0	0	135	80	60	1.6875	2.25	0	1	7.78	15.1	42	0	0	52	40	238	110	0						127	4.3	1.4				42
2019	0	0	0		0	2	3	3	0	34	1.24	22.1124	5.8	0	0	4	30	0	0						0	1	4.2	15.4	75	0	0	52	39	180	96	0	1.04	14	36			128	4.3	8.5				44.2
2019	0	0	0		0	3	4	3	0	21	1.2	14.5833	6.7	1	0	4	26	1	0	126	95	75	1.32632	1.68	0	1	4.38	17.1	35.5	0	0	56	41	455	221	0						119	4.1					83
2019	0	0	0		0	2	3	3	0	32	1.36	17.301	9.8	0	0	4	20	1	0	110	110	90	1	1.22222	0	1	5.25	16.7	55	0	0	50	36			0
2019	0	0	0		0	1	5	3	0	45	1.55	18.7305	13.7	0	0	5	22	1	0	130	100	80	1.3	1.625	0	1	3.06	15	86	0	0	45	40	85	52	0	1.06	14.4	33			129	4.2	3				71
2019	0	0	0		0	1	2	3	0	22	1.09	18.517	7.1	1	0	5	24	1	0	130	90	70	1.44444	1.85714	0	1	5.48	17.2	58	0	0	54	34	442	208	0	1.42	18.4	43.4			132	4.4		34			67
2019	0	0	0		0	2	4	3	0	31	1.27	19.22	6.7	1	0	5	26	1	0	161	100	80	1.61	2.0125	0	1	8.13	17.1	33	0	0	54	35	165	63	0	1.89	24.3	53.7			130	3.8	11.7				59
2019	0	0	0		0	1	2	3	0	39	1.27	24.18	8.8	1	0	5	20	0	0	120	80	50	1.5	2.4	0	1	2.84	12.6	16.4	1	0	52	34	200	112	0	1.02	13.5	38.3			132	3.9					40
2019	0	0	0		0	2	3	3	0	41	1.62	15.6226	13.8	1	0	5	20	1	0	90	80	70	1.125	1.28571	0	2	2.77	15.1	15	1	0	55	41	53	19	0	1.06	14	39.5			133	3.6					55
2019	0	0	0		0	2	5	3	0	14	1	14	5	1	0	5	28	1	0	126	85	60	1.48235	2.1	0	1	4.9	15	40	0	0	50	32	93	34	0	1.05	13.9	39.5			128	3.7					45
2020	0	0	0		0	2	3	3	0	25	1.24	16.2591	6.8	0	0	4	25	1	0	90	80	60	1.125	1.5	0	1	3.28	17.2	55	0	0	50	37	100	36	0	1.1	14.6	43.4			131	4.6	4.4				49
2020	0	0	0		0	1	4	3	0	30	1.45	14.2687	12.2	0	0	4	24	1	0	118	110	90	1.07273	1.31111	0	1			23	0	0	48.2	33.3	86	31	0	1.26	16.6	47.4			132	3.7				1.5	41	0.0026
2020	0	0	0		0	1	2	3	0	25	1.3	14.7929	10.3	0	0	6		0	0						0	1	6.22	13.2	26	0	0	40.4	37	66	20	0						136	3.5	1.1				50
2020	0	0	0		0	1	5	3	0	34	1.41	17.1018	8.8	0	0	4	20	0	0	100	100	80	1	1.25	0	1	5.65	15.7	39.1	0	0	50	36	152	38	0	1.28	16.6	49.2			131	6.6	9.7				67
2020	0	0	0		0	2	4	3	0	25	1.28	15.2588	7.1	1	0	5		0	0	120	90	60	1.33333	2	0	1	4.4	12.2	12	1	0	45	38	72	20	0						141	3.8					49
2020	0	0	0		0	2	4	3	0	20	1.15	15.1229	7.3	0	0	4	20	1	0	120	90	70	1.33333	1.71429	0	1	7.12	17	33.2	0	0			217	116	0	1.05	14	38.8			128	4.6		38			53
2020	0	0	0		0	3	5	3	0	55	1.52	23.8054	13.6	1	0	5	20	0	0	96	80	55	1.2	1.74545	0	1	9.95	15.8	9	1	0	51	35	1156	509	1	1.7	22	64.3			130	3.9	1.7			2.1	49
2020	0	0	0		0	4	5	3	0	32	1.18	22.9819	6.4	1	0	4	20	1	0	140	80	60	1.75	2.33333	0	1	8.1	15.8	44.1	0	0	49	37	219	109	0	1.34	17.4	44.3			129	3.5	12.2			5	67
2020	0	0	0		0	1	3	3	0	24	1.2	16.6667	5.2	1	0	6	26	0	0	120	100	80	1.2	1.5	0	1	8.69	14.9	20.4	0	0	47	37	114	59	0						133	4	1.8				43
2020	0	0	0		0	3	4	3	0	38	1.5	16.8889	10.2	1	0	4		0	0						0	1	3.8	17.9	25	0	0	52.9	46	48	19	0	1.29	16.7	46.6			141	4.9	2.4			1.1	48	0.0016
2020	0	0	0		0	1	3	3	0	42	1.52	18.1787	11.8	1	0	6	22	1	0	78	100	80	0.78	0.975	0	1	6.5	14.6	69	0	0	43.7	39	61	31	0	1.08	14.1	39			136	3.8					63
2020	0	0	0		0	4	11	3	0	15.5	0.93	17.9211	2.7	0	0	4	36	1	0	150	80	60	1.875	2.5	0	1	6.61	16.3	47	0	0	55	38	682	287	0	1.15	15	44.5			130	4.8	13.3				59
2020	0	0	0		0	2	5	3	0	47	1.63	17.6898	13.6	1	0	4	20	0	0	120	100	80	1.2	1.5	0	1	3.33	16.3	12.5	1	0	53	51	153	54	0	1.15	15	46.8			130	3.4	24				70
2020	0	0	0		0	1	3	3	0	66	1.6	25.7812	14	1	0	5	24	0	0	90	80	60	1.125	1.5	0	1	3.16	13.6	49	0	0	44	32	872	328	0	1.32	17.1	51.7			130	3.1	2			1.8	49
2020	0	0	0		0	1	3	3	0	18.5	1.24	12.0317	7.3	1	0	6	24	1	0	100	85	60	1.17647	1.66667	0	1	2.63	14.4	24.8	0	0	44.1	40	229	82	0	1.28	17	60	0.73		128	3.2	4.5			2.3	52	0.01
2020	0	0	0		0	3	6	3	0	27	1.34	15.0368	11.1	0	0	5	22	1	0	100	120	100	0.833333	1	0	1	2.29	10.8	18	1	0	42	30	137	56	0	1.32	17.3	40.4			133	2.8	0.9			0.9	34
2020	0	0	0		0	3	9	3	0	25	1.19	17.6541	6	1	0	6	24	1	0	130	100	80	1.3	1.625	0	1	9.11	17.2	33.2	0	0	53	37	487	192	0	1.09	14.6	36			128	4.8	9.3			2.9	48
2020	0	0	0		0	2	4	3	0	31	1.09	26.0921	7.3	0	0	4		0	0	100	100	80	1	1.25	0	1	5.8	18.01	22.4	0	0	54.11	45	158	57	0	2.94	37.8	101.1			133	4.5					53
2020	0	0	0		0	1	2	3	0	30	1.36	16.2197	6.9	1	0	3		0	0						0	1	4.5	15.3	16	1	0	48	38	127	148	0	1.14	15.2	42.5			133	4.8					55
2020	0	0	0		0	3	6	3	0	37	1.36	20.0043	8.8	0	0	3	20	1	0	110	110	90	1	1.22222	0	1	10.3	16.9	23.1	0	0	51.5	42	67	41	0	1.08	14.5	34.5			131	3.2	4.6				52
2020	0	0	0		0	2	5	3	0	14	1.24	9.1051	5.9	1	0	4	34	0	0	130	80	60	1.625	2.16667	0	1	5.87	12.3	85	0	0	39	34	61	15	0						138	3.9	7.7				35
2020	0	0	0		0	3	7	3	0	28	1.31	16.3161	8.9	1	0	5	28	1	0	160	110	90	1.45455	1.77778	0	1	3.09	16.1	18	1	0	50	38	194	75	0	1.33	17.2	40.7			127	4	3.9	26			52
2020	0	0	0		0	2	4	3	0	30	1.5	13.3333	12.9	0	0	3	20	0	0	103	110	90	0.936364	1.14444	0	1			83	0	0	41.1	36.3	71	23	0	0.93	12.5	36.1			134	4.1	1
2020	0	0	0		0	2	2	3	0	20	1.07	17.4688	5.9	1	0	5	25	1	0	110	100	70	1.1	1.57143	0	1	7.95	4.99	30	0	0	43	33	74	23	0						131	4.1					46
2020	0	0	0		0	2	5	3	0	18	1.12	14.3495	6.3	1	0	5		0	0	104	97	75	1.07216	1.38667	0	1	12.3	14	35	0	0	44	39	108	61	0	1.18	15.8	34.3			135	3.8	1.5			3.6	57
2020	0	0	0		0	1	2	3	0	26	1.18	18.6728	5.4	0	0	6	30	1	0	145	100	80	1.45	1.8125	0	1	13.6	17.9	52.3	0	0	51	38	182	155	0	0.96	12.7	27.1			133	4.3	8.7				49
2020	0	0	0		0	2	4	3	0	49	1.53	20.9321	11.4	0	0	4		0	0	110	100	80	1.1	1.375	0	1	4.9	14.2	11	1	0	47.1	40	85	53	0	1.29	16	41.4			135	3.4					44
2020	0	0	0		0	1	7	3	0	15	0.9	18.5185	2.7	1	0	5	32	0	0	150	90	70	1.66667	2.14286	0	1	7.33	14.1	128	0	0	50	36	141	32	0						123	4.6					42
2020	0	0	0		0	2	9	3	0	25	1.2	17.3611	5.8	1	0	7		0	0						0	1	6.98	10.5	88	0	0	38	34	1509	381	1	1.41	61	61.4	1.9		133	3.9		29		1.3	52.6
2020	0	0	0		0	4	12	3	0	12	0.88	15.4959	2.9	1	0	6	30	1	0	130	90	70	1.44444	1.85714	0	1	6.78	13.4	26	0	0	49.45	36	3323	901	1	1.44	61	50.8			128	4.6	1.6	16		2.5	35
2020	0	0	0		0	2	4	3	0	32	1.38	16.8032	6.7	0	0	7	25	1	0	130	90	70	1.44444	1.85714	0	1	5.31	16	37	0	0	50	41	3177	1017	1	1.26	16.9	50.4	1.15		124	4.9	9.8	32		2.1	54	0.06
2020	0	0	0		0	3	5	3	0	23	1.28	14.0381	8.8	1	0	4		0	0	140	100	80	1.4	1.75	0	1	3.71	13.4	24	0	0	54	42	987	256	1	1.54	55	49.5			127	4.3				1.5	46	0.0109
2020	0	0	0		0	2	3	3	0	40	1.4	20.4082	11.6	0	0	4	24	1	0	110	90	70	1.22222	1.57143	0	1	3.95	12.8	15	1	0	46.7	37	114	49	0	1.41	18.7	43.3			133	4.3				0.9	49	0.01
2020	0	0	1	mild	0	3	5	3	0	38	1.55	15.8169	15	1	0	4	30	1	0	114	85	60	1.34118	1.9	0	1	8.26	12	54	0	0	43	34.2	1816	598	1	2.06	26.8	180			136	2.9		32			94
2020	0	0	0		0	1	5	3	0	58	1.47	26.8407	10.3	0	0	5	20	1	0	108	90	70	1.2	1.54286	0	1	5	14.1	43	0	1	46	36	234	160	0	1.07	14.3	37.4			125	3	2.1				54
2020	0	0	0		0	2	3	4	1	20	1.18	14.3637	7.3	1	0	5	25	1	0						0	2	10.18	15.6	59	0	0	51	36	110	50	0	1.04	13.9	33.6			133	3.4	0			3.6	42	0.01
2020	0	0	0		0	3	5	3	0	20	1.08	17.1468	6.3	1	0	5	24	0	0	140	100	80	1.4	1.75	0	1	4.25	15.6	38	0	0	47	37	146	33	0	1.1	14.7	36.4			127	4.2	5				52
2020	0	0	0		0	1.5	5	4	1	17.4	0.94	19.6922	4.1	0	0	4	30	0	0	150	90	70	1.66667	2.14286	0	1	13.3	17.5	33.7	0	0	55	33	128	22	0	1.06	14.2	34.8			128	4.5	13.1				57
2020	0	0	0		0	2	6	3	0	31	1.1	25.6198	4.3	1	0	4	26	0	0	150	110	85	1.36364	1.76471	0	1	4.06	16	39.2	0	0	47.3	38	207	48	0						132	3.1	4.5				49
2020	0	0	0		0	2	4	3	0	19.5	1.12	15.5453	4.8	1	0	5	26	0	0	140	80	60	1.75	2.33333	0	1	5.26	18	23.4	0	0	54.6	45	436	243	0	1.05	13.8	49.9			132	4.4	2.2				56
2020	0	0	0		0	1	3	3	0	14	1	14	3.9	1	0	6	24	0	0	108	80	60	1.35	1.8	0	1	7.53	16.5	43	0	0	54	39	232	98	0	1.26	16.4	37			127	5.6	0.7			1.7	49
2020	0	0	0		0	1	2	3	0	25	1.23	16.5246	7.5	1	0	5	20	0	0	100	70	50	1.42857	2	0	1	8.5		36	0	0			87	20	0												46
2020	0	0	0		0	1	2	3	0	19	1.08	16.2894	3.9	0	0	5	25	0	0	112	85	60	1.31765	1.86667	0	1	8.76	12.5	63.4	0	0	41.1	35	325	196	0	1.16	15	40.7			133	4.2	19.3				47
2020	0	0	0		0	1	4	3	0	43	1.63	16.1843	14.7	0	0	4	24	1	0	110	110	90	1	1.22222	0	1	3	13.7	107	0	0	49	40	75	27	0	1.2	15.9	35.1			133	4.1				1.3	69
2020	0	0	0		0	1	5	3	0	66	1.53	28.1943	12	0	0	6	22	0	0	113	100	80	1.13	1.4125	0	1	2.88	16	26.7	0	0	49	37	842	290	0	1.09	14.3	53.1			131	3.7				4.7	61
2020	0	0	0		0	2	3	3	0	33	1.5	14.6667	13.2	1	0	4	22	0	0	82	95	60	0.863158	1.36667	0	1	2.21	15.2	47	0	0	51	42	87	22	0	0.94	12.7	36.2			130	4.3	2.1				61
2020	0	0	0		0	5	5	3	0	32	1.25	20.48	7.2	0	0	6	20	0	0	113	100	80	1.13	1.4125	0	1	5.1	15.1	12	1	0	46	37.3	122	26	0	1.21	11.9	50			128	3.6	7.9			2	46
2020	0	0	0		0	1.5	4	3	0	31	1.31	18.0642	8.1	1	0	5	20	1	0	140	100	85	1.4	1.64706	0	1	3.97	15.5	31.2	0	0	48	39	115	24	0	1.2	16.1	36.9			129	3.8	2.5			2.2	50
2020	0	0	0		0	3	6	3	0	19.6	0.97	20.8311	3.5	1	0	5	44	1	0	170	100	70	1.7	2.42857	0	1	5.39	13.9	63	0	0	45	31	367	111	0	1.9	25.1	45.1			124	4	1.4			3.6	45
2020	0	0	0		0	1	3	3	0	33	1.32	18.9394	8.8	1	0	5	20	0	0	120	110	90	1.09091	1.33333	0	1	9.19	17.3	35.1	0	0	53.4	39	335	266	0	0.98	13.2	37.6			132	3.9	1			2.2	48	0.01
2020	0	0	0		0	1	3	3	0	51	1.45	24.2568	11.9	0	0	5	25	1	0	130	105	85	1.2381	1.52941	0	1	7.13	17.1	49	0	0	52	39	70	44	0	1.11	14.8	39.3			128	3.7	4.7			3.3	56
2020	0	0	0		0	3	5	3	0	9	0.61	24.187	0.5	1	0	3	30	1	0						0	1	4.03	10.8	50	0	1	48	29	128	40	0	1.16	52	78			127	5.5	0.2	15		0.8	29
2020	0	0	0		0	2	3	3	0	62	1.65	22.7732	11.7	0	0	6	22	0	0	87	100	90	0.87	0.966667	0	1	6.34	17.2	22.2	0	0	50.9	42	207	82	0	1.36	18	42.1			129	5	13.6				60
2020	0	0	0		0	1	3	3	0	50	1.3	29.5858	7.9	0	0	6	24	0	0	120	90	70	1.33333	1.71429	0	1	7.42	15.4	76	0	0	47	39	386	127	0						131	3.7	7.6				46
2020	0	0	0		0	3	4	3	0	43	1.53	18.369	3	1	0	4	20	0	0	90	100	60	0.9	1.5	0	1	2.08	11.4	36	0	0	44	36	62	20	0	1.07	14.3	41.7			136	3.8	3.1			2.2	51
2020	0	0	0		0	3	5	3	0	30	1.32	17.2176	8.1	0	0	5		0	0	85	107	78	0.794393	1.08974	0	1	2.95	15	54	0	0	55	41	187	93	0	0.98	13.1	35.3			129	3.6	6.1				45
2020	0	0	0		0	2	13	3	0	53	1.43	25.9181	9.2	0	0	5	20	1	0	140	100	80	1.4	1.75	0	1	3.76	15.4	37.4	0	0	47	42	2090	574	1	1.21	16.1	43.3			122	3.1	6	37		3.4	60
2020	0	0	0		0	3	7	3	0	24	1.13	18.7955	5.3	1	0	5	28	0	0	105	90	60	1.16667	1.75	0	1	4.31	14.4	41.4	0	0	51	40	1293	518	1						129	3.6	1.9				53
2020	0	0	0		0	1	2	3	0	31	1.31	18.0642	11	1	0	5	20	0	0	100	100	80	1	1.25	0	1	3.82	15.7	13.3	1	0	45.4	38	251	99	0	1.13	15.1	51.9			131	4.7					48
2020	0	0	0		0	1	3	3	0	16	1	16	4.7	1	0	5	20	0	0	140	75	60	1.86667	2.33333	0	1	10.88	14.4	68	0	0	41	34	97	12	0	1.23	16.3	35.2			131	3.8	9.8				37
2020	0	0	0		0	2	3	4	1	42	1.4	21.4286	10.8	0	0	6	25	1	0						0	1	7.55	15.5	50.6	0	0	44	32	437	218	0	1.11	14.6	33.9			125	3.2	11.4			4.4	54	0.0129
2020	0	0	0		0	2.5	5	3	0	20	1.12	15.9439	5	1	0	4	30	0	0	140	100	75	1.4	1.86667	1	1	4.82	16.1	42.6	0	1	48	38	193	120	0						130	3.7	9.7				56
2020	0	0	0		0	1	2	3	0	34	1.35	18.6557	8.7	1	0	5	24	1	0	130	80	65	1.625	2	0	1	5.07	16	79	0	0	46	41	146	71	0	1.31	17.5	35.2			131	4.1	2.9			3.3	55
2020	0	0	0		0	1	13	3	0	8	0.65	18.9349	0.5	0	0	4	42	0	0						0	1	12.2	10.5	30	0	0	49.2	26	2134	189	1	1.66	21.1	39.2			132	4.4					29
2020	0	0	0		0	3	4	3	0	6.5	0.62	16.9095	0.3	0	0	3	30	0	0	130	80	65	1.625	2	0	1	8.47	14.1	11.3	1	0	46	30	999	334	1						128	6.2					45
2020	0	0	0		0	3	4	3	0	21	1.1	17.3554	4.3	0	0	4		0	0	145	90	70	1.61111	2.07143	0	1	4.07	13.6	50.4	0	0	43	28	161	50	0	2.31	30	50.4			129	4.1	1.7				44
2020	0	0	0		0	3	5	3	0	43	1.33	24.3089	10	0	0	4	26	1	0	106	115	95	0.921739	1.11579	0	1	3.34	12	43.8	0	0	40	36	86	28	0	1.19	15.9	48.6			128	3.4	5.3	20		1.1	45	0.003
2020	0	0	0		0	3	6	3	0	51	1.35	27.9835	0.8	0	0	5	36	0	0	110	100	80	1.1	1.375	0	1	3.68	16.5	35.2	0	0	52	45	574	344	0	1.29	17.3	39.2			124	3.4	3.5				54
2020	0	0	0		0	4	8	4	1	24	1	24	4.3	0	0	3	34	1	0						0	1	9.02	15.1	30	0	0	52	40	141	50	0	1.49	19	50.7			128	4.1	16.2			2.3	48
2020	0	0	0		0	2	3	3	0	46	1.3	27.2189	8.1	0	1	5	36	1	0	120	110	90	1.09091	1.33333	0	1	9.51	16.4	12.9	1	0	48	37	1064	504	1	1.33	17.1	53.5			122	3.4	3.1	26		2.7	50
2020	0	0	0		0	2	5	3	0	24	1.21	16.3923	6.4	1	0	4	26	0	0	130	85	65	1.52941	2	0	1	5.63	14.4	52.8	0	0	49	40	191	58	0
2020	0	0	0		0	4	9	3	0	43	1.32	24.6786	7.9	0	0	5	26	1	0	130	90	70	1.44444	1.85714	0	1	5.32	14.2	46	0	0	50	38	848	107	0	1.14	15.3	56.3			125	3.4	39			2.4	55
2020	0	0	0		0	2	6	3	0	53	1.48	24.1965	11	0	0	5	20	0	0	100	90	70	1.11111	1.42857	0	1	5.93	16.4	15	1	0	50	41	146	84	0	1.09	14.2	39.8			129	3.8	3.2				49
2020	0	0	0		0	2	3	3	0	10.5	0.97	11.1595	2.6	1	0	6	24	0	0	124	90	70	1.37778	1.77143	0	1	7.2	12.7	50	0	0	46	37	145	53	0	1.22	15.7	77.9			133	4	7.4	20		1.7	33
2020	0	0	0		0	10	22	3	0	60	1.55	24.974	10	0	0	7	30	0	0	142	96	68	1.47917	2.08824	0	1	2.63	12.5	73	0	0	48	41	622	231	0	1.36	18	106.2			128	3.8	15.58			1.4	57	0.01
2020	0	0	0		0	2	2	3	0	20	1.2	13.8889	6.8	1	0	4	20	0	0	118	90	70	1.31111	1.68571	0	1	3.5	12.4	44	0	0	39	34	96	38	0	1.18	12.3	45.9			141.5	4.21					36
2020	0	0	0		0	2	3	3	0	31	1.4	15.8163	10.5	1	0	5	26	0	0	126	90	70	1.4	1.8	0	1	4.06	15.9	38	0	0	53	42	85	22	0						124	3.5	3.3				59
2020	0	0	0		0	2	2	3	0	38	1.47	17.5853	11.4	0	0	4		0	0	120	100	80	1.2	1.5	0	1	4.56	15.7	37.1	0	0	49	42	177	77	0	1.06	13.8	41.9			128	3.8	10.1			1.7	42
2020	0	0	0		0	4	17	3	0	42	1.5	18.6667	13.6	0	0	4		0	0	130	100	80	1.3	1.625	0	1	7.72	16.8	28	0	0	54	37	3150	1920	1	1.38	18.3	99			129	4.9	12.7			1.8	60	0.2757
2020	0	0	0		0	3	5	3	0	20	1.2	13.8889	4.2	0	0	4	24	1	0	150	90	75	1.66667	2	0	1	5.57	17.1	52.1	0	0	52	40	489	217	0	1.39	18.1	180			127	4.6				3	58
2020	0	0	0		0	2	3	3	0	41	1.48	18.718	11.8	1	0	6		0	0	120	85	65	1.41176	1.84615	0	1	2.87	16.2	17	1	0	48	38	300	91	0						131.3	1.71	4.5			2.67	62.44
2020	0	0	0		0	1	5	3	0	44	1.45	20.9275	13.6	0	1	6	22	0	0	130	110	80	1.18182	1.625	0	1	5.55	15	82	0	0	50	39	65	36	0	1.09	14.6	41.5			135	3.8	6.6				55
2020	0	0	0		0	4	12	3	0	10.8	0.79	17.3049	0.8	1	0	6	42	0	0	160	80	55	2	2.90909	0	1	7.78	14.7	27.9	0	0	45	34	687	330	0	1.14	15.3	40.7			129	4.4				3.2	40	0.0051
2020	0	0	1	mild	0	4	6	3	0	7.5	0.62	19.5109	0.3	0	0	4	40	1	0	140	90	65	1.55556	2.15385	0	1	10.6	10.8	28.7	0	0	42	20	1276	324	1	1.97	25.7	72	0.99		129	4.8		20		6.9	34	0.0233
2020	0	0	0		0	2	8	3	0	27	1.4	13.7755	10.4	0	0	4	25	0	0	108	80	65	1.35	1.66154	0	1	4.66	14.9	56	0	0	48	41	221	73	0						130	3.6	3.1				50
2020	0	0	0		0	2	5	3	0	24	1.25	15.36	6.5	1	0	5	30	1	0	115	90	70	1.27778	1.64286	0	1	4.3	11.4	40	0	0	43	34	55	16	0	1.24	16.5	38.2			134	3.6	1.4			0.9	38
2020	0	0	0		0	1	4	3	0	32	1.3	18.9349	7.9	1	0	3		0	0	120	100	80	1.2	1.5	0	1	3.01	13.6	183	0	0	40	38	52	16	0						136	3.5	4				56
2020	0	0	0		0	3	10	3	0	20	1.08	17.1468	4.7	0	0	6	30	0	0	130	95	70	1.36842	1.85714	0	1	8.72	17.5	49	0	0	50	42	173	23	0	0.91	12.4	36.6			122	3.8					47
2020	0	0	0		0	2	27	3	0	23	1.1	19.0083	5	1	0	4		0	0	120	110	90	1.09091	1.33333	0	1	3.7	13.1	14	1	0	51.9	34.5	63	15	0	1.29	17.3	39.1			133	4					41
2020	0	0	0		0	4	5	3	0	18.5	1.06	16.4649	10.3	1	0	3	30	1	0	124	100	80	1.24	1.55	0	1	4.7	15	34	0	0	50	41	65	21	0	1.4	61	54.9			132	3.3	3.1			1.3	37
2020	0	0	0		0	4	5	3	0	22	1.17	16.0713	5.7	1	0	5	22	1	0	120	100	80	1.2	1.5	0	1	1.31	14	24.6	0	0	45	31	79	17	0	1.19	15.8	41.7			125	4.5	2.7	22		1.9	38	0.0052
2020	0	0	0		0	4	6	3	0	28	1.2	19.4444	6.5	1	0	4	30	0	0	125	80	60	1.5625	2.08333	0	1	2.5	15	36	0	0	50	35	180	70	0	1.65	21.3	43.7			129	3.9		17		2.23	39
2020	0	0	0		0	4	4	3	0	42	1.6	16.4062	14.8	0	0	4	20	0	0	105	80	50	1.3125	2.1	0	1	3.13	15	95	0	0	48	43	35	22	0	1.1	14.3	117.7			134	3.5	3.8				67
2020	0	0	0		0	1	2	3	0	30	1.32	17.2176	8.1	1	0	5		0	0	100	95	80	1.05263	1.25	0	1	4.91	13.6	58	0	0	44	38.5	63	30	0	1.13	14.6	34.9			136	4	1.9				41
2019	0	0	0		0	1	3	3	0	19			7.3	1	0	5	24	1	0	115	100	80	1.15	1.4375	0	1	3.2	13.3	55.5	0	0	45	34	229	95	0						130	3.9	3.5				48
2019	0	0	0		0	1	1	3	0	62	1.57	25.1532	15.6	1	0	6	24	1	0	85	115	90	0.73913	0.944444	0	1	5.42	15.6	83	0	0	49	40	66	36	0	1.03	13.7	34			138	3.6					73
2019	0	0	0		0	2	4	3	0	24	1.01	23.5271	4.2	0	0	4		0	0	120	120	70	1	1.71429	0	1	5.65	15.2	90	0	0	47	38	1227	693	1						133	4	1.9				44
2019	0	0	0		0	1	2	3	0	39	1.5	17.3333	12.3	1	0	5		0	0							1	7.8	16.4	45	0	0	55	43	102	51	0	1.26	16.6	36.9			132	3.7	51
2019	0	0	0		0	2	4	3	0	30	1.4	15.3061	12.6	1	0	4	20	1	0	130	85	60	1.52941	2.16667	0	1	5.23	18	21	0	0	56	49	87	32	0	1.11	14.7	38.9			123	4.1					55
2019	0	0	0		0	4	9	3	0	28	1.3	16.568	10.8	0	0	5	20	1	0	120	90	70	1.33333	1.71429	0	1	6.08	16	43	0	0	55.9	40.7	642	277	0	2.05	26.6	62.1			126	4.6	7.4				44
2019	0	0	0		0	2	3	3	0	40	1.4	20.4082	8.2	0	0	5	25	1	0	100	100	80	1	1.25	0	1	1.87	13.2	1	1	0	48	34	173.12	259.56	0	1.33	17.5	48.3			128	4.43	1.9	26		1.5	60.59	0.0113
2019	0	0	0		0	2	6	3	0	36	1.38	18.9036	11.1	0	0	5	20	1	0	90	90	70	1	1.28571	0	1	2.79	14.2	3.3	1	0	47	33	88	52	0	1.1	15.4	40.6			127	3.9					45
2019	0	0	0		0	3	4	3	0	20	1.22	13.4372	8.8	0	0	5		0	0	92	110	70	0.836364	1.31429	0	1	2.83	12.8	8.1	1	0	45	37	1330	767	1	1.19	15.8	45	0.83		129	3.5	6.8	33			53
2019	0	0	0		0	2	25	3	0	25	1.3	14.7929	9.7	0	1	4	20	1	0	120	85	60	1.41176	2	0	1	7.63	13.5	166	0	0	46	36	108	58	0	1.15	15.2	47.2			129	4		26		1.8	49
2019	0	0	0		0	1	4	3	0	42	1.51	18.4202	11.8	0	0	4	20	1	0	80	115	90	0.695652	0.888889	0	1	3.15	13.5	93	0	0	46	38	107	16	0						131	4.5	2.8
2019	0	0	0		0	4	3	3	0	30	1.3	17.7515	7.4	1	0	3	30	1	0	140	90	70	1.55556	2	0	1	4.72	16.6	24.1	0	0	48	38	63	23	0	1.02	13.6	32.8			133	4.3		37			59
2019	0	0	0		0	2	3	3	0	18	1.01	17.6453	4.4	1	0	5	30	1	0	142	90	70	1.57778	2.02857	0	1	5.77	12.2	56.7	0	0	50	38	103	25	0						127	4.9				4.1	45
2019	0	0	0		0	4	12	3	0	7.2	0.7	14.6939	0.4	0	0	3	42	1	0	158	80	60	1.975	2.63333	0	1	4.14	17.3	68	0	0	48	36	201	58	0	1.64	21.5	120			132	5	4.6			3.8	42
2019	0	0	0		0	4	5	3	0	25	1.12	19.9298	5.5	1	0	5	34	1	0	160	80	50	2	3.2	0	1	13.8	15.3	4.27	1	1	51	38	437	211	0	1.79	23.4	61.6			128	4.1	4.7	31		2.5	64
2019	0	0	0		0	1	5	3	0	55	1.6	21.4844	10.3	0	0	6	24	1	0	110	100	80	1.1	1.375	0	1	4.97	14.3	61	0	0	54	44	289	183	0	1.28	16.9	39.6			131	3.4	16.5			3.6	67
2019	0	0	0		0	2	2	3	0	32	1.3	18.9349	0.5	1	0	5		0	0	102	100	80	1.02	1.275	0	1	9.31	16.5	72.4	0	0	45	38	89	43	0	1	13.3	33.6			134	3.9					48
2019	0	0	0		0	2	3	3	0	20			8.4	1	0	5	28	1	0	100	85	65	1.17647	1.53846	0	1	4.27	12.5	20.4	0	0	41	33	171	58	0	1.07	12.1	49.9			132	4				0.9
2019	0	0	0		0	2	4	3	0	21	1.2	14.5833	5.8	0	0	5	32	1	0	120	80	60	1.5	2	0	1	6.27	18.1	22.8	0	0	56	40	135	49	0	1.08	14.3	34			127	3.9	2.9			4.9	61
2019	0	0	0		0	2	4	3	0	7.5	0.68	16.2197	0.6	1	0	5	36	0	0	165	90	70	1.83333	2.35714	0	1	4.26	12.4	14.9	1	0	40	28	392	162	0	1.22	16.1	46.9			128	5.5	2.1				37
2019	0	0	0		0	4	11	3	0	16	0.98	16.6597	3.8	0	0	4	24	0	0	140	95	75	1.47368	1.86667	0	1	7.01	16.7	49	0	0	45	36	1352	433	1	1.52	20	113			130	5.1	23.8	18			47	0.016
2019	0	0	0		0	1	3	3	0	38	1.5	16.8889	13.6	0	0	5	26	1	0	100	100	75	1	1.33333	0	1	3.3	15.8	18	1	0	53.8	40.7	54	20	0	1.44	19	48.7			134	4		20			56
2019	0	0	0		0	3	4	3	0	39	1.3	23.0769	7	0	0	4	30	0	0	110	95	75	1.15789	1.46667	0	1	3.4	14.6	30.1	0	0	46	40	1042	803	1	1.25	16.5	35.3			131	3.4	8			1.5	39
2019	0	0	0		0	4	6	3	0	15.5	1.05	14.059	3.8	0	0	5	26	0	0	102	90	60	1.13333	1.7	0	1	7.37	14.8	12.6	1	0	47	41	1421	474	1	1.5	19.7	61.8			127	4.6	7.7				45
2019	0	0	0		0	1	2	3	0	41	1.46	19.2344	9.9	1	0	7	22	1	0	100	100	80	1	1.25	0	1	5.97	14.3	35	0	0	45	40	165	83	0						129	4.4	7				47
2019	0	0	0		0	1	2	3	0	22	1.14	16.9283	5.3	0	0	6	25	0	0	112	90	60	1.24444	1.86667	0	1	3.91	17	18.4	1	0	50	40	197	76	0						128	4.2	0.2				51
2019	0	0	0		0	1	2	3	0	42	1.4	21.4286	13.3	0	0	4	24	1	0	110	90	70	1.22222	1.57143	0	1	2.47	14.4	16	1	0	47.4	40.1	82	47	0	1.21	16	46.9			131	4.9					61
2019	0	0	0		0	2	3	3	0	24	1.15	18.1474	5.3	0	0	4	20	1	0	100	85	70	1.17647	1.42857	0	1	3.67	14.3	40	0	0	41	37	88	34	0	1.03	13.7	34.1			131	3.2					42
2019	0	0	0		0	1.5	3	3	0	8	0.72	15.4321	1.3	1	0	6	30	1	0	160	90	70	1.77778	2.28571	0	1	15.21	15	82	0	0	44	34	304	138	0						130	5	2.5				44
2019	0	0	0		0	3	5	3	0	41	1.45	19.5006	7.8	0	0	4	30	0	0	140	85	70	1.64706	2	0	1	5.8	17.3	60	0	0	57	41	257	128	0	1.61	21	44.8			127	5.3	3.2			2.6	61
2019	0	0	0		0	2	4	3	0	28	1.2	19.4444	6.6	0	0	5	20	0	0	120	90	60	1.33333	2	0	1	6.8	16.3	34	0	0	53	38	203	69	0	1.3	17.2	43.6			126	3.3	14.4				47
2019	0	0	0		0	1	3	3	0	8.16	0.73	15.3124	0.8	0	0	3	40	1	0	130	80	60	1.625	2.16667	0	1	8.05	14.4	90.9	0	0	41.1	34	100	69	0						130	4.7	0.2			2.3	39
2019	0	0	0		0	3	6	3	0	25	1.25	16	7.4	1	0	3	21	1	0	126	90	70	1.4	1.8	0	1	3.1	10.9	53	0	0	44	38.2	89	28	0	1.07	11.7	40.6			133	3.2	2.5				40
2019	0	0	0		0	5	7	4	1	37.5	1.38	19.6912	8.8	1	0	4	30	1	0	158					0	2	4.87	16.8	77	0	0	52	42	106	67	0	1.15	15.3	34.9			126	4.6	3.9			3.2	57
2019	0	0	0		0	4	7	3	0	32	1.21	21.8564	6.3	0	1	5		0	0	105	120	70	0.875	1.5	0	1	10.7	14.4	85	0	0		39	4590	1420	1								24	31		3.552	68
2019	0	0	0		0	1	8	3	0	9.4	0.8	14.6875	0.8	1	0	6	26	0	0	116	90	60	1.28889	1.93333	0	1	6.21	11.6	21.8	0	0	42	30	1094	533	1	1.17	15.4	52.3	0.75		125	5	0.3	26			39
2019	0	0	0		0	2.5	6	3	0	8	0.68	17.301	0.8	1	0	4	45	1	0	160	100	70	1.6	2.28571	0	1	8.33	11.3	47	0	0	31	27	516	195	0	1.28	16.9	41.2	0.5		130	4.1	0.9	27		1.8	37	0.0477
2019	0	0	0		0	1	3	3	0	38	1.4	19.3878	9.3	0	0	5	25	1	0	100	110	85	0.909091	1.17647	0	1	2.38	12.4	36	0	0	42	38	218	7019	1	1.03	13	78			133	3.5				2.28	58	0.0232
2019	0	0	0		0	3	3	3	0	16	1.05	14.5125	4.2	0	0	5	25	1	0	104	100	80	1.04	1.3	0	1	7.52	16.8	46.8	0	0	54	35	118	36	0						127	5	2.4				54
2019	0	0	0		0	2	4	3	0	25	1.25	16	5.8	0	0	4	24	1	0	130	90	70	1.44444	1.85714	0	1	3.52	15.4	55	0	0	50	38	132	34	0	1.06	14.1	36.7			130	4.8	4.6			3.2	61
2019	0	0	0		0	2	6	3	0	13.2	0.9	16.2963	4	1	0	5	30	1	0	134	80	60	1.675	2.23333	0	1	4.59	16.3	15.1	1	0	48	31	142	63	0	0.9	12.1	35.9			129	4.9	9.1			3.2	50
2019	0	0	0		0	1	3	3	0	50	1.53	21.3593	12.2	0	1	5	22	1	0	90	110	90	0.818182	1	0	1	1.58	12.2	35	0	0	44	32	347	672	0	1.19	15.6	47.6			133	3.9					52
2019	0	0	0		0	1	2	3	0	35	1.2	24.3056	0	0	0	4	28	1	0	120	110	90	1.09091	1.33333	0	1	5.99	12.3	67	0	0	52	38	270	113	0	1.2	15.8	39.6			125	3.8	13	40		2.55
2019	0	0	0		0	2	2	3	0	45	1.6	17.5781	14.2	1	0	5	22	1	0	90	90	70	1	1.28571	0	1	3.44	13.6	9.51	1	0	46	36	75	44	0						135	3.1	2.6				54
2019	0	0	0		0	1	4	3	0	35	1.28	21.3623	6.3	1	0	6	26	1	0	124	100	80	1.24	1.55	0	1	4.19	15.6	26.7	0	0	49	38	226	93	0						128	3.4					49
2019	0	0	0		0	1	2	4	1	21	1.21	14.3433	7.2	0	0	5	24	1	0	120	90	70	1.33333	1.71429	0	1	7.64	15.1	34	0	0	47	37	96	35	0	1.85	23.6	52.8			129	3.6	2.8				46
2019	0	0	0		0	1	2	3	0	40	1.38	21.004	8.3	0	0	4	25	1	0	140	120	100	1.16667	1.4	0	1	3.61	15.5	32	0	0	49	43	112	56	0	1.32	17.2	120			127	4.2					60
2019	0	0	0		0	1	3	3	0	40	1.4	20.4082	9.9	0	0	4	26	0	0	118	100	80	1.18	1.475	0	1	7.27	14.9	41.9	0	0	44.3	35	201	126	0	1.08	14.3	34.6			131	3.4	10.6	44		4	62	0.0018
2019	0	0	0		0	1	2	3	0	37.5	1.4	19.1327	9.7	0	0	5	20	0	0	127	100	80	1.27	1.5875	0	1	4.17	13.8	57	0	0	46	40.7	179	67.3	0	1.11	14.6	39.2			126	3.6	3.5			1.7	57	0.217
2019	0	0	0		0	1	5	3	0	21	1.08	18.0041	4.2	1	0	4	24	1	0	130	90	70	1.44444	1.85714	0	1	4.36	15	43.7	0	0	45	41	165	68	0	1.18	15.6	39.1			128	3.8	8.1				45
2019	0	0	0		0	0.5	3	4	1	56	1.52	24.2382	10.1	1	0	5	20	1	0						0	1	2.19	12	161	0	0	59	38	28	24	0	2.3	31.3	180			125	3.1	2.3			0.8	45
2019	0	0	0		0	1	3	3	0	25			6.1	1	0	5	24	1	0	110	110	90	1	1.22222	0	1	4.12	14.5	40.4	0	0	47	38	140	66	0	0.94	12.5	41.6			129	4.3	3.2				64
2019	0	0	0		0	5	8	3	0	27			7.8	0	0	4	25	1	0	120	90	70	1.33333	1.71429	0	1	6.4	15.1	30	0	0	45	38	1096	474	1	1.73	23.5	58.7			129	4.2					47
2019	0	0	0		0	4	7	3	0	45	1.35	24.6914	7.7	0	0	5	28	0	1	120	120	100	1	1.2	0	1	5.13	16.3	53	0	0	50	44	408.8	277.1	0		13.1	35.1			123	4.7				2.66	56.96
2019	0	0	0		0	2	5	3	0	32	1.3	18.9349	7.1	1	0	4	38	0	0	110	90	70	1.22222	1.57143	0	1	6.56	13.3	22	0	0	46	34	67	12	0	1.44	17	70			131	4.2	1.3				42
2019	0	0	0		0	1	4	3	0	38	1.5	16.8889	13.5	0	0	4	22	1	0	150	110	90	1.36364	1.66667	0	1	5.17	18.2	34.9	0	0	48	41	101	76	0	1.33	17.3	42.5			125	4.4	1.9				60
2019	0	0	0		0	0.5	2	3	0	18	1.1	14.876	5.7	0	0	6	30	1	0	110	90	65	1.22222	1.69231		1	2.65	13.7	119	0	0	46	37	366	212	0	0.95	1.27	31.1			136	4.5	0.4			0.8	53
2019	0	0	0		0	2	2	3	0	40	1.39	20.7029	10.6	0	0	5	30	1	0	115	90	70	1.27778	1.64286		1	5.23	13	50.3	0	0	45	38	190.2	119.1	0	0.99	13.4	35.7			123	3.43				1.85	45
2019	0	0	0		0	2	4	3	0	85	1.58	34.049	14.8	0	0	3	20	1	0	110	100	80	1.1	1.375		1	2.61	15.2	30	0	0	58	42	90	97	0						130	3.3	4.2			2.36	63
2019	0	0	0		0	5	5	3	0	32	1.28	19.5312	7.5	1	0	4	20	1	0	100	100	80	1	1.25	0	1	7.43	15.5	74	0	0	52	34	169	66	0	1.23	16.1	32.6			130	4.4					54	0.0015
2019	0	0	0		0	2	2	3	0	28	1.4	14.2857	9.9	1	0	6	24	1	0	100	100	80	1	1.25	0	1	4.01	15	32.2	0	0	45	35	173	88	0						128	3.9					57
2019	0	0	0		0	2	3	3	0	42	1.55	17.4818	14.9	1	0	4	22	1	0	65	100	80	0.65	0.8125	0	1	8.27	13.7	27	0	0	47	37	68	42	0	1.14	15	39.4			136	3.4	2.1			0.8	47
2019	0	0	0		0	2	4	3	0	36	1.45	17.1225	9.9	1	0	5	28	1	0	120	100	85	1.2	1.41176	0	1	5.97	16.8	24.3	0	0	49	35	68	37	0						136	3.8	3				60
2019	0	0	0		0	1	4	3	0	38	1.4	19.3878	13.2	1	1	3		1	0	136	100	85	1.36	1.6	0	1	3.81	17.2	259	0	0	53	41	51	78	0	1.13	14.9	28.8	0.7		133	4.1				3.7	67
2019	0	0	0		0	2	3	3	0	55	1.65	20.202	14.2	0	0	4	24	1	0	80	90	70	0.888889	1.14286	0	1	3.5	17.1	10	1	0	56	43	80	37	0	1.27	16.6	44.1			132	4.8	15.6				92
2019	0	0	0		0	1	2	3	0	8.5	0.68	18.3824	0.9	1	0	5	36	1	0	160					0	1	2.9	11.5	127	0	0	42	31	86	25	0	0.9	12	33.8			131	4.1				1.6	43
2019	0	0	0		0	2	4	3	0	38	1.45	18.0737	10.6	0	0	5	25	1	0	110	100	80	1.1	1.375	0	1	5.49	16.3	54	0	0	48	39	75	34	0						130	4.2	4.7			2.1	58
2019	0	0	0		0	1	5	3	0	30	1.35	16.4609	9.8	1	0	5	20	1	0	100	90	70	1.11111	1.42857	0	1	7.5	15.9	45	0	0	51	31	103	55	0	0.9	12	33.6			131	3.8				1.6	51
2019	0	0	0		0	2	4	3	0	26	1.35	14.2661	11.1	1	0	4	20	1	0	160	100	80	1.6	2	0	1	3.95	16.8	27.4	0	0	50	32	115	37	0	1.38	18	41.1			131	4.2	0.8				55
2019	0	0	0		0	4	6	3	0	8.5	0.62	22.1124	0.3	0	0	4	30	1	0	158					0	1	3.96	12.7	22.6	0	0	45	30	487	148	0	1.52	19.7	45.1			129	4.6	0.5				40
2019	0	0	0		0	2	5	3	0	28	1.27	17.36	5.7	0	0	4	26	1	0	120	90	70	1.33333	1.71429	0	1	4	17.3	38.5	0	0	51	38	164	69	0						126	4.3	3.9				57
2019	0	0	0		0	1	2	3	0	9	0.69	18.9036	0.7	1	0	5	35	1	0	160	93	52	1.72043	3.07692	0	1	8.24	13.4	93.5	0	0	44	34	112	31	0	0.94	12.6	39.5			130	4.4	2				38	0.0043
2019	0	0	0		0	3	1	3	0	40	1.3	23.6686	8.8	0	0	5	20	1	0	120	100	80	1.2	1.5	0	1	6.59	17.6	93	0	0	51	44	85	47	0		17	57			137	3.5	3.9				44
2019	0	0	0		0	1	2	3	0	60	1.45	28.5375	13.1	0	0	5	20	1	0	100	100	80	1	1.25	0	1	4.23	15.5	24.5	0	0	48	39	196	100	0	1.24	16.3	40.4			128	4.2	2.7			2.4	63
2019	0	0	0		0	1	3	3	0	27	1.3	15.9763	7.4	1	0	5	24	1	0						0	1	7.06	13.7	15	1	0	38	36	112	42	0	2.49	31.2	52.4			128	3.5					42
2019	0	0	0		0	1	2	3	0	19	1.12	15.1467	5.8	1	0	5	26	1	0	125	100	80	1.25	1.5625	0	1	2.61	13	76.3	0	0	47	32	149	66	0	0.97	12.9	36.5			127	4.3	1.5				47
2019	0	0	0		0	3.5	7	3	0	33	1.46	15.4813	11.5	0	0	3	24	1	0	127	100	80	1.27	1.5875	0	1	3.89	17.5	47.8	0	0	53	43	54	17	0						129	3.8	6.2				71
2019	0	0	0		0	1	4	3	0	20	1.23	13.2196	9.7	0	0	5	26	1	0	100	100	80	1	1.25	0	1	9.62	17.8	24.6	0	0	54.8	41	288	120	0	0.98	13	40.8			125	4.5					54
2019	0	0	0		0	1.5	4	3	0	7.7	0.68	16.6522	0.5	1	0	4		1	0	170	96	74	1.77083	2.2973	0	1	9.19	14.4	25.8	0	0	43	32	296	116	0	1.57	20.3	43.9			128	5.1	3.1			2.7	54	0.0175
2019	0	0	0		0	2	3	3	0	33	1.34	18.3783	9.8	1	0	5	30	1	0	100	90	70	1.11111	1.42857	0	1	2.01	15.3	37.9	0	0	47	36	153	75	0	1.04	13.8	38.9			131	3.7	5.9			2.2	52
2019	0	0	0		0	4	6	3	0	22	1.12	17.5383	6.7	1	0	4	30	1	0	165	100	80	1.65	2.0625	0	1	4.58	14	23.6	0	0	50	37	105.6	54.6	0	1.14	14.3	45.7			128	3.8	4.4			2.84	43.04
2019	0	0	0		0	1.5	9	3	0	40	1.4	20.4082	7	0	0	4	20	0	0	136	90	70	1.51111	1.94286	0	1	3.8	15.8	46.8	0	0	49	34	135	62	0	3.93	47.8	180			127	4.9	7.8				61
2019	0	0	0		0	1.5	3	3	0	24			8.3	1	0	5	28	1	0	120	90	70	1.33333	1.71429	0	1	3.36	13.6	44	0	0	48	33	97	29	0	1.2	15.8	33.9			128	3.9	1.8				47
2019	0	0	0		0	2	2	3	0	18	1.15	13.6106	6.6	1	0	3	22	1	0	130	100	80	1.3	1.625	0	1	8.67	15.9	76.5	0	0	48	42	92	31	0	2.89	35.9	46.6			126	4.3	7				53
2019	0	0	0		0	3	4	3	0	28	1.35	15.3635	13.2	1	0	4	22	1	0	130	100	80	1.3	1.625	0	1	3.55	15.6	16.3	1	0	48.7	38	84	25	0	2.2	16.7	40			130	4.2					63
2019	0	0	0		0	1	4	3	0	16.5	1.1	13.6364	4.2	0	0	5	28	0	0	128	85	60	1.50588	2.13333	0	1	1.73	15	46.6	0	0	47.6	38	294	134	0						137	3.4	0.8				37
2019	0	0	0		0	1	3	3	0	23	1.35	12.62	6.8	1	0	4	22	1	0	108	90	70	1.2	1.54286	0	1	3.49	16	42.4	0	0	50	39	143	77	0						126	5	3				54
2019	0	0	0		0	1	2	3	0	26	1.3	15.3846	9.5	0	0	4	25	1	0	100	90	70	1.11111	1.42857	0	1	4.67	17.1	63	0	0	51	41	75	31	0	1.07	14.2	33.1			126	4.6					55
2019	0	0	0		0	1	3	3	0	17	1.05	15.4195	3.9	1	0	5	30	0	0	120	98	72	1.22449	1.66667	0	1	4.78	14.5	61	0	0	44	31	117	63	0						133	4.1					44
2019	0	0	0		0	1.5	3	3	0	51	1.6	19.9219	11.6	0	0	4	24	1	0	120	100	80	1.2	1.5	0	1	3.02	16.2	28.7	0	0	48.7	40	86	49	0	1.03	13.7	36.5			133	3.7				1.6	67
2019	0	0	0		0	3.5	5	3	0	30	1.3	17.7515	8.4	1	0	5	26	1	0	100	100	85	1	1.17647	0	1	4.09	16.7	37	0	0	50	35	99	33	0	1.36	17.7	44.6			131	4.2					54
2019	0	0	0		0	3	5	3	0	25	1.25	16	7.2	1	0	4	25	0	1	100	90	70	1.11111	1.42857	0	1	9.5	14.4	44	0	0	51	42	75	37	0	1.6	18	64			127	4.2	75			2.2	44
2019	0	0	0		0	1.5	4	3	0	28	1.32	16.0698	7.5	1	0	5	20	0	0	126	85	60	1.48235	2.1	0	1	3.27	14.9	24.8	0	0	50	39	96	28	0		120	125.6			127	3.8	2.8				54
2019	0	0	0		0	1.5	3	3	0	21	1.1	17.3554	4.9	0	0	5	30	1	0	104	100	70	1.04	1.48571	0	1	8.03	15.6	28.3	0	0	48	37	90	44	0	1.32	18	39.4			129	4.1
2019	0	0	0		0	3	5	3	0	22.5	1.08	19.2901	3.7	1	0	4	34	0	0	147	100	80	1.47	1.8375	0	1	4.75	16.2	45.3	0	0	52.7	39	1067	417	1	1.17	15.9	37.8			134	4.2	5.6				54
2019	0	0	0		0	2	3	3	0	28	1.22	18.8121	8.6	1	0	4	28	0	0	100	100	80	1	1.25	0	1	12.65	18.2	96	0	0	55	43	93	43	0	1.14	15.5	30.3			134	3.2					71
2019	0	0	0		0	1	9	3	0	10.5	0.85	14.5329	2.3	1	0	6	35	0	0	126	85	50	1.48235	2.52	0	1				1	0	44	34	1642	520	1						123	5.5					39
2019	0	0	0		0	1	4	3	0	19	1.3	11.2426	6.8	0	0	5	20	0	0	110	70	40	1.57143	2.75	0	1	7.6	13.9	41	0	0	47	40	441	189	0						130	4	2.9				125
2019	0	0	0		0	2	2	3	0	28	1.4	14.2857	14.3	1	0	5	28	0	0	110	80	60	1.375	1.83333	0	1	2.29	13.9	19	1	0	49.8	33	31	105	0	1.06	14.5	41.8			132	3.6				1.5	47
2019	0	0	0		0	8	10	3	0	17			3.4	1	0	5	25	1	0	144	90	70	1.6	2.05714	0	1	13	12	32	0	0	57	38	62	18	0	1.5	15	18			131	3.3					36
2019	0	0	0		0	2	7	3	0	9	0.75	16	0.7	0	0			1	0	130	80	50	1.625	2.6	0	1	2.13	12.4	37	0	0	42	36	925	289	0	1.36	61	60			127	4.5				1.6
2019	0	0	0		0	1	2	3	0	55	1.5	24.4444	10.7	0	0	4	24	1	0	110	90	70	1.22222	1.57143	0	1	6.13	17.6	30.9	0	0	55	40	490	457	0	1.09	14.4	34.8			126	3.5	3.7			2.5	55
2019	0	0	0		0	1.5	4	3	0	57	1.5	25.3333	10.4	0	0	5	26	0	0	135	100	80	1.35	1.6875	0	1	67	6.38	58	0	0	55	38	1748	722	1	1.6	17	60			121	4				5.6	62.93
2019	0	0	0		0	2		4	1	31.5	1.52	13.634	11.1	0	0	4	25	1	0	0	0	0			0	1	5.66	15.8	46.9	0	0	53	32	184	83	0	1.08	14.3	36.8			132	4.2	11			3.1	58
2019	0	0	0		0	1	2	3	0	46	1.56	18.902	13.1	1	0	6	20	0	0	100	100	60	1	1.66667	0	1	2.69	12.2	22.9	0	0	41.7	33	101	40	0						135	3.7					68
2019	0	0	0		0	1.5	1	3	0	38	1.48	17.3484	8.9	0	0	5	26	1	0	115	100	80	1.15	1.4375	0	1	7.3		9	1	0	43	35	430	310	0						130	3.5	5.6	25		2.5	46
2019	0	0	0		0	1.5	5	3	0	18	1.1	14.876	3.9	1	0	4	20	0	0	130	90	70	1.44444	1.85714	0	1	3.4	12.6	31	0	0	46	34	86	35	0	2.39	32.5	180			136	3.7	1.5				39
2019	0	0	0		0	1	2	3	0	35			9.1	0	0	5	20	1	0	100	80	70	1.25	1.42857	0	1	6.15	15.6	35.1	0	0	48	41	471	325	0	1.04	14.2	44.1			129	4	3.6				50
2019	0	0	0		0	2	8	3	0	8.2	0.68	17.7336	0.6	1	0	5	32	0	0	152					0	1	8.12	13.2	79.5	0	0	47	34	102	73	0	0.95	12.9	32.9			128	4.4	13.3			1.2	38
2019	0	0	0		0	1.5	6	3	0	12.8	0.99	13.0599	4.1	1	0	4	25	0	0	134	100	80	1.34	1.675	0	1	10.1	16.2	37.6	0	0	51	37	110	39	0	1.16	15.7	42.7			131	3.8	4.7				51
2019	0	0	0		0	0.5	2	3	0	25			8.3	1	0	6	25	1	0	90	77	50	1.16883	1.8	0	1				1	0	39	35	184	44	0	1.29	17.5	47.6			133	3.5	6				80
2019	0	0	0		0	2	3	3	0	16.5	0.99	16.835	6.1	1	0	5	20	1	0	130	80	60	1.625	2.16667		1	4.64	14.6	66.6	0	0	47	35	217	75	0	1.1	14.9	180			131	3.4	7.2				60
2019	0	0	0		0	1	4	3	0	28	1.1	23.1405	6.4	1	0	5	30	1	0	130	120	95	1.08333	1.36842	0	1	5.42	16.6	47.3	0	0	50	34	192	102	0						124	4.6					54
2019	0	0	0		0	2	2	3	0	40	1.55	16.6493	12.8	0	0	4	20	0	0	118	90	70	1.31111	1.68571	0	1	2.83	16.5	46	0	0	58	48	147	80	0	1.1	14.9	42			132	4.9	8.6				80
2019	0	0	0		0	1.5	3	3	0	46	1.4	23.4694	11.1	0	0	5	30	1	0	120	100	75	1.2	1.6	0	1	4.57	15	32.4	0	0	43	31	168	99	0	1.04	14.1	37.6			124	3.9	1.8				53	0.0066
2019	0	0	0		0	1	3	3	0	25	1.1	20.6612	4.4	1	0	6	26	1	0	136	100	80	1.36	1.7	0	1	7.04	13.8	35.7	0	0	47	37	83	25	0	1.18	16	36.8			125	4.5	4.6			1.6	42
2019	0	0	0		0	1.5	2	3	0	85	1.79	26.5285	14.1	0	0	5	24	0	0	100	110	90	0.909091	1.11111	0	1	3.77	17.6	32.1	0	0	56.9	49	64	40	0	1.18	16	40.2			126	4.1	2			1.2
2019	0	0	0		0	7	7	3	0	45			11	0	0	4	30	0	1	88	140	90	0.628571	0.977778	0	1	8.27	13.9	14	1	0	51	37	107	40	0	1.63	21.1	43.8			129	4.2	3.8			1.3	45
2019	0	0	0		0	1	2	3	0	59	1.5	26.2222	11.3	0	0	6	25	1	0	120	100	80	1.2	1.5	0	1	4.8	13.2	15	1	0	51	40			0	1.52	20.6	51.1			128	3.8	2.1	16		1	48
2019	0	0	0		0	1	2	3	0	48	1.41	24.1437	11.3	0	0	5	25	0	0	105	90	70	1.16667	1.5	0	1	5.04	16.3	56	0	0	47	38	92	35	0						131	4	9.7				55
2019	0	0	0		0	2	3	3	0	9.2	0.7	18.7755	0.8	0	0	5	32	1	0	150	80	55	1.875	2.72727	0	1	13.8	15.5	25	0	0	48	35	124	39	0	1.18	16	180			127	5.1					42
2019	0	0	0		0	2	3	3	0	38	1.42	18.8455	13.1	0	1	4	20	0	0	110	100	80	1.1	1.375	0	1	2.4	16.5	92	0	0	47.6	41	69	26	0						126	3.8	2.7			1.1	61
2019	0	0	0		0	2	3	4	1	47	1.62	17.9089	12.4	1	0	4	26	1	0	86	85	60	1.01176	1.43333	0	1	2.34	16.5	15	1	0	50	40	109	78	0	1.1	15	45.7			133	3.5	1.5				63
2019	0	0	0		0	3	3	4	1	38	1.3	22.4852	8	0	0	4	20	0	1						0	1	4.46	14.4	25	0	0	60	36	446	211	0	1.85	25.1	47			128	3.7	4.8			1.5	42
2019	0	0	0		0	1	4	3	0	34	1.45	16.1712	11.1	1	0	4	25	1	0	110	80	60	1.375	1.83333	0	1	2.48	16.3	36.8	0	0	48	38	100	40	0	1.03	14	38.4			130	3.1	0.9				63
2019	0	0	0		0	2	6	3	0	19.5	0.98	20.304	2.4	0	0	4	30	1	0	160	110	90	1.45455	1.77778	0	1	7.91	16.3	58	0	0	52.5	38	92	55	0	1.19	16.2	34.4			127	4.9	0.6			3.3	49
2019	0	0	0		0	1	4	3	0	30	1.23	19.8295	6.3	0	0	6	24	0	0	126	100	80	1.26	1.575	0	1	3.37	17.8	28.6	0	0	56.3	48	128	62	0						125	4.1					53
2019	0	0	0		0	4	7	3	0	44	1.3	26.0355	9.6	1	0	6	20	1	0	146	110	90	1.32727	1.62222	0	1	4.09	15	11.4	1	0	49	36	375	146	0	1.54	20	48.2			131	3.5	6.1			2.2	59
2019	0	0	0		0	1.5	3	3	0	24	1.22	16.1247	7.3	0	0	5	25	0	0	136	80	60	1.7	2.26667	0	1	6.51	14.7	36	0	0	47.7	38	684	305	0	1.35	18.3	43.9			129	4.1					40
2019	0	0	0		0	2	4	3	0	32	1.34	17.8213	10.8	0	0	5	25	0	0	100	100	80	1	1.25	0	1	5.64	15.9	19	1	0	51.8	41	81	34	0						131	4.2	12.3				45
2019	0	0	0		0	1.5	4	3	0	24			9	0	0	5	30	0	0	92	105	80	0.87619	1.15	0	1	5.52	16.1	42	0	0	51	36	150	78	0	1.28	17.4	39.3			132	3.9	2.5				51	0.0023
2019	0	0	0		0	2	8	3	0	40	1.55	16.6493	15.4	1	0	4	20	1	0						0	1	5.07	13.8	19	1	1	44	36	121	51	0	1.7	22.2	53.5			134	4		18			58
2019	0	0	0		0	2	4	3	0	25	1.3	14.7929	10.7	0	0	3	24	1	0						0	1	6.3	12.1	11	1	0	43	31.3	47	22	0	1.53	20.1	47.7			132	3.5	5.8				48
2019	0	0	0		0	2	4	3	0	37	1.4	18.8776	9.8	0	0	4	26	0	0	120	90	70	1.33333	1.71429	0	1	3.84	17.6	66	0	0	53	42	120	108	0	1.04	13.8	41.4			126	4.2		36			61
2019	0	0	0		0	3	6	4	1	23	1.15	17.3913	6.8	1	0	6	30	1	0	150	100	80	1.5	1.875	0	1	4	15.3	18	1	0	47.3	37	81	31	0	1.28	14	62.9			132	3.8	0.2			1.3	37
2019	0	0	0		0	4	6	3	0	24	1.23	15.8636	6.2	0	0	5	36	1	0	136	90	70	1.51111	1.94286	0	1	3.11	15	79	0	0	52	42	92	46	0	1.12	14.9	36.9			128	4.4	12				44
2019	0	0	0		0	2	4	3	0	18	1.08	15.4321	4.6	0	0	6	30	1	0	120	80	60	1.5	2	0	1	6.18	14.7	11.5	1	1	47	36	645	333	0	1.32	17.4	42.3			127	3.9	2.7	28			40
2019	0	0	0		0	1	2	3	0	54	1.44	26.0417	9.7	0	0	5	24	1	0	120	110	90	1.09091	1.33333	0	1	7.6	16.2	34	0	0	51	42	130	84	0	1.07	14.3	35.4			126	3.6				2.1	54
2019	0	0	0		0	2	5	4	1	14	1.03	13.1963	4.7	0	0	6	32	1	0	142					1	1	6.88	15.4	90	0	0	48	35	848	252	0	1.58	20.7	52.4			125	4.7	12.9				56
2019	0	0	0		0	1	4	3	0	55	1.65	20.202	13.6	1	0	5	20	1	0	100	100	85	1	1.17647	0	1	3.5	14	17	1	1	47	38.4	62	36	0	1.05	14	38.5			141	3.4					73
2019	0	0	0		0	1	5	3	0	23	1.2	15.9722	6.7	0	0	4	20	1	0	120	80	40	1.5	3	0	1	9.89	13.7	53.2	0	0	48	35	116	55	0	1.12	14.9	84			129	4.4	0.7				58
2019	0	0	0		0	2	4	3	0	22	1.15	16.6352	5.6	0	0	4	28	1	0	150	100	60	1.5	2.5	0	2	6.9	16.7	27	0	0	49	35	175	20	0	2.58	33.2	56.2			123	4.48		52			53.2
2019	0	0	0		0	1	2	3	0	48	1.35	26.3374	10.8	1	0	6	24	1	0	100	90	70	1.11111	1.42857	0	1	3.12	14.4	63	0	0	49	36	217	62	0	1.05	14	41.3			129	4.1	7.8				47
2019	0	0	0		0	2	3	3	0	14	0.9	17.284	2.6	0	1	5	30	0	0	145	80	60	1.8125	2.41667	0	1	15.9	14.5	23.3	0	0	47	36	87	25	0	1.12	14.8	56			127	4.5	1.1	31			43
2019	0	0	0		0	2	3	3	0	53	1.65	19.4674	12.2	0	0	5	22	1	0	110	100	85	1.1	1.29412	0	1	2.51	15.5	20	0	0	53.3	35	111	44	0	1.32	17.4	40.3			129	3.9		31			50
2019	0	0	0		0	4	6	3	0	46	1.4	23.4694	8.7	0	0	6	28	1	0	130	90	70	1.44444	1.85714	0	1	6.93	17.1	58.6	0	1	55	32	300	162	0	1.14	15.1	37.7			127	4.2		40			96
2019	0	0	0		0	1	2	3	0	22	1.23	14.5416	7.8	1	0	6	20	1	0	120	110	90	1.09091	1.33333	0	1	6.43	16.8	28.6	0	0	53	38	78	49	0	1.2	15.9	39.3			132	3.7	0.9				49
2019	0	0	0		0	1	2	3	0	71	1.73	23.7228	15.2	0	0	5	20	1	0	104	104	80	1	1.3	0	1	6	16	37	0	0	47	37	550	316	0	1.12	14.9	41.6			126	3	5.8			2.7	59
2019	0	0	0		0	1	3	3	0	34	1.2	23.6111	5.6	0	0	5	20	1	0	140	110	90	1.27273	1.55556	0	1	11.89	19.1	67	0	0	58	41	104	86	0	1.29	17	37.2			133	3.5		40			59
2019	0	0	0		0	1	4	3	0	16	1.03	15.0815	5.5	0	0	4	25	1	0	150	80	60	1.875	2.5	0	1	8.4	16.2	68	0	0	47	36	169	80	0	1.04	13.8	32.3			131	4.7	1.4				49
2019	0	0	0		0	2	2	3	0	22	1.1	18.1818	4.5	1	0	4	28	1	0	108	90	70	1.2	1.54286	0	1	10.27	16.7	52	0	0	51.1	36	403	127	0	1.08	14.4	42.2			132	4	6.8			2.1	43
2019	0	0	0		0	1	4	3	0	22	1.28	13.4277	9.2	0	0	6	28	1	0	110	100	80	1.1	1.375	0	1	6.66	16.7	36.5	0	0	51.9	37	189	81	0	1.04	13.9	42.9			128	4.7	9.7			2	48
2019	0	0	0		0	3	4	3	0	38	1.5	16.8889	14.9	1	0	4		0	0	130	102	70	1.27451	1.85714	1	2	8.94	12.2	16	1	1			75	20	0	1.03	13.9	49.2			133	3.1	4.8	25		1.9	50
2019	0	0	0		0	2	7	3	0	25	1.27	15.5	7.7	0	0	4	24	1	0	105	90	70	1.16667	1.5	0	1	5.92	18.6	30.9	0	0	57.2	45	1193	464	1	1.33	17.5	48.7			125	4.1	11.9			8.3	64
2019	0	0	0		0	2.5	4	3	0	30	1.31	17.4815	10.2	1	0	4	24	0	0	114	101	85	1.12871	1.34118	0	1	5.26	17.6	14.2	1	0	55	42	366	213	0	1.37	18	41.3			122	4.4	1.9			2.4	51
2019	0	0	0		0	2	3	3	0	31	1.36	16.7604	8.5	1	0	4	28	1	0	130	100	80	1.3	1.625	0	1	5.58	17.9	20.7	0	0	54	43	92	19	0	1.37	18	42			125	4		26			67
2019	0	0	0		0	1	2	3	0	9	0.68	19.4637	0.6	0	0	4		0	0						0	1	16.18	13.5	21	0	0	49	32	88	31	0						131	4.3	0.7				41
2019	0	0	0		0	1	2	3	0	15	1.01	14.7044	4	1	0	4	28	1	0	120	90	70	1.33333	1.71429	0	1	7.28	16.7	30.4	0	0	53	34	92	28	0	1.48	19.4	39.8			120	5.3	3.2				54
2019	0	0	0		0	2	3	3	0	40	1.52	17.313	8.1	1	0	5	24	1	0	90	85	60	1.05882	1.5	0	1	6.2	12.9	8.63	1	0	49.7	34.4	50	19	0	1.34	12.1	49.4			138	3.7					44
2019	0	0	0		0	2	2	3	0	33	1.48	15.0657	12.8	0	0	3	20	0	0	90	90	70	1	1.28571	0	1			25	0	0	42	35	136	39	0	1.36	14.8	56.9
2019	0	0	0		0	3	4	3	0	17	1.1	14.0496	4.5	0	0	4	24	1	0	114	90	70	1.26667	1.62857	0	1	10.1	15.9	22	0	0	47	38.1	92	17	0	1.5	19.7	108.9			133	3.8	1.4			1.6	39
2019	0	0	0		0	1	2	3	0	37	1.32	21.2351	6.7	1	0	5	20	1	0	108	100	80	1.08	1.35	0	1	3.61	15.7	26.6	0	0	47	40	202	106	0	1.14	15.1	40.8			134	4.1	4.7				48
2019	0	0	0		0	2	4	3	0	33	1.36	17.8417	10.8	1	0	5		0	0	95	80	70	1.1875	1.35714	0	1	3.3	15.3	46.3	0	0	47	37	380	292	0	1.37	18	46.7			133	4					43
2019	0	0	0		0	1	2	3	0	19.5			5.8	0	0	5	30	1	0	120	100	80	1.2	1.5	0	1	8.97	15.5	22.6	0	0	50	41	95	38	0	0.97	13	33.2			134	3.8					64
2019	0	0	0		0	2	3	3	0	33	1.47	15.2714	13.6	1	0	7		0	0	110	100	85	1.1	1.29412	0	1	9.12	13.8	33	0	1	43	34	83	22	0	1.09	14.5	42.4			132	3.9	7.6			1.1	47	0.0037
2019	0	0	0		0	2	6	3	0	42	1.45	19.9762	13.3	1	0	4		1	0	100	85	60	1.17647	1.66667	0	1	3.99	15	21	0	0	49	37	87	52	0	1.65	21.6	43.7			132	4.3	1.7				43
2019	0	0	0		0	1	3	3	0	31	1.33	17.525	7.7	0	0	5		0	0	105	100	75	1.05	1.4	0	1	4.07	15.7	24.5	0	0	50	41	74	30	0						130	4.3	3.2				50
2019	0	0	0		0	1	4	3	0	7.5	0.67	16.7075	0.4	0	0	5		0	0	160					0	1	3.85		7	1	0	44	33	297	152	0	1.06	14.1	43.3			130	5.7				4.31	35.41
2019	0	0	0		0	1	3	3	0	23	1.22	15.4528	8.8	0	0	5	25	1	0	72	90	70	0.8	1.02857	0	1	5.98	14.6	21.4	0	0	42	36	436	250	0	1.13	15	33.8			134	4				2.4	55
2019	0	0	0		0	2		3	0	55	1.58	22.0317	12.2	1	0	3	22	1	0	100	100	80	1	1.25	0	1	3.96	16.5	2	1	1	47.7	39.9	347	215	0	1.51	12.6	58.3			130	4.1	3.6				72
2019	0	0	0		0	2	2	3	0	28	1.38	14.7028	12.2	0	0	6		0	0	98	100	75	0.98	1.30667		1	4.31	15.8	16.7	1	0	52	35	60	14	0	1.2	15.8	46.1			131	3.3					44
2019	0	0	0		0	5	3	3	0	39	1.28	23.8037	7.3	0	0	4	24	1	0	110	110	85	1	1.29412	0	1	4.06	16.7	52	0	0	55	42	190	54	0	1.26	16.6	55.2			124	4.1	4.4	12		1.3	49
2019	0	0	1	mild	0	3		3	0	32	1.3	18.9349	8.3	1	0	4		0	0	100					0	1	3.28	15	14	1	0	51	42	2281	943	1	1.96	24.9	96.7			128	3.8	1	3			60
2019	0	0	0		0	3	6	3	0	30	1.45	14.2687	12.3	1	0	4	22	1	0	120					0	1	3.17	12.8	11.6	1	0	53	35	74	33	0	1.6	20.6	57.9			131	3.8	1.7			1.3		0.025
2019	0	0	0		0	5	5	3	0	13			2.7	1	0	4	24	1	0	145	85	70	1.70588	2.07143	0	1	8.1	12.7	10.3	1	0	51	39	224	73	0	1.96	25	52.1			127	3.6	2.1	29			44
2019	0	0	0		0	2	3	3	0	45	1.33	25.4395	9.6	1	0	4	20	1	0	116	90	70	1.28889	1.65714		1	2.9	12.4	45	0	0	50	32	67	25	0	1.25	16.4	41.8			138	3.3	1.2				59
2019	0	0	0		0	1	2	3	0	27	1.3	15.9763	6.7	1	0	6		1	0	110	80	60	1.375	1.83333	0	1	8.04		37	0	0	55	38	64	29	0	1.77	16.6	39.6			129	4.3	1.1	21		2
2019	0	0	0		0	1	2	3	0	45	1.61	17.3604	13.2	1	1	4		0	0	105	90	60	1.16667	1.75	0	1	1.9	12.7	57	0	0	42	36	90	21	0						132	3.2	7.4
2019	0	0	0		0	2	3	3	0	24	1.4	12.2449	10.4	1	0	5	20	0	0	120	100	80	1.2	1.5	0	1	2.9	14.7	52	0	0	45	37	158	57	0	1.42	18.5	49.3					5.9				51
2019	0	0	0		0	2	2	3	0	28	1.2	19.4444	9.9	1	0	4	28	1	0	120	105	85	1.14286	1.41176	0	1	1.54	12.7	78.6	0	0	45	34	79	50	0	1.09	14.5	32			126	3.4					52
2019	0	0	0		0	3	4	3	0	33	1.33	18.6557	11.6	0	1	4	20	1	0	80	125	90	0.64	0.888889	0	1	2.62	12	35.9	0	0	42	35	82	30	0	1.15	15.2	39.1			135	3.5	5.3	26		1	51
2019	0	0	0		0	3	6	3	0	36	1.32	20.6612	11.3	1	0	4	32	1	0	120	100	80	1.2	1.5	0	1	4.78	14.8	20.9	0	0	49.6	40	209	68	0	1.72	22.1	54.2			134	3.8	5.2				61
2019	0	0	0		0	1	3	3	0	25	1.15	18.9036	11.5	1	0	5	20	1	0	140	85	70	1.64706	2	0	1	11.7	15	63.5	0	0	44	32	106	37	0						133	3.6	8.6			2.1	62
2019	0	0	0		0	2	4	3	0	9.7	0.7	19.7959	0.7	0	0	4	32	1	0	150	80	60	1.875	2.5	0	1	4.55	15.7	59	0	0	47	36	166	70	0	5.89	69.7	180			129	3.9	0.7				35
2019	0	0	0		0	3	6	3	0	29	1.35	15.9122	9.9	0	0	4	25	1	0	129	95	75	1.35789	1.72	0	1	2.8	16.7	20.3	0	0	62	41	101	16	0						126	4.5	2.8				47
2019	0	0	0		0	4	3	3	0	21	1.24	13.6576	7.8	0	0	4	25	1	0	100	94	68	1.06383	1.47059	0	1	2.8	8.4	83	0	0	43	37	210	97	0	1.21	15.9	39			122	3.9	1.62				36
2019	0	0	0		0	3	4	3	0	40	1.45	19.025	9.5	0	0	5	30	1	0	120	100	80	1.2	1.5	0	1	8.57	16.6	67.7	0	0	51	29	69	33	0	1.4	18.2	46.2			125		1.8
2019	0	0	0		0	2.5	4	3	0	22	1.2	15.2778	6.6	0	0	4	26	0	1	120	100	80	1.2	1.5	0	1	5.87	13.6	17	1	0	48	35	38	80	0	1.68	21.6	47.9			124	3.9	1.8			1.8	34
2019	0	0	0		0	4	4	3	0	20	1.36	10.8131	12	1	0	4	25	1	0	90	100	80	0.9	1.125	0	1	6.43	11.8	16	1	1	49	39	80.7	28.5	0	1.29	16.3	39.7			131	3.3	0.6	16		1.2	56.3	0.0054
2019	0	0	0		0	2	5	3	0	7.5	0.67	16.7075	0.3	1	0	4	40	0	0	160	110	67	1.45455	2.38806	0	1	5.46	14	51	0	0	44	36	68	27	0	1.05	13.9	37.7			129	3.9	4.3			1.9	33
2019	0	0	0		0	1	3	3	0	29	1.34	16.1506	6.9	0	0	5		0	0	100	78	50	1.28205	2	0	1	3.53	14.4	41.1	0	0	48	42	383	164	0	1.26	16.6	39			129	3.8	4.9				40
2019	0	0	0		0	1.5	2	3	0	67	1.65	24.6097	13.3	0	0	5	20	1	0	80	125	00	0.64	#DIV/0!	1	1	4.34	17.5	3.57	1	1	42	43	150	104	0	1.06	14.1	37.1			132	3.9	3.9			1.6	60
2019	0	0	0		0	3	6	3	0	14	0.98	14.5773	2.8	0	0	4	28	1	0	120	105	80	1.14286	1.5	0	1	14.75	15.1	68	0	0	44	30	124	37	0	1.25	16.4	36.8			125	4.2	2.1			2.1	39
2019	0	0	0		0	3	5	3	0	31	1.27	19.22	8.6	0	0	5	20	1	0	110	110	85	1	1.29412	0	1	3.07	15	23.5	0	0	52	40	79	29	0	1.18	15.5	32.3			129	3.4	1.5	24		1.2	60
2019	0	0	0		0	2	2	3	0	28	1.1	23.1405	5.8	0	0	5	20	1	0	97	100	80	0.97	1.2125	0	1	3.87	16.7	67	0	0	47	39	116	26	0	2.28	28.8	180			128	3.7	1.8				64	0.0041
2019	0	0	0		0	2	3	3	0	40	1.36	21.6263	7.6	0	0	4	30	1	0	126	100	80	1.26	1.575	0	1	9.03	15.8	74	0	0	51	39	108	57	0	1.29	16.9	39.3			124	4.1	4.1			3	44
2019	0	0	0		0	2	7	3	0	7.8	0.8	12.1875	1	1	0	5	32	1	0	156	80	60	1.95	2.6	0	1				1	0	43	30			0	1.23	16.1	41.5
2019	0	0	0		0	3	7	3	0	36	1.4	18.3673	9.8	1	0	7	24	1	0	110	90	70	1.22222	1.57143	0	1	7.04	17.4	44	0	0	54	36	84	42	0						127	4.4					64
2019	0	0	0		0	1	2	3	0	59	1.57	23.9361	14.3	1	0	5		0	0	104	105	80	0.990476	1.3	0	1	6.07	13.8	17.3	1	0	47	42	38	23	0	1.47	19.3	180			133	4.1	5.6				50
2019	0	0	0		0	5	9	3	0	28	1.14	21.5451	4.8	0	0	4	30	0	0	130	110	80	1.18182	1.625	0	1	3.19	15.4	31.5	0	0	50	36	128	63	0						124	4.3	2.4				46
2019	0	0	0		0	1.5	6	3	0	14.5	0.95	16.0665	3.1	0	0	5	29	1	0	126	90	65	1.4	1.93846	0	1	4.69	16.7	17.9	1	0	51.6	37	124	48	0	1.1	14.5	42.7			130	3.9	3.5				50
2019	0	0	0		0	3	6	3	0	28	1.25	17.92	6.8	0	0	5	26	1	0	128	88	66	1.45455	1.93939	1	1	2.47	13.9	13.8	1	1	50	35	226	105	0	1.45	18.8	145.2			130	3.7	1.9				35
2019	0	0	0		0	2	3	3	0	34	1.42	16.8617	8.6	1	0	3	30	1	0	129	105	80	1.22857	1.6125	0	1	6.7	15.2	62	0	0	54	42	80	42	0	1.16	15.2	36			130	4.2				2.3	51
2019	0	0	0		0	2	4	3	0	49	1.48	22.3703	12.4	0	0	5	23	1	0	140	90	70	1.55556	2	0	1	6.19	16.6	38	0	0	54	36	188	56	0	1.02	96	39.1			126	3.3				3.18	51.62
2019	0	0	0		0	2	3	3	0	33	1.54	13.9147	4.7	0	0	3	30	1	0	90	85	65	1.05882	1.38462	0	1	1.66	13.4	14.2	1	0	47	36	208	156	0						127	4.8					58
2019	0	0	0		0	2	3	3	0	36	1.3	21.3018	6.8	0	0	5	20	1	0	105	90	70	1.16667	1.5	0	1	5.27	15.5	36.2	0	0	47	33	112	49	0	1.13	14.9	35.4			122	5.2	3.2				53
2019	0	0	0		0	2	2	3	0	9.5	0.68	20.545	0.5	0	0	6	35	1	0	160					0	1	8.29	16.7	77	0	0	48	30	86	41	0	1.25	9.6	33.5			135.3	5.36	1				32
2019	0	0	0		0	3	3	3	0	38	1.4	19.3878	9.8	1	0	4	24	1	0	130	100	80	1.3	1.625	0	1	3.1	14.7	25	0	1	46	36	75	25	0	10.7	11.7	43.7			120.1	4.28					69
2019	0	0	0		0	1	3	3	0	29	1.24	18.8606	7	0	0	5	22	1	0	120	115	90	1.04348	1.33333	0	1	2.11	12.7	120	0	0	42	31	79	17	0	1.01	13.4	29.7			134	3.4	0.3				48
2019	0	0	0		0	3	10	3	0	39	1.37	20.7789	7.9	0	0	5	25	1	0	140	115	90	1.21739	1.55556	0	1	4.99	14.8	16	1	0	47	38	555	186	0	1.22	16.1	1.58			119	3.6	9.8			5.5	55
2019	0	0	0		0	1	3	3	0	42	1.35	23.0453	10.3	1	0	5	28	0	0	120	90	70	1.33333	1.71429	0	1	4.84	15.6	12.5	1	0	48	37	259	92	0	1.02	13.5	38.9			131	3.7					58
2019	0	0	0		0	0.5	1	3	0	30	1.2	20.8333	6.7	0	0	6	30	0	0	130	100	80	1.3	1.625	0	1	2.9	12.4	118	0	0	41.4	32	53	19	0						132	3.7	0.3			1.3	55	0.0033
2019	0	0	0		0	1	1	3	0	8.5	0.74	15.5223	0.8	0	0	5	35	1	0	150	80	60	1.875	2.5	0	1	7.11	13.9	10.2	1	0	47	34	90	17	0	1.3	16.9	42.8			122	4.8	0.7			2.3	40	0.0005
2019	0	0	0		0	1	2	3	0	20	1.19	14.1233	6.9	1	0	5	20	0	0	110	90	70	1.22222	1.57143	0	1	5.21	16.3	29	0	0	48	40	126	55	0	1.09	14.5	46.1			128	4.1	1.5				40
2019	0	0	0		0	1.5	11	4	1	34	1.5	15.1111	14.3	0	0	3	20	0	0	100	80	50	1.25	2	0	1	2.87	7.54	113	0	0			126	22	0	1.08	14.3	39.1			133	3.5	2.8				58
2019	0	0	0		0	2	1	3	0	20	1.1	16.5289	7.1	0	0	6	25	1	0	115	80	60	1.4375	1.91667	0	1	2.66	15.1	49	0	0	47.2	35	212	88	0	1.18	15.6	42.3			126	4	2.1				47
2019	0	0	0		0	2	3	3	0	60	1.6	23.4375	15.3	0	0	5	30	1	0	110	110	90	1	1.22222	0	1	4.42	16.6	6.67	1	0	50	37	168	65	0	1.19	15.6	46.8			129	5.5	2.7			2.8	67
2019	0	0	0		0	1.5	9	3	0	63	1.7	21.7993	12.3	1	0	4	24	0	0	120	100	80	1.2	1.5	0	1	5.1	12.5	28	0	0	41	38	93	30	0	1.1	14.6	43.7			134	3.5				1.5	47
2019	0	0	0		0	1	2	4	1	58	1.52	25.1039	11.2	0	0	4	24	1	0	120	110	00	1.09091	#DIV/0!	0	1	6.85	17.3	35.5	0	0	50.6	47	123	38	0	1.11	14.8	34.4			135	3.1	18.9			5.6	56
2019	0	0	0		0	1	2	3	0	32	1.41	16.0958	10.9	1	0	6	24	0	0	90	120	00	0.75	#DIV/0!	0	1	5.27	16.1	39.5	0	0	48	41	57	30	0						135	3.8	0.9				49	0.0015
2019	0	0	0		0	1	4	3	0	7.8	0.68	16.8685	0.6	0	0	5	30	0	0	170					0	1	3.96	12.1	4.4	1	0	40	28	365	127	0	1.11	14.7	47.4			129	5.4	0.5				37
2019	0	0	0		0	2.5	5	4	1	34	1.25	21.76	6.8	0	0	5	30	1	0	132	100	80	1.32	1.65	0	1	3.58	15	18.6	1	0	45	36	110	49	0	1.33	17.4	109.5			130	4.3	1				59
2019	0	0	0		0	2	3	3	0	19	1.1	15.7025	5.6	1	0	5	28	1	0	142	90	70	1.57778	2.02857	0	1	4.17	15.5	30.6	0	0	48	36	116	33	0	1.19	15.6	39.2			126	4.2	1.2			2.2	48
2019	0	0	0		0	2	2	3	0	25	1.25	16	8.2	0	0	5	24	1	0	110	110	90	1	1.22222	0	1	7.74	16.2	28.9	0	0	46	40	62	13	0	1.01	13.5	34.6			124	3.5	2.3			3.69	52
2019	0	0	0		0	2.5	4	3	0	25	1.21	17.0753	7.3	1	0	4	22	1	0	127	100	80	1.27	1.5875	0	1	6.04	17.7	25.4	0	0	51.4	36	66	21	0						122	4.6	9.9				53
2019	0	0	0		0	2	3	3	0	55	1.46	25.8022	9.8	1	0	4	20	1	0	100	90	70	1.11111	1.42857	0	1	1.84	12.5	70.5	0	0	44.6	38	259	256	0	1.37	17.9	33.1			133	3.9	4.8				44
2019	0	0	0		0	1	4	3	0	20	1.15	15.1229	6.1	1	0	5	26	0	0	140	100	80	1.4	1.75	0	1	3.3	15.9	35	0	0	50	36	90	22	0	0.98	13.1	38.9			126	3.9	1.8			2.3	51
2019	0	0	0		0	1.5	3	3	0	52	1.58	20.83	10.5	1	0	5	24	1	0	84	126	00	0.666667	#DIV/0!	0	1	3.58	15.8	55	0	0	48	39	107	67	0	1.08	14.3	36.1			128	4.1	3.2				67
2019	0	0	0		0	0.5	2	3	0	30	1.33	16.9597	9.8	0	0	6	20	1	0	120	100	80	1.2	1.5	0	1	3.82	15.5	55.7	0	0	46	34	101	45	0	1.07	14.9	36.9			134	3.5					57
2019	0	0	0		0	1.5	3	3	0	23	1.15	17.3913	5.2	0	0	5	28	1	0	110	80	65	1.375	1.69231	0	1	8.12		31.9	0	0	48	36	91	15	0	1.13	149	33.3			129	6.4	3.3			3.7	51
2019	0	0	0		0	1.5	4	3	0	36	1.5	16	9.7	1	0	4	20	1	0	90	100	80	0.9	1.125	0	1	2.78	14.4	33.6	0	0	48	38	110	95	0	1.06	14.4	37.4			130	4				1.4	44
2019	0	0	0		0	4	8	3	0	6.7	0.65	15.858	0.4	0	0	5	40	0	0	176	80	60	2.2	2.93333	0	1	3.62	11.4	27.8	0	0	45	26	484	146	0	1.38	18	53.6			126	4.4	0.8				31
2019	0	0	0		0	2.5	5	3	0	47	1.4	23.9796	9.6	0	0	3	25	1	0	112	100	80	1.12	1.4	0	1	5.36	15.7	28.2	0	0	46.3	34	1321	863	1	1.5	19.4	40			127	5.9	6.6			2.5	52
2019	0	0	0		0	7	6	3	0	40.3	0.73	75.6239	0.8	0	0	4	32	0	0	135					0	1	9.68	12.4	32.6	0	0	41	35	1264	406	1	1.09	15.1	54.2			132	2.8	0.6				35
2019	0	0	0		0	3	4	3	0	50	1.48	22.8269	10.3	0	0	4	20	1	0	102	100	80	1.02	1.275	0	1	3.2	13.8	54	0	0	46	38	101	29	0	1.04	97.1	14			128	3.6	6.17			1.49	61.88
2019	0	0	0		0	2	4	3	0	21	1.22	14.1091	7.2	0	0	4		0	0	98	85	55	1.15294	1.78182	0	1	3.38	14.3	48	0	0	45	36	1078	749	1						132	4	1.9			11.2	63
2019	0	0	0		0	1	3	3	0	51	1.5	22.6667	12.9	0	0	6	25	1	0	115	100	80	1.15	1.4375	0	1	3.1	13.8	91.5	0	0	41.5	35.6	91.1	116.3	0	1.46	19	41.6			129	3.2	0.3			0.9	47
2019	0	0	0		0	3	3	3	0	65	1.55	27.0552	10.7	0	0	5	20	1	0	70	90	70	0.777778	1	0	1	3.1	14.6	16.1	1	0	46	33	222	93	0	1.31	17.1	45.6			127	3.7	1.7				61
2019	0	0	0		0	1	2	3	0	33	1.3	19.5266	9.5	1	0	6	20	0	0	100	90	90	1.11111	1.11111	0	1	11.4	15.7	29.8	0	0	49	36	121	74	0						133	4					61
2019	0	0	0		0	3	4	3	0	18	1.1	14.876	5.4	1	0	5	20	1	0	150	80	60	1.875	2.5	0	1	4.03	13.6	41	0	0	49	35	110	40	0	1.24	16.4	39.9			128	4.4	0.9	24			42
2019	0	0	0		0	2	5	3	0	36	1.34	20.049	9	1	0	5	18	1	0	120	105	80	1.14286	1.5	0	1	5.85	18.5	15	1	0	52	39	72	21	0	1	13.3	34.3			131	3.9	4.2	32		1.6	45
2019	0	0	0		0	4	7	3	0	20	1.15	15.1229	6.9	1	0	4	24	1	0	136	90	70	1.51111	1.94286	0	1	4.5	14.2	36.3	0	0	47	38	95	36	0	1.04	13.8	46.6			130	4.4	95	29			44
2019	0	0	0		0	1.5	2	3	0	33	1.4	16.8367	8.8	0	0	5	22	1	0	110	95	75	1.15789	1.46667	0	1	2.48	14.4	31.3	0	0	48	37	93	34	0	1.16	15.2	39			133	4.1	3.7			1.5	44
2019	0	0	0		0	3	5	3	0	9.5	0.75	16.8889	0.8	0	0	5	32	1	0	180	80	60	2.25	3	0	1	2.21	13.5	38.4	0	0	48	34	275	81	0	1.3	17	41.4	0.35		130	4.3	1.2	17			38
2019	0	0	0		0	2	4	3	0	32	1.4	16.3265	11.1	0	0	4	20	1	0	120	90	70	1.33333	1.71429	0	1	2.82	16.3	60.2	0	0	49	38	85	34	0	1.07	14.1	35.4			130	3.2		36			59
2019	0	0	0		0	1	3	3	0	56	1.45	26.635	10.2	1	0	4	24	1	0	120	110	90	1.09091	1.33333	0	1	2.1	15.6	38.6	0	0	47	37	449	434	0	1.08	14.3	40.4			180	5.3					60
2019	0	0	0		0	2	3	3	0	30	1.28	18.3105	8.9	1	0	5	20	1	0	120	100	80	1.2	1.5	0	1	3.63	15	23.1	0	0	48	38	250	64	0	1.36	17.7	43.6			130	4.1	4	33		3.6	59
2019	0	0	0		0	3	3	3	0	20			5.5	1	0	4	24	1	0	100	100	70	1	1.42857	0	1	11.88	14.1	53	0	0	44	38	84	27	0	0.94	12.6	36.2			132	4					45
2019	0	0	0		0	4	5	4	1	28	1.3	16.568	4	0	0	5	22	1	0	130	60	40	2.16667	3.25	0	1	5.03	10.8	38	0	0	46.7	29	677	247	0	2.02	26.2	56.4			125	4	0.9	16		1.8	39
2019	0	0	0		0	1	2	3	0	40	1.5	17.7778	12.5	1	0	6	22	1	0	102	90	70	1.13333	1.45714	0	1	4.7	13.7	25	0	0	45	39	135	79	0	1.26	16.6	42.9			134	4.2	1.7				50
2019	0	0	0		0	1	2	3	0	31	1.45	14.7444	12	0	0	4	22	1	0	95	100	80	0.95	1.1875	0	1	5.7	13.5	123	0	0	44	32	515	442	0	1.09	11.9	57			127.3	5.16	4.4	4.2
2019	0	0	0		0	2	4	3	0	23	1.2	15.9722	6.5	0	0	4		0	0	110	85	65	1.29412	1.69231	0	1	6.87	11.3	46.1	0	0	46	38	183	81	0	1.19	15.7	45.9			129	3.6	3.6				54
2018	0	0	0		0	5		3	0	7	0.68	15.1384	0.8	0	0	7	36	1	0	158	80	60	1.975	2.63333	0	1	6.61	13.7	16	1	1	46	25	3540	1801	1	1.28					127	4.3	1.4			3	34
2018	0	0	0		0	4		3	0	43	1.36	23.2483	8.9	1	1	4	30	0	0						0	1	3.6	15.1	21.5	0	0	52	37	143	87	0	1.09	14	40.6			127	3.7	6.1	13		2.4	44
2018	0	0	0		0	6		3	0	29	1.13	22.7113	4.4	1	0	4	20	1	0	125	95	60	1.31579	2.08333	0	1	8.78	15.3	38	0	0	47	36	1176	540	1	1.86	22	76.5			125	3.3	12.2	18		2.6	37
2018	0	0	0		0	3		3	0	30	1.38	15.753	9	1	0	4	20	0	0	90	90	60	1	1.5	0	1	4.55	14.8	34.4	0	0	48	30	581	326	0	1.73					128	4.1	6.4			2.6	52
2018	0	0	0		0	3		3	0	18	1.01	17.6453	4.1	0	0	5		0	1	100	95	60	1.05263	1.66667	0	1	6.29	10.9	48	0	0	38	32	741	238	0	1.16		85			126	2.9	7.8				33
2018	0	0	0		0	1		3	0	47	1.67	16.8525	13.1	0	0	5	26	0	0	110	100	80	1.1	1.375	0	1	3.21	14.4	23	0	0	50	43	169	81	0						130	3.3					61
2018	0	0	0		0	2		3	0	66	1.63	24.841	15.8	1	0	5	22	0	0	90	100	80	0.9	1.125	0	1	3.5	17.4	81.2	0	0	54	40	119	44	0	1.11	14.6	55			127	3.6	7.3				52	0
2018	0	0	0		0	2		3	0	14	0.97	14.8794	3.6	1	0	5	20	1	0	108	100	75	1.08	1.44	0	1	5.04	12.7	31.6	0	0	49	37	67	18	0		18.4	59.5			131	3.3					37
2018	0	0	0		0	2		3	0	8	0.73	15.0122	0.5	0	1	3	34	1	0	150					0	1	5.58	11.3	68.5	0	0	41	29	320	36	0	1.35	16.9	68.5			130	4.7	12.9			2.8	53
2018	0	0	0		0	3		3	0	5.5	0.59	15.8001	0.3	1	0	5	36	1	0	152	71	50	2.14085	3.04	0	1	3.8	13.5	26.5	0	0	41	29	415	54	0						130	4.9	19				34
2018	0	0	0		0	3		3	0	32	1.22	21.4996	5.4	0	0	5	26	1	0	126	105	80	1.2	1.575	0	1	7.36	15.4	72	0	0	47	35	215	110	0	1.13	14.7	125.4			129	3.8					41
2018	0	0	0		0	4		3	0	15	0.95	16.6205	3.2	0	0	4	30	1	0	132	100	80	1.32	1.65	0	1	4.17	12.7	40.2	0	0	48	34	316	79	0	1.3	16.4	180			127	4.9	6.8	27		4	47	0
2018	0	0	0		0	3		3	0	14	0.95	15.5125	3.4	0	0	5	28	1	0	120	85	60	1.41176	2	0	1	5.45	13.7	41.3	0	0	44	34	135	38	0						130	3.6	0.9				49
2018	0	0	0		0	1		3	0	45	1.5	20	12.4	0	0	6	20	1	0	100	95	75	1.05263	1.33333	0	1	6.96	15.4	27.2	0	0	49	41	216	129	0						131	3.4	1.5				57
2018	0	0	0		0	2		3	0	29	1.36	15.6791	9.5	1	0	5	28	1	0	120	95	70	1.26316	1.71429	0	1	2.31	15.1	52.4	0	0	49	43	548	288	0						129	3.9	4			2.1	52
2018	0	0	0		0	2		3	0	31	1.38	16.2781	9.2	1	0	5	22	1	0	140	100	80	1.4	1.75	0	1	3.17	16.8	30	0	0	52	43	260	102	0	1.15	14.9	51			128	3.7	7.6	39		2.5	85
2018	0	0	0		0	2		3	0	55	1.6	21.4844	11.9	0	0	5	20	1	0	102	90	75	1.13333	1.36	0	1	4.3	17.5	51	0	0	49	47	501	209	0	1.09	14.1	50.6			130	4.1					56
2018	0	0	0		0	3		3	0	38	1.47	17.5853	15	1	0	5	24	1	0	112	95	70	1.17895	1.6	0	1	3.23	16.4	31	0	0	52	41	1186	496	1	1.3	16.5	63.1			133	3.2	1.8			2.7	55
2018	0	0	0		0	1		3	0	29	1.4	14.7959	9.8	1	0	6	25	1	0	110	88	60	1.25	1.83333	0	1	3.32	15.2	39.7	0	0	51	45	174	99	0	1.1	12.6	37.8			137	3.9	1.2				40
2018	0	0	0		0	3		3	0	27	1.13	21.145	5.3	1	0	5	28	1	0	154					0	1	6.96	15.4	16	1	0	52	45	431	99	0	1.06	14	47.2			130	4.3	1.7			2.7	77
2018	0	0	0		0	4		3	0	11	0.8	17.1875	1.8	1	0	4	30	1	0	170	90	70	1.88889	2.42857	0	1	5.29	16.1	82	0	0	53	41	232	71	0	1.07	14	43.3			125	5				6	48
2018	0	0	0		0	3		3	0	23	1.28	14.0381	10	1	0	3	25	0	1	90	100	75	0.9	1.2	0	1	6.88	12.9	26.8	0	0	48	37	76	26	0	1.84	21.3	52.6			133	3.7	0.2			1.5	30
2018	0	0	0		0	1		3	0	45	1.55	18.7305	14.1	0	0	5	23	1	0	110	90	70	1.22222	1.57143	0	1	3.51	16	23.4	0	0	53	45	87	41	0	1.02	13.4	49.8			135	4	0.5				50
2018	0	0	0		0	1		3	0	60	1.63	22.5827	14.7	1	0	5	26	0	0	120	90	80	1.33333	1.5	0	2	6.6	16	35	0	0	52	41	110	106	0						135	3.3	2.6				65
2018	0	0	0		0	1		4	1	54	1.46	25.3331	10.3	1	0	5	25	1	0						0	2	7.21	11	26	0	0	57	34	288	197	0	1.7	19.9	44.9			134	3.4	1			1.4	44	0.031
2018	0	0	0		0	2	3	3	0	22	1.22	14.781	16.8	0	0	5	30	0	0	120	80	60	1.5	2	0	1	3.94	14.6	26.8	0	0	46	35	83	29	0	1.21	15.5	47.4			134	3.7					48
2018	0	0	0		0	2	3	3	0	35	1.27	21.7	8.4	1	0	5	24	1	0	126	80	60	1.575	2.1	0	1	9.83	13.9	35	0	0	46	31	68	29	0	1.36	17	36.9			136	3.5	12.7			0.9	42
2018	0	0	0		0	2	5	3	0	7.7	0.69	16.1731	0.8	0	0	5	45	1	0	170	80	60	2.125	2.83333	0	1	2.45	10.7	16	1	0	37	25	561	165	0	1.08	14	58			131	4	0.8				35
2018	0	0	0		0	2	3	3	0	40			14.8	1	0	5	22	0	0	100	90	70	1.11111	1.42857	0	1	3.47	12.1	28	0	0	50	39	79	73	0	1.08	14.2	49.4			131	4.4	12.9				61
2018	0	0	0		0	3	5	3	0	42	1.52	18.1787	13.7	0	0	4	26	1	0	85	110	90	0.772727	0.944444	0	1	4.48	17.4	8	1	0	59	46	37	23	0	1.7	68	39			132	4.1	1.3	13		1.3	55
2018	0	0	0		0	2	2	3	0	32	1.32	18.3655	9.8	1	0	5	30	0	1	85	80	60	1.0625	1.41667	0	1	3.14	13.6	34	0	0	46	40	1065	446	1	1.32	16.5	52.7			134	3.6	9.2	17		3.01	37
2018	0	0	0		0	3	4	4	1	11.5	0.85	15.917	2.2	1	0	4	40	1	0	150					0	1	4.6	11.7	48	0	0	45	35	393	96	0	1.15	13	66			131	2.8	4.7	29		1	29
2018	0	0	0		0	2	3	3	0	20	1.14	15.3894	5.5	1	0	4	28	1	0	140	90	70	1.55556	2	0	1	2.66	15.1	63.7	0	0	49	42	108	26	0	1	13.2	44.2			132	3.9	2.7	33			52
2018	0	0	0		0	1	5	3	0	30	1.22	20.1559	6.8	0	0	5	26	0	0	127	100	80	1.27	1.5875	0	1	9.02	18.1	67	0	0	56	41	57	20	0	1.15	14.7	39			133	3.4	1.4				56
2018	0	0	0		0	2	4	3	0	23	1.08	19.7188	4.7	1	0	4	22	1	0	126	100	80	1.26	1.575	0	1	5.74	15.2	57.3	0	0	47	41	141	27	0	1.16	14.9	34.3					9.2				57
2018	0	0	0		0	3	4	3	0	26	1.52	11.2535	8.9	0	0	4	35	0	1	98	105	85	0.933333	1.15294	0	1	5.52	15.9	24	0	0	46	40	55	20	0	1.35	16.6	44.5			133	3.3	0.8			1.6	31
2018	0	0	0		0	2	3	3	0	45	1.33	25.4395	7.8	0	0	4	25	0	0	110	110	90	1	1.22222	0	1	3.85	14.7	14.7	1	0	50	43	460	298	0	1.49	18	180			129	6.3					46
2018	0	0	0		0	4	5	3	0	37	1.45	17.5981	11.1	0	0	5	20	0	0	100	100	80	1	1.25	0	1	7.17	16.7	28.2	0	0	49	41	395	246	0	1.57	18.8	49.6			132	3.7	5.1				38
2018	0	0	0		0	3	4	3	0	37	1.35	20.3018	10.3	0	0	5	30	0	1	110	120	100	0.916667	1.1	0	1	5.1	14.6	52	0	0	50	42	58	31	0	1.55	18.5	43.8			131	3.7					38
2018	0	0	0		0	5	8	3	0	20	1.1	16.5289	6	1	0	4	29	1	0	150	90	70	1.66667	2.14286	0	1	5.21	17.5	28.5	0	0	56	45	84	24	0	1.1	15.2	146.3			128	3.3	4.7			3.6	46
2018	0	0	0		0	2	4	3	0	30	1.25	19.2	6.8	0	0	5	28	1	0	110	90	70	1.22222	1.57143	0	1	8.27	15.2	22	0	0	52	46	89	61	0						129	3.3					46
2018	0	0	0		0	2	2	3	0	34	1.27	21.08	8	1	0	5	22	0	0	106	80	60	1.325	1.76667	0	1	2.27	14.3	103	0	0	52	40	117	48	0						132	3.4	1			0.9	50
2018	0	0	0		0	3	10	3	0	19	1.14	14.6199	5.3	0	0	5	26	1	0	115	90	70	1.27778	1.64286	0	1	6.41	15.4	11	1	0	50	40	252	85	0	2.07	23.7	68			121	4	2.5			2.1	33
2018	0	0	0		0	2	5	3	0	20	1.2	13.8889	8.8	1	0	4	26	1	0	100	80	60	1.25	1.66667	0	1	2.8	14.8	33	0	0	44	40	74	36	0	1.2	15.4	180			134	3.5	2.3			2.1	50
2018	0	0	0		0	2	8	3	0	32	1.42	15.8699	9.1	1	0	5	29	0	0	120	90	70	1.33333	1.71429	0	1	6.6	15.2	31	0	0	50	45	206	49	0						130	3.7	5.8			2.2	48
2018	0	0	0		0	2	3	3	0	36	1.3	21.3018	6.3	1	0	5	24	1	0	132	110	85	1.2	1.55294	0	1	5.45	16.6	40	0	0	51	39	106	38	0	1	13.1	35.3			129	5.2	4.6			3	43
2018	0	0	0		0	2	4	3	0	30			11.7	0	0	4	22	0	0	132	90	70	1.46667	1.88571	0	1	4.85	9.82	12	1	0	44	32	423	253	0	1.66	19.7	51.7			132	4.5	4.2			4.2	42
2018	0	0	0		0	2	4	4	1	12.5	0.94	14.1467	2.2	0	1	5		1	0	160					0	1	3.01	12.3	41	0	0	42	34	122	43	0	1.26	15.8	180			129	5	0.7			2.3	46
2018	0	0	0		0	2	3	3	0	56.5	1.54	23.8236	12.6	1	0	5	20	0	0	120	100	80	1.2	1.5	0	1			27	0	0	46	38	162	104	0	1.01	13.3	39.1			139	3.6					52
2018	0	0	0		0	1	4	3	0	20	1.06	17.7999	6.1	1	0	4	30	1	0	120	90	70	1.33333	1.71429	0	1	7.97	16	41.9	0	0	48	36	188	77	0	1.09	14.2	48.1					5.9				56
2018	0	0	0		0	3	5	3	0	21	1.25	13.44	5.5	0	0	5		0	0	120	90	70	1.33333	1.71429	0	1	4.1	13.4	63	0	0	47	39	85	25	0	1.09	14.4	47.9
2018	0	0	0		0	4	4	3	0	19	1.2	13.1944	5.8	1	0	3		0	0	106	80	60	1.325	1.76667	0	1	9.47	12.2	63	0	0	45	38	99	34	0	1.14	14.5	33.8			133	4.5				2.32	48.7
2018	0	0	0		0	1	2	4	1	35	1.4	17.8571	10.8	0	0	5	25	1	0	120					0	1	5.36	15.4	26.4	0	0	46	42	157	65	0	1.12	14.4	43.8			128	4.2	0.4				56
2018	0	0	0		0	4	4	3	0	56	1.55	23.3091	13.2	1	0	4	22	1	0	102	100	80	1.02	1.275	0	1	2.4	14.1	35.8	0	0	46	38	51	17	0						133	3.4	1.9				50
2018	0	0	0		0	1	5	3	0	55	1.42	27.2763	9.5	1	0	6		0	0	100	100	70	1	1.42857	0	1	2.5	15.1	23	0	0	44	40	2746	664	1	1.4	60	56			134	4.2	2.76				52
2018	0	0	0		0	4	5	3	0	37	1.3	21.8935	9.4	1	0	4	27	1	0	126	100	70	1.26	1.8	0	1	5.94	15.1	34.2	0	0	48	42			0	1.35	16.7	161
2018	0	0	0		0	2	4	3	0	35	1.33	19.7863	8.2	1	0	5	20	1	0	108	100	80	1.08	1.35	0	1	1.47	14.2	55	0	0	45	42	270	153	0	1.13	14.5	42			131	3.3	1.8				53
2018	0	0	0		0	2	5	3	0	32	1.38	16.8032	9.5	1	0	5		0	0	108	100	65	1.08	1.66154	0	1	2.21	12.3	64.9	0	0	37	37	1042	515	1	1.05	13.7	42.5	0.67		130	4.2	3.5				59
2018	0	0	0		0	2	4	3	0	39	1.3	23.0769	8.3	0	0	4	25	1	0	112	110	85	1.01818	1.31765	0	1	6.58	13.5	36.4	0	0	47	39	99	28	0	1.15	14.7	41			127	4.2	2.2				47
2018	0	0	0		0	2	4	3	0	32	1.42	15.8699	10.6	0	0	5	25	1	0	88	100	80	0.88	1.1	0	1	3.2	15.8	25	0	0	49	40	135	52	0	1.18	15	38.9			131	3.8					49
2018	0	0	0		0	1	5	3	0	40	1.55	16.6493	12.8	0	0	4	25	1	0	120	90	70	1.33333	1.71429	0	1	4.08	17	58.6	0	0	50	42	142	42	0	1.07	13.9	47.8			129	4.6	20.6				85
2018	0	0	0		0	3	6	3	0	39	1.5	17.3333	13	1	0	5	24	1	0	98	85	65	1.15294	1.50769	1	1	3.07	15.3	19.7	1	0	50	40	388	282	0	1.15	16.2	70.5			124	4	5			2.06	55
2018	0	0	0		0	3	5	3	0	25	1.25	16	7.9	1	0	6	40	0	1	128	90	75	1.42222	1.70667	0	1	4.47	14.1	69	0	0	45	35	92	39	0	1.36	16.2	56.8			132	3.9					53.9
2018	0	0	0		0	2.5	2	3	0	27	1.28	16.4795	8.8	0	0	3	30	0	0	130					0	1	5.62		37	0	0	48	34		35	0	1.13	14	42			127	3.7				2.42	47.3
2018	0	0	0		0	3	4	3	0	27	1.1	22.314	4.5	0	0	4	26	0	0	126	105	80	1.2	1.575	0	1	7.5	17.8	112	0	0	55.6	33	191	82	0	1.04	14.2	36.4			130	4.3	1.8	38		2.8	54
2018	0	0	0		0	3	3	3	0	22	1.15	16.6352	4.9	1	0	4	26	0	0	150	90	70	1.66667	2.14286	0	1	6.85	15.2	199	0	0	49	38	66	23	0	1.55	17	77			130	4.1	2.2			1.2	34
2018	0	0	0		0	3	5	4	1	50	1.55	20.8117	13.5	0	0	5	30	0	0	0	0	0			0	1	3.29	15.7	20	0	0	50	39	192	35	0	1.56	54	70			128	3.9				1.19	60.2
2018	0	0	0		0	4	10	3	0	6	0.59	17.2364	0.5	1	0	3	32	0	0	176	90	60	1.95556	2.93333	0	1	3.31	14.1	79	0	0	42	31	88	16	0	1.21	15.5	44.2			132	3.4				1.6	28
2018	0	0	0		0	2.5	9	3	0	39	1.35	21.3992	11	0	0	4	24	0	0	88	100	60	0.88	1.46667	0	1	5.35	16.5	51.3	0	0	55	42	1216	573	1						128	4.2	13.4				64
2018	0	0	0		0	4	4	3	0	35	1.45	16.6468	2.1	0	0	5	20	0	0	110	80	60	1.375	1.83333	0	1			40.7	0	0	47	40	137	93	0		12.3	38			137	4.8	3.3			2.6	74
2018	0	0	0		0	1	3	3	0	35	1.5	15.5556	11.8	1	0	7	20	0	0	115	100	75	1.15	1.53333	0	1	1.74	8.99	16.9	1	0	55	40	25	9	0	2.42	26	79.2			139	2.5	0.4			3.1	24
2014	0	0	0		0	2.5	4	4	1	28	1.16	20.8086	4.6	0	0	5	30	0	0	120	80		1.5	#DIV/0!	0	2	4.18	15.7	36.7	0	0	45	38	341	207	0	1.09	15.58	68.48			130	3.9				2.55
2018	0	0	0		0	7		3	0	41	1.5	18.2222	14.5	1	0	5	24	0	0	120	90	70	1.33333	1.71429	0	1	3.9	17.1	33	0	0			562	242	0	1.98	53.2	55.1			134	4.7		35.5		8.15	106.08
2018	0	0	0		0	1	2	3	0	41	1.45	19.5006	9.1	1	0	5	24	0	0	132	100	80	1.32	1.65	0	1	4.36	17.7	43	0	0	55	39	178	85	0						127	4					60
2018	0	0	0		0	2		3	0	42	1.42	20.8292	9.3	0	0	5	30	0	0	142	100	80	1.42	1.775	0	1	3.84	14.6	54.5	0	0	44	25	430	260	0	0.92	12.5	41.3			126	3.5	3.9			0.79	61
2018	0	0	0		0	2.5	4	3	0	42	1.42	20.8292	8.7	0	0	5	26	0	0	102	110	90	0.927273	1.13333	0	1	6.06	15.8	42	0	0	54	42	680	350	0	1.2	15.4	45.6			128	4.3	1.03			3.27	54
2018	0	0	0		0	1	2	3	0	20	1.33	11.3065	6.8	0	0	6	26	0	0	120	80	60	1.5	2	0	1	2.72	12	75.6	0	0	43	36	108	37	0	1	12.58	38.9			135	3.4	1.3			1.4	51
2018	0	0	0		0	0.5	2	4	1	69	1.6	26.9531	12.5	0	0	5		0	0						0	1	7.74	13.3	24.9	0	0	37	34	200	123	0						135	3.8	17.1				60
2018	0	0	0		0	1	1	3	0	50.5	1.55	21.0198	2.8	1	0	6	24	0	0	100	75	30	1.33333	3.33333	0	1	4.22	15.5		1	0	52	42	70	30	0	1.15	15.7	126.4			138	3.4	17.9				55
2018	0	0	0		0	1.5	2	3	0	33	1.37	17.5822	8.8	1	0	5	32	0	0	120	100	80	1.2	1.5	0	1	3.38	15.6	25.1	0	0	55	38	245	108	0	1.18	16.1	43.4			125	5.7	1.8				76
2018	0	0	0		0	1	1	3	0	15	1.1	12.3967	4.7	1	0	6	30	0	0	110	80	60	1.375	1.83333	0	1	3.98	14.1	49.1	0	0	46.6	37	706	362	0	1.07	14.6	39.5			128	3.7	0.3			2	42
2018	0	0	0		0	3	8	3	0	14	0.81	21.3382	1.1	0	0	6	32	0	0	128	80	50	1.6	2.56	0	1	3.61	14.5	32	0	0	45	34	565	24	0						125	5	1				42
2018	0	0	0		0	4	6	3	0	32	1.42	15.8699	11.2	1	0	3	24	0	0	110	85	70	1.29412	1.57143	0	1	5.18	17.2	15.2	1	0	51.8	47	38	20	0	47	20.8	51.2			127	4.4	0.8				54
2018	0	0	0		0	1	3	3	0	36	1.25	23.04	5.8	0	0	6	28	0	0	130	105	80	1.2381	1.625	0	1	2.31	11	93.1	0	0	45	34	257	187	0						129	3.2					50
2018	0	0	0		0	1.5	5	3	0	32	1.33	18.0903	7.4	1	0	6	22	0	0	120	100	80	1.2	1.5	0	1	7.95	14.8	15	1	0	47	30	105	36	0	1.49	20.2	44.3			130	3.7	1.9				37
2018	0	0	0		0	1.5	4	3	0	30	1.45	14.2687	12.9	0	0	5	24	0	0	100	80	60	1.25	1.66667	0	1	3.71	15.6	25	0	0	47.5	35	109	58	0	1.06	14.4	40.1			134	3.4	0.7	33		1.7	58
2018	0	0	0		0	2	2	3	0	19	1.18	13.6455	5.3	0	0	5	27	0	0	143	100	80	1.43	1.7875	0	1	3.02	14.7	95.3	0	0	47	35	84	34	0	1.01	13.7	29.5			131	3.5	2.3				49
2018	0	0	0		0	2	6	3	0	9.5	0.72	18.3256	0.8	0	0	5	30	0	0	155	90	65	1.72222	2.38462	0	1	8.97	12.9	289	0	0	48	38	278	77	0	1.33	18	56.2			127	4.6	18.1				37
2018	0	0	0		0	1.5	2	3	0	38	1.35	20.8505	8.5	0	0	4	20	0	0	100	100	80	1	1.25	0	1	6.22	17.1	46.2	0	0	56	43	113	54	0						136	4.4					69
2018	0	0	0		0	1	6	3	0	40	1.35	21.9479	10.4	0	0	6	26	0	0	155	90	70	1.72222	2.21429	0	1	4.06	17.5	48.6	0	0	54	38	165	91	0						122	3.7
2018	0	0	0		0	1	3	3	0	17	1.17	12.4187	5.3	1	0	3	24	0	0	123	80	60	1.5375	2.05	0	1	8	15.6	84	0	0	50.5	42	86	33	0	1.35	18.4	44.5			136	3.9	8.2				42
2018	0	0	0		0	3	2	3	0	16	1.05	14.5125	4.9	0	0	4		0	0	136	90	70	1.51111	1.94286	0	1	14.9	18.3	68	0	0	57	35	108	34	0	1.18	16	38.3			130	5.5	3.2
2018	0	0	0		0	1	3	3	0	30	1.5	13.3333	10.9	0	0	4	30	0	0	100	105	80	0.952381	1.25	0	1	3.42	17.3	46.3	0	0	45	38	73	33	0	1.13	15.4	34.9			132	3.3	2.6				65
2018	0	0	0		0	5		3	0	23	1.22	15.4528	6.7	0	0	4		0	0	122	90	70	1.35556	1.74286	0	1	3.86	15.5	22.7	0	0	49	38	1074	352	1						125	3.7	2.7	32		3.3	55	0.0123
2018	0	0	0		0	1	4	3	0	46	1.52	19.91	9.8	0	0	6	22	0	0	120	100	80	1.2	1.5	0	1	3.02	14.5	39.4	0	0	48	37	106	76	0	1.02	13.8	38.8			129	3.8	1.7	26			49
2018	0	0	0		0	3	5	3	0	6.3	0.63	15.873	0.3	0	1	3	40	0	0						1	1	6.11	15.6	37.6	0	0	47	31	105	40	0	1.53	20.7	39.7			124	5.5	0.6			3	40	0.0288
2018	0	0	0		0	2	3	3	0	16	1.05	14.5125	4.3	0	0	4	25	0	0	120	105	85	1.14286	1.41176		1	6.83	15.6	85.3	0	0	51	39	745	379	0						129	4.9	16.5				49
2018	0	0	0		0	1	4	3	0	72	1.6	28.125	15.2	0	0		18	0	0						1	1	3.89	6.3	61.2	0	1			1188	531	1	1.23	16.7	48.7			133	3.4					67
2018	0	0	0		0	3	3	3	0	27	1.33	15.2637	9	1	0	4		0	0	116	75	60	1.54667	1.93333	0	1	1.83	13.6	56.9	0	0	47	37.5	108	40	0	1.15	15.6	33.9			134	4.3	3.7				56
2018	0	0	0		0	2	2	3	0	40	1.37	21.3117	5.2	0	0	5	25	0	0	122	90	70	1.35556	1.74286	0	1	4.99	16	58.1	0	0			249	145	0	0.98	13.4	35.1			122	3.5				2.9	51
2018	0	0	0		0	1	2	3	0	41	1.59	16.2177	0	1	0	4		0	0	100	90	70	1.11111	1.42857	0	1	4.79	14.4	25.3	0	0	44.3	39.9	54	26	0	1.46	19.9	41.7			132	3.1	1.4				41
2018	0	0	0		0	1	2	3	0	44	1.4	22.449	11.2	0	0	5		0	0	100	80	60	1.25	1.66667	0	1	3.97	14	18.5	1	0	43	34	154.26	251.6	0						133.51	3.62					54.37
2018	0	0	0		0	2.5	7	3	0	8	0.68	17.301	0.8	0	0	3	36	0	0	130	80	55	1.625	2.36364	0	1	4.59	12.5	39	0	0	45	38	86	21	0	1.32	16	43.9			128	4.4	1.9			2.2	41
2018	0	0	0		0	1	2	3	0	33	1.3	19.5266	6.4	0	0	5	25	0	0	120	90	70	1.33333	1.71429	0	1	4.51		52	0	0	45	33	84	17	0	1.1	14.98	33.5			130	3.8	4.5			1.3	52
2018	0	0	0		0	1	3	3	0	30	1.3	17.7515	8.6	1	0	5	22	0	0	120	90	70	1.33333	1.71429	0	1	8.61	15.3	25.3	0	0	47.1	36	251	88	0	1.19	16.2	42.5			127	4.6	7			4.2	61	0.1558
2018	0	0	0		0	1	2	3	0	7.8	0.65	18.4615	0.5	0	0	3	36	0	0	190	0	0			0	1	3.16	12.5	105	0	0	47	35	73	27	0	1.07	14.1	43.3			135	4.6	0.2			2.5	39
2018	0	0	0		0	2	6	3	0	19	1.2	13.1944	8.3	1	0	6	28	0	0	118	80	60	1.475	1.96667	0	1	5.96	15.9	33.6	0	0	49.5	39	116	51	0	0.95	12.9	37.3			129	3.6	1.6			2.03	47	0.0338
2018	0	0	0		0	2	3	3	0	40	1.36	21.6263	7.8	0	0	5	26	0	0	100	110	90	0.909091	1.11111	0	1	6.17	13.5	17.8	1	0	48	35	182	116	0	1.27	16.1	51.2			132	3.5	1.6				42
2018	0	0	0		0	3	2	3	0	29	1.38	15.2279	11.4	0	0	5	20	0	0	105	100	80	1.05	1.3125	0	1	8.82	16.9	32	0	0	49	33	66	27	0	1	15	48			136	3.1	2			1.2	43	0.1639
2018	0	0	0		0	1	4	3	0	47	1.48	21.4573	10.6	0	0	6	22	0	0	122	100	80	1.22	1.525	0	1	5.53	15.7	43.5	0	0	50	38	536	326	0						126	3.9	1.3			3.4	53
2018	0	0	0		0	2	3	4	1	42	1.4	21.4286	9.3	1	0	5	25	0	0	90	105	80	0.857143	1.125	0	1	6.54	16.8	20.6	0	0	54	38	144	65	0	1.2	16.3	44.1			132	4.3	2.9			2.1	51	1.1426
2018	0	0	0		0	4	6	3	0	47	1.41	23.6407	7.8	0	0	5		0	0	110	110	85	1	1.29412	0	1	5.96	15.8	29.6	0	0	49	38	1458	345	1	1.24	15.3	43.1			126	4	14.4				52
2018	0	0	0		0	2	4	3	0	70	1.6	27.3437	10.8	0	1	4	23	0	0	120	100	55	1.2	2.18182	1	1	4.9	12.2	56	0	0	38	29	63	20	0	1.06	15	48			137	3.4	7.3	28			45
2018	0	0	0		0	2	2	3	0	25	1.28	15.2588	5.8	0	0	5	30	0	0	128	100	80	1.28	1.6	0	1	9.8	17	56	0	0	53	35	113	41	0	1.02	97	59			124	4.5	4.2				43
2018	0	0	0		0	2.5	6	3	0	42			12.3	1	0	5	18	0	0	112	100	80	1.12	1.4	0	1	1.43	14	61.1	0	0	48	39	175	33	0	1.12	14.1	38.4			129	3.6	3			2.6	57
2018	0	0	0		0	2	5	3	0	24	1.2	16.6667	6.3	0	0	4	30	0	0	140	80	60	1.75	2.33333	0	1	7.98	18.9	79.5	0	0	56.2	40	104	37	0						127	4.3	5.1				65
2018	0	0	0		0	1.5	2	3	0	15.5			4.3	0	0	5	30	0	0	88	80	60	1.1	1.46667	0	1	5.6	15.8	96	0	0	44.9	33	277	90	0	1.15	15	66.3			125	5.6	0.4			1.7	49	0.0049
2018	0	0	0		0	1	2	3	0	23	1.15	17.3913	6.3	1	0	4	25	0	0	130	85	70	1.52941	1.85714	0	2	3.17	15.9	48.4	0	0	51.5	40	140	54	0	1.14	15.5	50.7			129	4.3	8.6				55
2018	0	0	0		0	2	3	3	0	27	1.3	15.9763	8	0	0	4	26	0	0	120	110	76	1.09091	1.57895	0	1	4.6	15	51	0	0	54	37	86	33	0	1.16	14.5	37.2			125	3.7	3				50
2018	0	0	0		0	2	4	3	0	50	1.7	17.301	15	0	0	6	26	0	0	100	110	70	0.909091	1.42857	0	1	5.1	16.2	24	0	0	51	45	1150	597	1	1.12	14.1	51.1
2018	0	0	0		0	3	7	3	0	25	1.2	17.3611	6.2	1	0	3	22	0	0	104	100	75	1.04	1.38667	0	1	2.47	14.6	30.4	0	0	48.9	43	94	36	0	1.12	14.1	37.3			129	4.6	8.4				54
2018	0	0	0		0	2		3	0	45	1.44	21.7014			0			0	0	102	90	70	1.13333	1.45714	0	1	1.53	14.3	18	1	0	48	37	199	225	0						138	3.4					42
2018	0	0	0		0	1.5		3	0	7	0.65	16.568			0		32	0	0	155	80	60	1.9375	2.58333	0	1	3.5	12.9	56.5	0	0	46	32	178	34	0						130	5.6	0.5				45
2018	0	0	0		0	2		3	0	19	1.17	13.8798			0		30	1	1	125	95	80	1.31579	1.5625	0	1	5.47	14.9	21.2	0	0	50	40	60	28	0	1.5	18.1	44.2			131	3.6	1.4			1.5	36
2018	0	0	0		0	1	3	3	0	31.5	1.24	20.4865	7.2	0	0	5	24	0	0	115	100	80	1.15	1.4375	0	1	4.27	13.1	22	0	0	59	40	87	33	0						134	3.8	2.6				54
2018	0	0	0		0	2	4	3	0	20.5	1.18	14.7228	5.3	0	1	4	26	0	0	136	90	70	1.51111	1.94286	0	1	6.03	16.6	79.3	0	0	49	40	39	25	0						137	3.6					47
2018	0	0	0		0	1	3	3	0	18	1.12	14.3495	4.9	1	0	5	20	0	0	100	90	70	1.11111	1.42857	0	1	2.98	13.2	134	0	0	41	35	60	26	0	1	12.4	28.7			134	4.6	6.7				50
2018	0	0	0		0	2.5	3	3	0	34	1.4	17.3469	8.8	1	0	4	20	1	0	120	87	62	1.37931	1.93548	0	1	1.33	9.72	6.51	1	0	44	34	132	66	0	1.71	19.7	60.7			136	3.9					30
2018	0	0	0		0	1.5	6	3	0	8.3	0.66	19.0542	0.4	0	0	5	32	1	0	150	74	52	2.02703	2.88462	0	1	3.09	15	30	0	0	46	28	271	125	0	1.26	17.1	44.1			129	6.2	0.9			4.9	40
2018	0	0	0		0	1	3	3	0	19	1.15	14.3667	6.2	0	0	6	26	0	0	126	90	70	1.4	1.8	0	1	7.5	17.3	127	0	0	51	40	610	335	0						127	4.1	2.3			1.3	55
2018	0	0	0		0	1	2	3	0	37	1.26	23.3056	6.8	0	0	5	24	1	0	124	100	80	1.24	1.55	0	1	8.79	17.3	67.6	0	0	53	39	139	98	0						123	4.1	2.4				52
2018	0	0	0		0	2.5	3	4	1	51	1.46	23.9257	8.8	0	0	4	30	1	1						0	1	2.45		32	0	0	48	35	46	16	0	1.28	68	49.4			128	3.8	7.1			6.86	50
2018	0	0	0		0	1.5	3	3	0	37	1.55	15.4006	12.5	0	0	4	24	0	0	120	99	74	1.21212	1.62162	0	1	7.18	14.9	24.2	0	0	51	40	57	21	0						134	4.4	5.5				49
2018	0	0	0		0	3	9	3	0	55	1.45	26.1593	13.4	0	0	4	25	0	0	138	60	40	2.3	3.45	1	1	5.76	13.7	28	0	0	53	39	1031	646	1	1.27	15.6	44.6			130	4	4			2.2	59
2018	0	0	0		0	1	2	3	0	13	0.8	20.3125	2.3	0	0	5	32	0	0	136					0	1			22	0	0	48	33	94	26	0						133	4.3	7.9				50
2018	0	0	0		0	1.5	4	3	0	36	1.37	19.1806	10.3	0	0	4	16	0	0	90	90	70	1	1.28571	0	1	3.2	16	12.8	1	0	46	38	243	229	0	1.08	14.7	47.7			127	4.7				2.1	64
2018	0	0	0		0	3	5	3	0	25	1.35	13.7174	7.2	1	0	5	25	1	0	110	80	60	1.375	1.83333	0	1	3.04	16.3	56.6	0	0	50	34	98	32	0	1.63	22.1	50.8			129	4.4	4.9				59
2018	0	0	0		0	2	3	4	1	35	1.36	18.923	8.8	1	0	5	24	1	0						0	1	6.45	16.2	76.8	0	0	49	40	68	28	0						126	4.8	8.7				55
2018	0	0	0		0	1	4	3	0	16	1.04	14.7929	4.3	1	0	4	26	1	0	145	95	75	1.52632	1.93333	0	1	3.7	16	23.9	0	0	51	37	136	64	0						128	3.7	0.6				49
2018	0	0	0		0	3.5	6	3	0	19	1.22	12.7654	6.1	1	0	4	28	1	0	150	80	60	1.875	2.5	0	1	6.72	16.8	59	0	0	55	42	158	58	0	1.92	26.1	50.4			127	5.5	3.2			3.2
2018	0	0	0		0	7	10	3	0	30	1.4	15.3061	9.7	1	0	3	30	1	0	100	90	70	1.11111	1.42857	0	1	6.68	15.7	48	0	0	45	38	127	53	0	1.19	16.1	39.7			134	4	1.3				51
2018	0	0	0		0	3	5	3	0	25	1	25	3.2	1	0	4	36	1	0	120	110	80	1.09091	1.5	0	1	5.66	12.2	78.7	0	0	43	34	71	34	0	1.09	14.1	88			128	3.9	5.7			5.7	48
2018	0	0	0		0	4	4	3	0	36	1.43	17.6048	9.8	1	0	4	20	1	1	130	90	70	1.44444	1.85714	0	1	11.3	13.3	23.6	0	0	49	35	91	66	0	1.45	17.7	50.5			134	3.3	17.9			1.5	37
2018	0	0	0		0	1	4	3	0	43	1.59	17.0088	11.3	1	0	6	26	1	1	94	80	60	1.175	1.56667	0	1	5.41	12.8	15	1	0	54	37	35	13	0	1.68	21.8	47.1			134	3.3	2.4				40
2018	0	0	0		0	2.5	8	3	0	45	1.5	20	10.4	1	0	6	23	1	0	115	80	60	1.4375	1.91667	1	1	1.88	13.9	13.6	1	0	52	42	1622	399	1	1.72	120	180			128	4	6.4			1.3
2018	0	0	0		0	1.5	5	3	0	15.8	0.99	16.1208	3.1	1	0	4	28	0	0	150	80	60	1.875	2.5	0	1	5.34	11.1	151	0	0	49	39	119	39	0						132	3.4	92
2018	0	0	0		0	1	3	3	0	35	1.49	15.7651	13.7	0	0	3		0	0	100	98	70	1.02041	1.42857	0	1	3.4	14.3	78	0	0	45	40	78	53	0	1.06	14.3	37.6			138	3.5	3.6			1.47	56
2018	0	0	0		0	1	2	3	0	54	1.68	19.1327	13.4	0	0	5	28	0	0	90	90	65	1	1.38462	0	1	3.7	16	62	0	0	47	41	88	52	0	1.16	15.8	39.3			130	4	2.3			2.4	55
2018	0	0	0		0	1		3	0	41	1.32	23.5308	9.3	0	0	4	20	1	0	130	97	80	1.34021	1.625	0	1	5.38	15.8	33.9	0	0	47	38	165	78	0						131	4.9					56
2018	0	0	0		0	2	3	3	0	50	1.52	21.6413	10	0	0	4	22	1	0	85	80	60	1.0625	1.41667	0	1	4.37	16.7	30	0	0	52	41	552	181	0	1.07	14.5	39.1			130	3.8	4.1				63
2018	0	0	0		0	1		3	0	20	1.25	12.8	5.9	1	0	5	28	0	0	115	90	70	1.27778	1.64286	0	1	6.87	15.9	10.3	1	0	49	35	127	37	0	1.01	13.7	38.6			123	4	8.1				60
2018	0	0	0		0	1		3	0	50	1.65	18.3655	16.1	0	0	5		0	0	100	90	70	1.11111	1.42857	0	1	4.55	15.4	30	0	0	51	42	124	63	0						137	3.8					48
2018	0	0	0		0	1		3	0	38	1.55	15.8169	13.3	0	0	3	25	1	0	120	100	80	1.2	1.5	0	1	2.22	14.9	31	0	0	47	40	171	92	0	0.96	13	35.6			135	3.7	2.5				71
2018	0	0	0		0	3		4	1	24	1.2	16.6667	6.3	0	0	4	34	1	0						0	1	5.45	16.1	51	0	0	52	35	101	45	0	1.37	18.5	42.8			127	4.3	1			1.7	53
2018	0	0	0		0	1		4	1	48			11.4	1	0	5	24	1	0						0	1				1	0	46	37	70	37	0	1.17					135	4.1	1.8			2.9	60
2018	0	0	0		0	1		3	0	32	1.3	18.9349	6.1	0	0	6	30	1	0	130	100	80	1.3	1.625	0	1	2.36	14.8	38.1	0	0	50	37	1275	426	1						124	3.6					57
2018	0	0	0		0	2	4	3	0	48	1.46	22.5183	11.4	0	0	4	23	1	0	120	85	60	1.41176	2	0	1	2.44	16	32.5	0	0	56	40	51	21	0	1.22	15.5	30.5			135	3.6	5.1	45			56
2018	0	0	0		0	1	3	3	0	37	1.28	22.583	8	0	0	5	20	1	0	105	100	80	1.05	1.3125	0	1	9	15	47	0	0	51	41	66	43	0		11.9	83.3			134	4
2018	0	0	0		0	1	3	3	0	9	0.67	20.049	0.4	0	0	5	30	1	0	167	90	60	1.85556	2.78333	0	1	3.49	14.8	46	0	0	49	31	228	102	0						126		0.2				44
2018	0	0	0		0	2	3	3	0	18.5	1.15	13.9887	7.3	0	0	5	28	1	0	126	80	60	1.575	2.1	0	1	3.14	14.3	35	0	0	51	37	278	108	0	1.08	14.2	38.9			131	3.7				3	51
2018	0	0	0		0	1	2	3	0	80	1.56	32.8731	13.8	0	0	4	30	0	0	120	105	80	1.14286	1.5	0	1	1.95	15.8	38.5	0	0	52	47	65	27	0						133	4	5.9				69	0.07
2018	0	0	0		0	1	2	3	0	24			5.7	0	0	5	24	1	0	102	90	60	1.13333	1.7	0	1	8.38	18.6		1	0	57	34	55	18	0						118	4.6	0.2				38
2018	0	0	0		0	2		3	0	34	1.51	14.9116	12.3	1	0	5	22	1	0	104	100	80	1.04	1.3	0	1	2.66	13	45	0	0	41	35	68	19	0	1.27	15.9	30.5			131	3.7	1.1	26		0.8	39
2018	0	0	0		0	1	3	3	0	20	1.14	15.3894	6	1	0	5	25	0	0	120	90	70	1.33333	1.71429	0	1	7.75	15.2	46	0	0	50	38	114	70	0	1.03	13.5	37.6			134	3.7	7.1			2.8	44
2018	0	0	0		0	2	4	3	0	23	1.25	14.72	7.5	0	0	4	20	1	0	110	80	60	1.375	1.83333	0	1	3.27	14.9	36.2	0	0	41	36	96	36	0	1.13	14.1	38.3			132	3.3	3.7				46
2018	0	0	0		0	2	3	3	0	8	0.7	16.3265	0.5	0	0	5	36	1	0	130	80	60	1.625	2.16667	0	1	12.9	14.8	60	0	0	45	32	531	286	0	1.35	16.3	47.6			125	5.4	0.8			3.1	36
2018	0	0	0		0	1	2	3	0	32	1.39	16.5623	0.6	0	0	6	35	0	0	120	90	60	1.33333	2	0	1	3.97	12.9	18.3	1	0	40	32	368	213	0						133	4	2.2				45
2018	0	0	0		0	1	4	3	0	30			9	0	0	5	20	0	0	100	80	40	1.25	2.5	0	1	2.43	13.7	31.8	0	0	51	37	274	120	0	1.42	17	49.4			132	4.5	4.2			1.3	60
2018	0	0	0		0	2		3	0	63	1.56	25.8876	14.3	1	0	4	30	1	0	120	90	80	1.33333	1.5	0	1	6.78	14.2	17	1	0	54	40	71	18	0	1.23	15.2	45.5			129	3.5					42
2018	0	0	0		0	4	5	3	0	26	1.1	21.4876	5.8	0	0	4	35	0	1	115	88	64	1.30682	1.79688	0	1	2.4	13.3	23	0	0	50	38	237	35	0	2.02	21	133			130	3.6	1.6			1.6	30
2018	0	0	0		0	2	3	3	0	30	1.3	17.7515	7.1	0	0	6	24	0	0	110	85	50	1.29412	2.2	0	1	9.34	16.6	26	0	0	52	34	94	36	0	1	13.4	43			126	4.8					45
2018	0	0	0		0	2	4	3	0	16	1.08	13.7174	4.8	1	0	4	40	0	1	150	90	70	1.66667	2.14286	0	1	5.2	11.7	44	0	0	47	35	56	16	0	1.47	16.5	47.7			130	4.3	1			3.2	40
2018	0	0	0		0	1	5	3	0	34	1.3	20.1183	7.3	0	0	6	28	0	0	108	90	70	1.2	1.54286	0	1	2.97	15.5	31.7	0	0	49	38	383	116	0	1.07	13.6	49.6			127	4.1	1.1				50
2018	0	0	0		0	1	4	3	0	39	1.45	18.5493	10.9	0	0	3	26	0	0	125	90	70	1.38889	1.78571	0	1	2.9	14.1	98	0	0	50	39	53	32	0	1.09	14.8	37.5			132	4.2					54
2018	0	0	0		0	2	5	3	0	29	1.23	19.1685	7.6	0	0	4	22	1	0	120	110	90	1.09091	1.33333	0	1	6.66	16.5	49.5	0	0	51	33	380	193	0	1.12	14.1	44.8			131	3.8	14.2			3	55
2018	0	0	0		0	3	5	3	0	21	1.16	15.6064	8.5	1	0	5	27	0	1	140	90	70	1.55556	2	0	1	4.17	17	31.3	0	0	57	41	60	12	0	1.83	20.8	53.7			131	5	0.6			1.5	28
2018	0	0	0		0	3		3	0	20	1.28	12.207	7.6	1	0	5	40	1	0	110	80	60	1.375	1.83333	0	1	3.32	14.3	28	0	0	48	34	1291	480	1	1.24	15.7	48.6			126	3.7	3.5			2.67	52
2018	0	0	0		0	2	3	3	0	22	1.27	13.64	9.7	0	0	4	26	1	0	100	85	70	1.17647	1.42857	0	1	4.1	13.1	36.2	0	0	42	38	87	26	0						131	3.7	2.5				51
2018	0	0	0		0	2		4	1	22	1.22	14.781	6.8	1	0	4	28	1	0						0	1	2.7	12.9	44	0	0	46	35	194	71	0	1.5	20.4	180			130	3.3	2.1			1.1	57.46
2018	0	0	0		0	2	3	4	1	46	1.5	20.4444	10.3	1	0	5	30	1	0						0	1	4	12.8	38	0	0	53	40	1241	541	1	1.72	19.8	56.5			128	3.9	2			4	47
2018	0	0	0		0	2	2	3	0	30	1.29	18.0278	7.7	0	0	4	24	1	0	130	95	75	1.36842	1.73333	0	1	7.1	13.7	80	0	0	48	42	33	40	0						135	3.6	6.1				45
2018	0	0	0		0	1	3	3	0	40	1.5	17.7778	13.2	1	0	4	20	1	0	100	80	60	1.25	1.66667	0	1	2.3	12.8	72	0	0	41	39	52	22	0						131	3.1					45
2018	0	0	0		0	4	3	3	0	46	1.53	19.6506	12.8	0	0	5	26	1	0	125	100	80	1.25	1.5625	0	1			18.5	1	0	56	45	64	19	0		14.8	41.3			130	3.9	6.6			2.7	50
2018	0	0	0		0	2	4	3	0	22	1.4	11.2245	5.9	1	0	4	26	1	0	110	100	85	1.1	1.29412	0	1	4.97	13.5	20	0	0	45	38	51	18	0	1.38	17	47.4			136	3.7	0.6				40
2018	0	0	0		0	4	5	3	0	18	0.94	20.3712	4	1	0	4	30	0	1	130	100	80	1.3	1.625	0	1	2.17	12.2	27	0	0	47	35	60	13	0	1.34	16.6	74.3			131	3.3	0.6			1.1
2018	0	0	0		0	3	4	3	0	21	1.16	15.6064	4.7	0	0	4	25	1	0	120	103	77	1.16505	1.55844	0	1	8.69	16.6	104	0	0	50	38	70	39	0	1.15	14.7	36			133	3.5	2.6			3.3	39	0.002
2018	0	0	0		0	2		3	0	17	1.02	16.3399	6	1	0	5	30	0	0	120					0	1	4.83	14.5	99	0	0	44	37	73	29	0	1.05	12.9	30.5			135	3.8	0.6			1.7	50
2018	0	0	0		0	1	2	3	0	24	1.35	13.1687	7	1	0	5	20	1	0	130	88	70	1.47727	1.85714	0	1	5.18	14.2	45.1	0	0	40	38	133	50	0	1	12.9	36.3			131	3.8				1.6	59
2018	0	0	0		0	2	4	3	0	18	1.2	12.5	9.2	1	1	4	26	1	0	150	80	60	1.875	2.5	0	1	2.37	15.6	80	0	0	59	41	115	30	0	1.18	16	35.8			133	4.9	4.5				67
2018	0	0	0		0	2	3	3	0	17	1.02	16.3399	3	0	0	4	30	1	0	150	100	80	1.5	1.875	0	1	9.42	15.1	61	0	0	50	40	321	125	0	1.43	10.4	41.9			125	4.2	13.1			3.8	59
2018	0	0	0		0	4	4	3	0	30	1.3	17.7515	8.6	0	0	3	32	1	0	110	90	70	1.22222	1.57143	0	1	4.01	12.5	32	0	0	50	38	41	12	0	0.96	15	52			133	3.9	0.1			4.63	52
2018	0	0	0		0	1	4	3	0	31	1.3	18.3432	6.6	0	0	5	22	0	0	130	100	80	1.3	1.625	0	1	10.8	16.4	27.5	0	0	50	37	169	95	0	1.14	15.5	39.4			125	4.5	9.9				56
2018	0	0	0		0	2	5	3	0	7.4	0.69	15.543	0.6	1	0	3	34	1	0	160	80	51	2	3.13725	0	1	3	13.5	29.7	0	0	44	35	110	34	0	1.23	16.7	50.1			129	4.3	1				36
2018	0	0	0		0	3	6	3	0	14	0.95	15.5125	3.7	0	0	5	30	0	0	128	94	70	1.3617	1.82857	0	1	4.45	13.6	80.9	0	0	50	34	101	26	0	1.07	13.6	45.5			123	4.3	1.4				43
2018	0	0	0		0	2	2	3	0	50	1.53	21.3593	11.8	1	0	4	22	1	0	108	90	70	1.2	1.54286	0	2	6.41	16.9	47	0	0	52	42	59	30	0	1.09	14.8	35.6			133	4.1	5.2	31		2.1	64	0.006
2018	0	0	0		0	1	1	3	0	26	1.26	16.3769	7.7	1	0	5	24	1	0	110	80	60	1.375	1.83333	0	1	4.21	16.8	59.4	0	0	51	40	78	30	0	1.01	13.7	34.3			124	5	1.4				50
2018	0	0	0		0	1	3	3	0	30	1.25	19.2	7.9	0	0	5	30	1	0	120	100	80	1.2	1.5	0	1	12.5	18	56	0	0	56	40	125	60	0						126	4.6					58
2018	0	0	0		0	1	4	3	0	52	1.64	19.3337	14.7	1	0	5	20	1	0	101	105	90	0.961905	1.12222	0	2	4.06	14.3	10	1	0	49	37	58	18	0	1.11	13.9	42.9			124	3.9	2			2.3	57
2018	0	0	0		0	2	3	3	0	15	1.08	12.8601	5.8	1	0	4	25	1	0	140	80	60	1.75	2.33333	0	1	5.28	14.8	73.7	0	0	45	39	86	19	0	1	12.3	50.7			136	3.4	2.7	37		3.3	52
2018	0	0	0		0	2	2	3	0	23	1.3	13.6095	9	1	0	4	22	1	0	132	100	80	1.32	1.65	0	1	2.62	15.7	85	0	0	49	38	64	33	0	1	12.5	37.6			130	3.8					50
2018	0	0	0		0	3	1	3	0	32	1.29	19.2296	9.5	0	0	4	30	1	0	130	100	80	1.3	1.625	0	1	5.63	13.2	29	0	0	57	42	37	18	0	1.81	24.6	51.2			130	4.1	3.1				43
2018	0	0	0		0	4	8	3	0	22	1.02	21.1457	3.1	1	0	5	30	1	0	140	90	75	1.55556	1.86667	0	1	9.21	11.9	28	0	0	51	36	456	223	0	1.49	17.7	60.7			124	4.6	7.9	17		2.64	40	0.005
2018	0	0	0		0	1	4	3	0	36	1.4	18.3673	11.2	1	0	5	24	0	0	100	100	75	1	1.33333	0	1	1.92	14.8	128	0	0	49	42	81	30	0						137	4	0.9				52
2018	0	0	0		0	2	3	4	1	57	1.5	25.3333	9.8	1	0	4	20	0	0	100	110	85	0.909091	1.17647	0	1	4.3	13.9	21	0	0	51	35	241	123	0	1.47	18.1	50.7			132	3.6	1.3				38
2018	0	0	0		0	2	3	3	0	68	1.67	24.3824	13.1	1	0	4	22	1	0	116	96	70	1.20833	1.65714	0	1	5.06	14.7	22	0	0	50	38	72	19	0	1.33		50.9			126	4.1	1			3.52	72
2018	0	0	0		0	2	5	3	0	23	1.17	16.8018	6	1	0	5	35	0	1	130	100	60	1.3	2.16667	1	1	6.51	9.9	14	1	0	36	28	119	52	0	1.42	19.3	47.7			131	3.5	4.2			1.1	38
2018	0	0	0		0	1	3	3	0	32	1.25	20.48	6.4	0	0	5	30	1	0	110	100	80	1.1	1.375	0	1	2.73	15	33.1	0	0	47	44	776	331	0	1.23	15.2	47.3			127	4.3	4.2			3.4	56
2018	0	0	0		0	4	7	3	0	19	1.2	13.1944	5.8	1	0	2	30	0	1	106	80	60	1.325	1.76667	0	1	9.47	12.2	63	0	0	45	38	99	34	0	1.14	14.5	38			133	4.3				2.32	49
2018	0	0	0		0	2	3	3	0	32	1.32	18.3655	7.6	0	0	4	25	1	0	120	95	75	1.26316	1.6	0	1	6.45	17.1	25	0	0	51	38	124	51	0	1.42	19.2	47.2			126	4.9	1.3			3.4	48
2018	0	0	0		0	2	4	3	0	40	1.57	16.2278	13.8	0	0	5	22	1	0	130	90	70	1.44444	1.85714	0	1	5.71	19.1	47.3	0	0	59	42	997	351	1	1.44	19.6	50.4			127		4.4
2018	0	0	0		0	3	3	3	0	40	1.48	18.2615	14.2	0	0	5	20	0	0	90	100	90	0.9	1	0	1	4.58	15	43	0	0	53	48	82	52	0	1	12.3	37.6			132	5.11	3.1			4.1	57
2018	0	0	0		0	1	4	3	0	38	1.53	16.2331	10.9	1	0	4	28	0	0	110	95	70	1.15789	1.57143	0	1	2.28	14.7	15	1	0	47	42	76	16	0	1.12	12	46.8			136	3.9	3.5				64
2018	0	0	0		0	2	4	4	1	39	1.4	19.898	8	0	0	5	30	1	0						0	1		12.9	25	0	0			328	172	0	1.24	13.6	57			125	3.82	15.2				46
2018	0	0	0		0	1	3	3	0	35	1.4	17.8571	11.3	1	0	4	22	1	0	110	85	60	1.29412	1.83333	0	1	2.23	16.4	27.5	0	0	52	40	139	58	0						132	4.3	3.3				40
2018	0	0	0		0	2	4	3	0	13			4.5	0	0	4	26	1	0	160	80	60	2	2.66667	0	1	10.6	15	92.7	0	0	49	35	127	39	0	1.17	15.9	36.6			133	3.8	2.1				64
2018	0	0	0		0	1	1	3	0	57	1.68	20.1956	14.2	0	0	6	20	1	0	120	110	93	1.09091	1.29032	0	1	5.82		19.7	1	0	57	48	114	49	0	0.97	13.1	35.5			139	4.2				3.5	71
2018	0	0	0		0	1	4	3	0	44	1.48	20.0877	11.6	0	0	5	24	1	0	94	90	70	1.04444	1.34286	0	1	5.38	13.7	19	1	0	45	39	231	170	0	1.08	13.7	33.5			131	4.1	13.1				54
2018	0	0	0		0	2	3	3	0	18	1.12	14.3495	5.9	1	0	4	28	0	0	140	100	80	1.4	1.75	0	1	3.76	16.4	15	1	0	51	42	319	102	0						129	5	27.9				50
2018	0	0	0		0	2	7	3	0	20			4.5	0	0	4	30	1	0	140	100	80	1.4	1.75	0	1	3.94	14.5	149	0	0	50	47	909	432	0	1.28	16	40.1			131	4.7				4.2	47
2018	0	0	0		0	4	4	3	0	49	1.36	26.4922	9.1	1	0	5	20	1	0	140	110	90	1.27273	1.55556	0	1	4.38	14.2	32.8	0	0	48	32	450	255	0	1.16	14.8	35.1			126	4	7.2			3.6	67
2017	0	0	0		0	1		3	0	8.7	0.87	11.4943	0.3	1	0	4	32	1	0	170					0	1	4.8	9.4	13	1	0	42	32	109	39	0	1.06	16.7	106			130	4.8	1				45.968
2017	0	0	0		0	1		3	0	40	1.48	18.2615	14.2	1	0	5	32	0	0	126	90	70	1.4	1.8	0	1	3.02	14	17.8	1	0	52	44	1075	436	1						125	3.9	7				76.024
2017	0	0	0		0	1		3	0	50	1.38	26.255	10.3	0	0	5	20	1	0	120	120	100	1	1.2	0	1	4.4	15.1	14	1	0	48	42	275	154	0	1.77	20.5	120			120	3.2	12				61.88
2017	0	0	0		0	1		3	0	25	1	25	6	1	0	4	26	1	0	120	90	70	1.33333	1.71429	0	1	1.2	12.4	30	0	0	45	35	131	28	0	1					132	3.7					32.708
2017	0	0	0		0	2		3	0	40	1.44	19.2901	9.8	1	0	4	24	1	0	140	90	70	1.55556	2	0	1	3.3	14	37	0	0	47	42	147	80	0						135	3.6				1.97	46.852
2017	0	0	1	mild	0	10		3	0	9.5	0.7	19.3878	0.9	0	0	6	46	1	1	140					1	3	11.44	7.3	11	1	1	40	21	2165	632	1	2.19	17	100			127	5.1	6			7.43	58.344
2017	0	0	0		0	4		3	0	10.5	0.85	14.5329	1.9	1	0	5	60	1	1	120	90	70	1.33333	1.71429	0	1	19.2	12	12	1	1	58	49	127	116	0	1.43	17.5	55.2			140	4.5	0.8	17		2.17	34.476
2020	0	0	0		0	2		3	0	53	1.6	20.7031	17.4	1	0	5	26	1	0	120	100	80	1.2	1.5	0	1	5.92	15.3	25.7	0	0	48	40	125	97	0	1.48	17.7	120			131	3.2	6	22		1.78	72.488
2017	0	0	0		0	2		3	0	20	1.15	15.1229	5.9	0	0	6	24	1	0	120	60	50	2	2.4	0	1	7.28	15.5	16.3	1	0	54	38	1741	772	1						128	4.2	0.6	19		2.35	54.808
2017	0	0	0		0	3		3	0	22	1.15	16.6352	5.3	1	0	6	38	1	1	132	90	60	1.46667	2.2	0	1	4.11	14	15.3	1	0	45	41	134	95	0	1.91	23	51.4			134	3.5	1				33.592
2017	0	0	0		0	2		3	0	35	1.4	17.8571	8.3	0	0	5	24	1	0	130	80	50	1.625	2.6	0	1	2.25	14.9	63.7	0	0	47	40	329	178	0	1.44	17.7	51.9			130	3.8					40.664
2017	0	0	0		0	1		3	0	48	1.35	26.3374	10	1	0	6	24	1	0	109	114	69	0.95614	1.57971	0	1	5.54	14.7	9	1	0	52	48	115	44	0	1.16	14.9	62.5			129	3.3	2.6				43.316
2017	0	0	0		0	3		3	0	21	1.1	17.3554	4.8	0	0	5	40	0	1	110	110	80	1	1.375	0	1	3.66	13.7	24.1	0	0	46	38	103	35	0						128	5.9		14			34.476
2017	0	0	0		0	2		3	0	45	1.49	20.2694	13.8	1	0	7	26	1	0	116	102	73	1.13725	1.58904	0	1	11.22	16.2	11	1	0	53	42	106	41	0	1.21	16	40.5			133	4.3	0.8			1.85	49.504
2017	0	0	0		0	2		3	0	18	1.1	14.876	5.9	1	0	7	25	1	0	100	100	80	1	1.25	0	1	2.75	16	17.1	1	0	48	36	1024	296	1	1.62	20.2	52.4			124	4.1	2.4			2.76	61.88
2017	0	0	0		0	2		3	0	30	1.37	15.9838	10.7	0	0	4	24	0	0	120	100	70	1.2	1.71429	0	1	6.93	14.8	48	0	0	45	40	74	37	0	1.23	15.5	38.6			126	3.8	1.8				76.024
2017	0	0	0		0	1		3	0	23	1.14	17.6978	5.8	1	0	5	29	1	0	116	100	70	1.16	1.65714	0	1	2.84	12.7	14	1	0	49	31	78	23	0	1.3	77	59.2			130	3.7	4.6				46.852
2017	0	0	0		0	1		3	0	44	1.55	18.3143	12.7	0	0	5	20	0	0	110	80	60	1.375	1.83333	0	1	3.13	15.9	36.3	0	0	51	44	623	312	0						119	3.7					48.62
2017	0	0	0		0	1		3	0	30	1.4	15.3061	9.7	1	0	6	26	0	0	80	90	70	0.888889	1.14286	0	1	9.05	16.2	15.1	1	0	53	46	78	46	0	1.03	13.5	42.8			129	3.7	1.2				60.112
2017	0	0	0		0	2		3	0	33	1.38	17.3283	9.8	1	0	5	24	0	0	120	80	65	1.5	1.84615	0	1	9.94	16.2	47.8	0	0	53	43	50	18	0	1.41	17.4	41.9			129	3.5	2.8				73.372
2017	0	0	0		0	1		3	0	71	1.62	27.0538	14.9	0	0	6	28	0	0	93	110	80	0.845455	1.1625	0	1	2.96	15.7	19.4	1	0	48	44	233	122	0	1.06	14.4	38.8			133	3.9	1.1			1.34	58.344
2017	0	0	0		0	3		3	0	30	1.4	15.3061	12.1	0	0	6	26	0	0	100	100	50	1	2	0	1	3.41	15.6	8.33	1	0	50	45	521	227	0	1.41	17.4	64.3	1.08		124	4.1	1.2			1	37.128
2017	0	0	0		0	2		3	0	33	1.35	18.107	7.9	1	0	4	24	1	0	88	114	83	0.77193	1.06024	0	1	5.33	13.1	69.8	0	0	41	37	62	19	0	1.08	14.1	42.6			134	4.1	2.5				38.896
2017	0	0	0		0	1		3	0	32	1.4	16.3265	10.2	1	0	5	30	0	0	100	110	90	0.909091	1.11111	0	1	3.77	13.1	59	0	0	45	36	85	38	0						132	3.8	3.1			1.6	71.604
2017	0	0	0		0	2		3	0	52	1.47	24.064	11.7	1	0	6	24	0	0	100	100	70	1	1.42857	0	1	2.32	14.3	14	1	0	53	36	1397	521	1						129	3.4	4.5				131.716
2017	0	0	0		0	5		4	1	59	1.53	25.204	11.4	0	0	6	32	0	0	110	110	90	1	1.22222	0	2	6.2	18.6	36	0	0	55	37	134	71	0	1.09	87	43			128	3.6					34.476
2017	0	0	0		0	5		3	0	55	1.57	22.3133	13.3	0	0	4	22	1	0	130	90	65	1.44444	2	0	2	3.09	16.2	37.4	0	0	51	35	371	93	0	1.32	65	82			121	5.1	25.3				53.924
2017	0	0	0		0	1		3	0	33	1.22	22.1715	6.1	0	0	4	25	1	0	120	90	70	1.33333	1.71429	0	2	3.53	13.6	37.3	0	0	46	36	118	41	0	1.15		41.5			131	2.9	5.53				53.04
2017	0	0	0		0	1		3	0	46	1.45	21.8787	10.9	1	0	4	30	1	0	90	90	70	1	1.28571	0	1	10.1	14.5	52	0	0	49	37	82	41	0	1.1	86	35			131	3.5	6				51.272
2017	0	0	0		0	7		3	0	24	1.25	15.36	5.8	0	0	5	20	1	0	115	80	70	1.4375	1.64286	0	2	7.16	15.1	66.5	0	0	48	31	313	70	0	1.62	49	62.4			127	4.3	3.2			5.91	49.504
2017	0	0	0		0	3		3	0	26	1.25	16.64	7.2	0	0	4	24	1	0	132	81	59	1.62963	2.23729	0	2	6.71	14.2	15	1	0	46	37	246	92	0	1.28	68	120			127	3.7	18.1			1.84	60.112
2017	0	0	0		0	1		3	0	10	0.76	17.313	0.9	1	0	6	30	0	0	140	82	53	1.70732	2.64151	0	1	4.69	14.7	36.4	0	0	45	36	1416	856	1	1.84	78	180			129	4.6	0.5	22		3	61.88	0.004
2017	0	0	0		0	3		3	0	22	1.23	14.5416	8.4	0	0	3	25	1	0						0	2	2.5	14	28.8	0	0	46	33	498	262	0	1.4	65				133	4.9	7.4			2.15	63.648
2017	0	0	0		0	2		3	0	25	1.16	18.5791	4.4	0	0	5	40	1	0	116	85	65	1.36471	1.78462	0	1	1.49	13.8	13	1	0	53	46	107	72	0	1.51	18.4	51.5					31				74.256
2017	0	0	0		0	2		3	0	18	1.2	12.5	5.6	1	0	5	20	1	1	115	85	60	1.35294	1.91667	0	1	4.75	13.4	19.1	1	0	50	43	101	52	0	1.56	18.8	50.1			127	3.7	1.4	14		1.8	46.852
2017	0	0	0		0	2		3	0	45	1.45	21.4031	10.8	1	0	6	28	1	1	95	90	70	1.05556	1.35714	0	1	5.62	13.8	31.1	0	0	45	42	83	37	0	1.55	18.8	47.5			131	5.5	0.4	14		1.42	77.792
2017	0	0	0		0	1		3	0	27	1.42	13.3902	9.8	0	0	3	24	0	0	100	90	70	1.11111	1.42857	0	1	4.16	15.2	60	0	0	49	46	96	64	0						130	3.4	1.3				51.1836
2017	0	0	0		0	2		3	0	22	1.27	13.64	7.2	1	0	5	28	0	0	130	100	80	1.3	1.625	0	1	2.7	13.9	90	0	0	42	34	73	25	0	1.51	19.8	180			131	4.9	0.6	17		1.91	54.0124
2017	0	0	0		0	1		3	0	32	1.25	20.48	6.3	0	0	6	40	0	0	117					0	1	6.52	14.5	57	0	0	53	42	107	40	0						131	3.4					72.488
2017	0	0	0		0	1		3	0	27	1.25	17.28	8.4	0	0	6	26	0	0	115	105	80	1.09524	1.4375	0	1	5.67	12.8	31	0	0	45	30	565	213	0	1.23	72	50.8			130	4.1	7				45.084
2017	0	0	0		0	2		3	0	8.5	0.66	19.5133	0.5	0	0	6	40	0	0	140	70	50	2	2.8	0	1	8.5	14.9	22.2	0	0	43	37	82	33	0	1.31	16.4	48.6			130	4.1	0.5			1.14	54.808
2017	0	0	0		0	2		3	0	66	1.63	24.841	13.6	0	0	6	30	0	1	110	125	75	0.88	1.46667	0	1	6.4	16	32.3	0	0	49.5	46	76	36	0	1.49	46	83.1			135	3.6					33.592
2017	0	0	0		0	3		3	0	7	0.61	18.8121	0.3	1	0	5	38	1	0	170	70	50	2.42857	3.4	0	1	3.56	9.46	4.61	1	1	43	36	227	84	0		120	180			131	4.7	0.7			1.68	46.852
2017	0	0	0		0	1		3	0	45	1.5	20	11.7	1	0	5	20	0	0	80	110	90	0.727273	0.888889	0	1	3.18	11.8	16	1	0	41	22	63	27	0	1.45	17.8	180			135	3.6	0.3			1.44	40.664	0.002
2017	0	0	0		0	3		3	0	29	1.09	24.4087	4.3	0	0	5	30	1	0	133	100	80	1.33	1.6625	0	1	5.77	14.3	22.7	0	0	54	46	182	68	0	1.31	16.4	49.4			130	3.1	1			2.1	34.476	0.052
2017	0	0	0		0	2		3	0	63	1.6	24.6094	11.2	0	0	5	24	1	0	90	100	80	0.9	1.125	0	1	1.54	12	22.1	0	0	45	35	198	112	0	1.38	17.1	49.4			130	3.2	1.4				53.924
2017	0	0	0		0	4		3	0	20	0.94	22.6347	4.2	1	0	4	32	1	0	112	100	80	1.12	1.4	1	1	12.5	13.5	6.3	1	1	58	45	50	19	0	1.63	19.6	120			132	4	1.4	14		1.22		0.104
2017	0	0	0		0	5		3	0	62	1.53	26.4855	14.3	1	0	4	25	1	0	112	100	80	1.12	1.4	0	1	4.39	16.2	9	1	0	51	41	1420	471	1	1.07	14.5	48.1			127	3.9	4.1				44.2	0.003
2017	0	0	0		0	2		3	0	26	1.2	18.0556	9	1	0	4	28	0	0	88	110	90	0.8	0.977778	0	1	6.75	13.6	36.1	0	0	45	36	1726	299	1	1.53	18.6	54.2			130	3.6	31.6			2.77	56.576	0.019
2017	0	0	0		0	3		3	0	39			11.9	0	0	6	30	1	0	118	100	80	1.18	1.475	0	1	10.5	14.5	15.1	1	0	46	43	130	78	0	1.64	19.7	180			132	3.4	1.3			1.18	68.068
2017	0	0	0		0	1		3	0	56	1.64	20.8209	14.4	1	0	6	22	0	0	104	90	70	1.15556	1.48571	0	1	5.25	11.5	49.8	0	0	40	35	538	233	0	1.18	15.1	39.8			130	3.8	6.6				61.88
2017	0	0	0		0	2		3	0	22	1.18	15.8001	5.8	0	0	5	36	1	1	130	80	50	1.625	2.6	0	1	3.11	14.8	8.93	1	0	43	36	432	116	0	1.88	22.7	65.1			124	3.6	0.4			1.41	76.024
2017	0	0	0		0	3		3	0	23	1.19	16.2418	5.7	1	0	4	36	1	1	130	100	80	1.3	1.625	0	1	13.8	14.2	9	1	1	50	43	66	27	0	1.75	20.7	47			127	4	0.7			1.28	58.344
2017	0	0	1	mild	0	2		3	0	43	1.38	22.5793	11.3	0	0	6	30	1	0						0	1	9.18	11.3	17.4	1	0	42	32	3158	1053	1	3.06	32.1	180			124	3.8	2.6	15		5.6	48.62
2017	0	0	0		0	2		3	0	8.4	0.5	33.6	0.4	0	0	4	40	1	0	150	95	70	1.57895	2.14286	0	1	3.94	15.9	60	0	0	49	40	1091	609	1	1.18	15.2	43.3			140	2.8	27.4			3	68.068
2017	0	0	0		0	2		3	0	27	1.28	16.4795	8	0	0	4	24	1	0	125	85	60	1.47059	2.08333	0	1	4.8	16.9	40.5	0	0	52	45	110	43	0	1.25	15.9	36.5			121		7.2			3.7	60.112
2017	0	0	0		0	3		3	0	18	1.02	17.301	4.3	0	0	4	24	0	0	135	102	86	1.32353	1.56977	0	1	2.17	12.6	66.9	0	0	47.3	38	112	28	0	1.18	15.2	42.1			129	3.8	1.2			2.12	73.372
2017	0	0	0		0	4		3	0	8.2	0.72	15.8179	0.8	0	0	6	30	1	0	170	80	66	2.125	2.57576	0	1	5.04	8.22	26.1	0	0	38	25	1754	672	1	1.34	63	60.1			126	4	0.3			1.9	32.708
2017	0	0	0		0	4		3	0	38.5	1.36	20.8153	10.4	0	0	3	22	1	0	120	100	80	1.2	1.5	0	1	8.8	12.2	36	0	0	47	40	72	38	0	1.68	20.1	92.3			131	3.5					46.852
2017	0	0	0		0	4		4	1	33	1.35	18.107	7.4	0	0	5	30	1	0	100	90	70	1.11111	1.42857	0	1	7.7	12.3	34.3	0	0	41	34	302	135	0	1.56	18	52			130	3.6	4.5			1.2	58.344
2017	0	0	0		0	1		4	1	46	1.5	20.4444	11.8	0	0	5	37	0	1						0	1	1.12	11.9	78.1	0	0	40	37	28	11	0	1.61	19.3	120			132	3.5	5.8			0.8	37.128
2017	0	0	0		0	1		3	0	29	1.25	18.56	7.1	1	0	7	25	1	0	120	100	80	1.2	1.5	0	1	3.29	16.5	28.3	0	0	48	44	385	163	0						130	4	6.8	32			38.896
2017	0	0	0		0	2		3	0	44	1.45	20.9275	10.1	0	0	5	24	0	1	105	100	80	1.05	1.3125	0	1	9.06	13.5	11.1	1	0	48	39	167	104	0	1.22	15.5	48.2			134	3.3	0.91	16.3		1.5	74.256
2017	0	0	0		0	4		3	0	58	1.64	21.5645	15.4	0	0	5	26	0	0	84	115	90	0.730435	0.933333	0	1	2.05	16.1	12.7	1	0	49	41	88	38	0						132	3.7	2.3				45.084
2017	0	0	0		0	1		3	0	18	1.1	14.876	6.1	0	0	4	28	1	0	112	95	75	1.17895	1.49333	0	1	7.11	17.2	51.9	0	0	52	43	129	35	0	1.19	15.2	139			125	4.6	0.4				71.604
2017	0	0	0		0	2		3	0	16	0.95	17.7285	3.6	1	0	5	26	1	0	136	90	70	1.51111	1.94286	0	1	4.87	14.6	50	0	0	52	36	143	63	0						123	4.5	11.8	26			34.476
2017	0	0	0		0	1		3	0	51	1.54	21.5045	10.1	1	0	6	20	0	0	110	85	50	1.29412	2.2	0	1	2.75	15.1	64.9	0	0	47	40	324	259	0	1.05					127	3.5				1.7	53.924
2017	0	0	0		0	1		3	0	20	1.24	13.0073	8	1	0	5	24	0	0	116	95	70	1.22105	1.65714	0	1	2.61	13.1	80	0	0	47	36	40	24	0						134	3.1	2.14				53.04
2017	0	0	0		0	4		3	0	17	1.1	14.0496	5.1	0	0	5	25	1	0	140	100	80	1.4	1.75	0	1	5.35	17.2	38.1	0	0	56	32	278	60	0	1.11					126	4.8	1.8				51.272
2017	0	0	0		0	6		3	0	16.7	1.1	13.8017	4.4	1	0	6	48	1	0	130	80	50	1.625	2.6	0	1	9.09	14.9	22	0	0	46	32	749	203	0	1.35					125	5.4	3			2.63	49.504
2017	0	0	0		0	1		3	0	44	1.42	21.8211	10.1	1	0	4	26	0	0	110	90	70	1.22222	1.57143	0	1	4.1	13	29.8	0	0	42	40	90	54	0						125	3.4	3.7				60.112
2017	0	0	0		0	2		3	0	19	1.2	13.1944	6.4	1	1	4	25	0	0	90	90	70	1	1.28571	0	1	3.9	13.2	36	0	0	40	38	243	169	0	1.07	14	44.1			136	4.78	5.2			1.1	63.648
2017	0	0	0		0	2		3	0	32	1.25	20.48	5.8	1	0	6	32	0	1	150	90	70	1.66667	2.14286	0	1	2.74	16.7	14.5	1	0	53	34	300	138	0	1.56	18.9	62.3			123	4.3	1.3	16		2.3	58.344
2017	0	0	0		0	2		3	0	18	1.1	14.876	4.6	0	0	5	30	0	0	130	110	90	1.18182	1.44444	0	1	13.3	17.2	54	0	0	53	40	277	162	0	1.03	13.5	39.9			128	4.4	1.9				30.94
2017	0	0	0		0	1		3	0	24	1.27	14.88	6	0	0	5	36	1	0	130	100	80	1.3	1.625	0	1	9.07	13.6	25.9	0	0	44	33.6	63	12	0	1.26	15.9	141.3			132	6.2	3.2	17		2.2	35.36
2017	0	0	0		0	1		3	0	22	1.19	15.5356	4.5	0	0	5	30	1	0	170	120	100	1.41667	1.7	0	1	4.77	15.4	73	0	0	50.4	40	120	44	0	1.1	14.2	37			130	4.4	0.6			3.9	53.924
2017	0	0	0		0	2		3	0	25	1.2	17.3611	5.3	1	0	5	30	1	0	116	90	70	1.28889	1.65714	0	1	2.13	15.3	45	0	0	51	47	221	80	0						129	3.5	1.7				74.256
2017	0	0	0		0	3		3	0	45	1.34	25.0613	9.1	0	0	3	20	1	0	94	94	74	1	1.27027	0	1	4.81	17.3	31.4	0	0	50	41	200	140	0	1	12.6	37.2			130	3.6	5.7				50.388
2017	0	0	0		0	3		3	0	7.7	0.72	14.8534	0.5	1	0	5	34	1	0	140	80	59	1.75	2.37288	0	1	11.59	12.7	43	0	0	44	36	963	336	0	1.39	17.2	63.8			120	4.5	3.1			2.9	74.256
2017	0	0	0		0	3		3	0	43	1.34	23.9474	9	0	0	6	24	1	0	100	100	80	1	1.25	0	1	8.29	17.6	19	1	0	51	44	762	211	0	1.72					130	3		20			38.896
2017	0	0	0		0	3		3	0	17.5	1.41	8.80237	8.2	0	0	5	25	0	0	120	105	80	1.14286	1.5	0	1	8.06	14.8	43	0	0	52	36	102	66	0	1.16					130	3.5	7.8	29		1.94	45.084
2017	0	0	0		0	2		3	0	53	1.47	24.5268	10.9	1	0	5	22	1	0	120	90	70	1.33333	1.71429	0	1	5.01	18.5	20.4	0	0	55	40	808	932	0						121	3	28.4			3.8	77.792
2017	0	0	0		0	1		3	0	45	1.6	17.5781	14	1	0	5	28	1	0	90	110	90	0.818182	1	0	1	9.83	12.3	18	1	0	43	32	340	275	0	1	13.4	39.9			127	3.7	1.3			1.5	51.1836
2017	0	0	0		0	3		3	0	7.5	0.67	16.7075	0.4	1	0	4	35	1	0	152	90	65	1.68889	2.33846	0	1	16.5	12.1	135	0	0	43	35	105	43	0						127	5.5	0.2				71.604
2017	0	0	0		0	1		3	0	36	1.4	18.3673	9.2	1	0	5	28	1	0	110	90	70	1.22222	1.57143	0	1	5.67	14.8	42.1	0	0	53	46	76	42	0						134	3.5	1.4				64.532
2017	0	0	0		0	5		3	0	20	1.25	12.8	7.4	1	0	4	28	1	0	120	105	60	1.14286	2	0	1	4.47	12.6	76.4	0	0	48	42	200	58	0	1.25	15.8	51.6			119	4.3					54.0124
2017	0	0	0		0	1		3	0	31	1.35	17.0096	8	0	0	6	25	0	0	160	110	80	1.45455	2	0	1	5.68	12.9	170	0	0	47	45	1597	549	1						125	4.3	4				35.36
2017	0	0	0		0	2		3	0	35	1.25	22.4	7.2	0	0	6	20	1	0	120	90	70	1.33333	1.71429	0	1	12.52	14	65	0	0	42	39	134	59	0						130	3.9	4.3				72.488
2017	0	0	0		0	2		3	0	37	1.42	18.3495	9.5	0	0	5	22	0	0	100	110	80	0.909091	1.25	0	1	2.05	14	83.1	0	0	43	42	1510	771	1						135	3.8	2.6	38			45.084
2017	0	0	0		0	4		3	0	32	1.32	18.3655	6.8	0	0	4	29	1	1	98	105	75	0.933333	1.30667	0	1	3.28	13.4	33.6	0	0	55	45	158	91	0	1.6	19.3	71.3			129	4.1	2.8			1.8	45.968
2017	0	0	0		0	4		3	0	29	1.15	21.9282	6.4	0	0	6	26	1	0	116	80	60	1.45	1.93333	0	1	3.62	14.9	21.3	0	1	50	43	91	39	0	1.28	16.1	45.8			131	3.4	1.7	14			54.808
2017	0	0	0		0	1		3	0	40	1.38	21.004	8.7	1	0	5	30	1	0	120	95	70	1.26316	1.71429	0	1	5.46	16.9	39.8	0	0	43	39	193	108	0	1.14	14.8	41.8			135	3.3	7			4.1	33.592
2017	0	0	0		0	1		3	0	65	1.65	23.8751	13.9	0	0	6	30	1	0	100	100	75	1	1.33333	0	1	4.53	15.3	3.6	1	1	46	44	269	163	0	1.18	15.2	44.5			130	4.1	1.4				40.664
2017	0	0	0		0	2		3	0	50	1.4	25.5102	0	0	0	6	30	1	0	110	80	50	1.375	2.2	0	1	5.76	14.3	38	0	0	50	42	976	299	0	1.23	15.5	52.4			131	3.8	6.5	17		1.1	43.316
2017	0	0	0		0	5		3	0	18.5	1.18	13.2864	5.8	0	0	5	28	1	0	128	80	60	1.6	2.13333	0	1	4.1		37.8	0	0	50	43	270	114	0	1.43	17.7	64			132	4					34.476
2017	0	0	0		0	5		3	0	13	0.9	16.0494	3.3	1	0	5	34	1	0	167	100	80	1.67	2.0875	0	1	6.46	14.5	15	1	0	50	38	273	77	0	1.49	18.2	86.1			127	4	1.1	14		2.02	53.924
2013	0	0	0		0	3.5	5	3	0	23			6.41667	1	0	4	44	0	1						0	2	5.15	14.8	21.6	0	1	53	42	66	25	0	1.26	16	72.48			128	3.8	1				42.432
2013	0	0	0		0	3	5	4	1	31	1.35	17.0096	8.83333	0	0	4	34	1	0	120	80	60	1.5	2	0	1	4.34	14.22	14.42	1	0	52	38	440	137	0	1.38	17.1	53.5			121	3.3	6				47.736
2013	0	0	0		0	3	6	3	0	42			10.6667	0	0	5	26	1	0						0	1			86	0	0	39.2				0
2013	0	0	0		0	2	3	3	0	25	1.15	18.9036	6.83333	1	0	5	30	1	0	130	85	65	1.52941	2	0	1	4.08	15.6	40.9	0	0	50	39	171	87	0	1.03	13.6	39.4			127	4.1	4			2.92	49.504
2013	0	0	0		0	2	2	3	0	29	1.25	18.56	5.41667	0	0	7		0	0	110	110	70	1	1.57143	1	1	8.13	15.2	42.3	0	0	45	38	169	106	0	0.87	11.9	35.7			128	3.9					47.736
2013	0	0	0		0	3	6	3	0	7.8			0.75	1	0	6	32	1	0	140	92	60	1.52174	2.33333	0	1	4.58	12.42	36.64	0	0	40	35	407	178	0	0.94	12.7	46.5			127	5	1				37.128
2013	0	0	0		0	3	3	4	1	19			7.58333	1	0	5	36	1	0	0	0	0			0	1	7.96	14	25	0	0	52	37	48	18	0	1.115	14.8	47.7			132	3.9	0			1.96	42.432
2013	0	0	0		0	4	4	3	0	20			7.41667	1	0	4	44	1	0	112	112	81	1	1.38272	0	1	7.43	15.3	54.9	0	0	52	43	87	43	0	0.95	12.8	100			127	4	2				47.736
2013	0	0	0		0	3	3	3	0	39			9.33333	0	0	5	30	1	0	130	80	60	1.625	2.16667	0	1	3.17	15	72.7	0	0	45	40	81	37	0	0.94	12.7	36.7			132	3.3	3				60.996
2013	0	0	0		0	3	4	3	0	21	1	21	4.25	1	0	5	28	1	0	130	80	60	1.625	2.16667		1	5.74	13.8	84.2	0	0	46	40	151	85	0	0.94	12.7	38.9			122	4.1	9				44.2
2013	0	0	0		0	2	5	3	0	24	1.1	19.8347	4.16667	0	0	6	30	1	0	130	90	70	1.44444	1.85714	0	1	4.33	16.29	24.9	0	0	49	40	202	98	0	1.01	13.4	50.8			125	3.4	1				60.996
2013	0	0	0		0	3	4	3	0	19			6.08333	1	1	5	36	1	0	124	90	65	1.37778	1.90769	0	1	6.18	14	39.3	0	0	41	30	165	56	0	1.07	14	44.4			121	4.9	1			1.61	49.504
2013	0	0	0		0	4	6	3	0	45			10.9167	0	0	6	20	1	0	90	105	70	0.857143	1.28571	0	1	4.97	18.6	29.4	0	0	56	45	2695	1305	1	1.07	14	45.6			118	4.6	13				55.692
2013	0	0	0		0	3	2	3	0	22			5.08333	1	0	6	40	1	0	120	100	70	1.2	1.71429	0	1	10.2	12.7	66	0	0	48	32	147.5	81.3	0	1.28	16.18	51.75			135	4.2	6				42.432
2013	0	0	0		0	2	2	3	0	25			8.25	1	0	5	28	1	0	110	90	70	1.22222	1.57143	0	1	2.3		17	1	0	37.7	35	37	18	0	1.15	14.8	58.7			124	4	0				59.228
2013	0	0	0		0	1.5		3	0	8			0.75	0	0	5		1	0	140	70	50	2	2.8	0	2	6.82	14.25	45.09	0	0	43	38	187	70	0	1.05	13.8	46.1			122	4.2	0				53.924
2013	0	0	0		0	1.5	3	3	0	45	1.44	21.7014	10.9167	0	0	5	30	1	0	100	90	70	1.11111	1.42857	0	1	4.49	14.6	18.4	1	0	45	36	110	68	0	0.87	11.9	41.3			129	4.3	2				45.968
2013	0	0	0		0	1.5	3	3	0	20			5.5	1	0	6	40	0	1	120	90	80	1.33333	1.5	0	1	6.4		42	0	0	50	42	151	741	0
2013	0	0	0		0	3		3	0	26			7.75	0	0	5	20	1	0	112	90	80	1.24444	1.4	0	2	2.56	13.9	52	0	0	42.3	36.5	81	38	0	0.98	13.1	54.2			127	3.1					42.432
2013	0	0	0		0	3	3	3	0	36			11.25	1	0	5		0	0	104	90	65	1.15556	1.6	0	1	3.7	17.8	11	1	0	50	45.4	74	50	0	1.4	17.3	55.5			127	3.6	0			2.28	49.504
2013	0	0	0		0	1	3	3	0	27			6.33333	0	0	6	24	1	0	120	90	65	1.33333	1.84615	0	1	1.72	12.4	48	0	0	37	35.13	192	100	0	0.93	12.6	45.4					2				47.736
2013	0	0	0		0	4	5	4	1	12			1.16667	1	0	6	24	1	0	160					0	1	3.46	17.5	38.7	0	0	55	39	738	496	0	1.79	20.9	83.1			126	4.1	0				42.432
2013	0	0	0		0	5	6	3	0	40	1.38	21.004	10.5833	0	0	6	20	1	0	120	90	70	1.33333	1.71429	0	1	1.81	14.1	14	1	0	46	42	946	761	0	0.94	12.8	49.3			128	3.7	2
2013	0	0	0		0	6	7	3	0	28			7.25	1	0	5	30	1	0	144	100	80	1.44	1.8	0	1	4.4	16.1	38.5	0	0	50	45	61	15	0	0.87	12	39.1			129	3.2	3			2.06	64.532	0.063
2013	0	0	1	mild	0	8		4	1	36			7.75	1	0	4	30	1	0						0	1	6.8	13.7	29	0	0	45	29.9	2860	1395	1	2.26	25	64	5		124	3.4	2			7.76	84.864
2013	0	0	0		0	6		3	0	17	1.1	14.0496	5.33333	1	0	4		0	0	120	80	60	1.5	2	0	1	1.68	13.6	21.8	0	1	47	38	90	37	0	1.18	15.2	48.1			130	3.7	1			1.8	37.128
2013	0	0	0		0	10	15	3	0	21			9.5	1	0	5		0	0	120	90	50	1.33333	2.4	0	1	3.8	12.7	7.3	1	0	40	36	1205	610	1	1.49	18.2	56.9			132	3.7	3				42.432
2013	0	0	0		0	4	7	3	0	52			10	0	0	3		0	0	120	110	80	1.09091	1.5	0	1	9.9	14.1	101	0	0	47	41	1700	937	1	1.17	15.1	38	5.1		129	2.9	74				64.532
2013	0	0	0		0	6	10	3	0	13			2.75	0	0	4	30	1	0	170	80	65	2.125	2.61538	0	1	4.79	17.3	51.4	0	0	45	37	2650	1130	1	1.57	18.9	60.2			114	4.1	4				47.736
2013	0	0	0		0	1.5	23	3	0	31			7.08333	0	0	6	30	1	0	110	80	60	1.375	1.83333	0	1	6.6	14.1	75	0	0	49	42	52	14	0	0.99	13.2	41.1			121	3.1
2013	0	0	0		0	2	2	3	0	29	1.25	18.56	8.08333	1	0	6	36	1	0	120	100	90	1.2	1.33333	0	1	3.2	11.8	22	0	0	48	36	475	219	0	1.1	14.3	44.4			121		2			1.46	49.504
2013	0	0	0		0	1	3	3	0	12			1.5	1	0	6	36	1	0	124	70	40	1.77143	3.1	0	1	5.4	13.8	50	0	0	43.4	39	326		0						128	4.2	2
2013	0	0	0		0	1.5	5	3	0	68			12.4167	0	0	6	23	1	0	100	90	70	1.11111	1.42857	0	1	3.8	16.9	17.6	1	0	48	43	646	373	0	1.34	16.7	42.4			127	3.5	5				60.996
2013	0	0	0		0	5	4	3	0	15			6	0		3	30	1	0	150	85	60	1.76471	2.5	0	2	12.7	18.1	32	0	0	54.8	42	308	137	0	1.2	15.3	48.5			117	5.1	9				71.604
2013	0	0	0		0	2.5	3	3	0	52	1.43	25.4291	10.1667	1	1	4	24	1	0						0	2	6.09	15.2	27.7	0	0	44	31	690	325	0	1.17	15	51.7			124	2.7	18				66.3
2013	0	0	0		0	1	2	3	0	35			12.25	0	0	6	20	1	0	90	85	65	1.05882	1.38462	0	1	2.88	18.2	28	0	0	47.6	44	267	179	0	1.21	15.4	51.9			128	4.2	1				55.692
2013	0	0	0		0	6	6	3	0	22			4.83333	1	0	4	32	1	0	160	80	60	2	2.66667	0	1	6.8	15.5	42	0	0	50	44	476	241	0	1.07	14.1	36.4			122	3.7	1				45.968
2013	0	0	0		0	2	3	3	0	23			6.33333	1	0	4	30	1	0	110	100	80	1.1	1.375	0	1	4.1	15.7	63	0	0	48	38	168	53	0	1.33	16.6	44.9			123	4.1	5				47.736
2013	0	0	0		0	2	3	3	0	20	1.1	16.5289	5.16667	1	0	5	24	1	0	110	110	90	1	1.22222	0	1	6.88	15.8	52.6	0	0	43	41	89	30	0	1.08	14.1	52.9			125	4	4				49.504
2013	0	0	0		0	2	5	3	0	30			11.1667	0	0	5	22	0	0	115	80	60	1.4375	1.91667	0	1	1.73	17.8	37.9	0	0	44.8	42.2	232	83	0	1.16	14.9	54.5			127	3.9					71.604
2013	0	0	0		0	1	3	3	0	16			4.5	0	0	6	28	1	0	125	100	80	1.25	1.5625	0	1	2.35	14.95	50.91	0	0	49	45	128	67	0	1	13.3	38.9			123	4.3	1				42.432
2013	0	0	0		0	2	3	3	0	45	1.46	21.1109	10.8333	1	0	5	28	1	0	118	80	60	1.475	1.96667	0	1	3.3	17.5	49.8	0	0	47	41	548	410	0						127	4.3	10				66.3
2013	0	0	0		0	1.5	5	3	0	15			6.08333	0	0		30	1	0	120	80	60	1.5	2	0	1	8.95	16.1	33.2	0	0	52	40	404	190	0	1	13.3	53.8			126	4.1	3				64.532
2013	0	0	0		0	4	7	3	0	33			14.0833	1	1		26	1	0	135	130	60	1.03846	2.25	1	1	1.7	3.8	43	0	1	38	11.43	1970	697	1		35	45	10.4		131	4	63	29		3.88	78.676
2013	0	0	0		0	3	6	3	0	27			4.58333	1	0	4	40	1	0	150	90	70	1.66667	2.14286	0	1	8.1	14.4	60	0	0	42	29	504	232	0	1.48	18	180			128	2.9				2.02	49.504
2013	0	0	0		0	2	4	3	0	47	1.38	24.6797	8.66667	0	0	4	22	1	0	125	90	70	1.38889	1.78571	0	1	5.13	15.5	88.4	0	0	55	45	165	94	0						131	3.4	4				62.764
2013	0	0	0		0	2	8	3	0	9.5			1	0	0	6	36	0	0	160	80	50	2	3.2		1	2.85	13.59	23.02	0	0	45	36	1655	670	1	0.88	12	45.1	1.2		123	4.8	0	34		2.94	38.896
2013	0	0	0		0	1.5	4	3	0	32			7.75	1	0	3	40	1	0	100	90	70	1.11111	1.42857	0	1	5.4	14.6	8.3	1	0	42	41	76	66	0	0.99	13.2	32.6			125	3.4	3				60.996
2013	0	0	0		0	4	5	3	0	19			7	1	1	4	32	1	0	110	90	65	1.22222	1.69231	0	1	5.2		36	0	0	44	39	179	51	0	1.29	20	52.9			124	3.5	3				45.968
2013	0	0	0		0	2	2	3	0	11			0.916667	0	0	5	32	0	0	145	80	60	1.8125	2.41667	0	1	3.72	9.7	10	1	0	40	37	359	132	0	1.18	15.1	58.3			129	4.7	1				42.432
2013	0	0	0		0	1.5	2	3	0	49	1.55	20.3954	13.3333	0	0	7	30	1	0	100	105	85	0.952381	1.17647	0	1	2.8	16.2	20	0	0	48	45	132	81	0	1.32	16.5	60.8			127	5.8	1			0.96	49.504
2013	0	0	0		0	1.5	5	4	1	54	1.44	26.0417	9.91667	0	0	5	28	1	0	102	80	70	1.275	1.45714	0	1	2.9	14.22	36.72	0	0	50	44	18	14	0	0.97	13	50			121	3	8				26.52
2013	0	0	0		0	2	4	3	0	30	1.14	23.084	5.41667	1	0	6	28	1	0	120	100	80	1.2	1.5	0	1	3.24	16.7	39.3	0	0	40	37	555	238	0	1.56	18.8	57.1			120	5.3	6				47.736
2013	0	0	0		0	6	12	4	1	35			5	1	0	4	30	1	0						0	1	4.49	16.1	59.8	0	0	47	42	837	425	0	1.3	16.3	65.6			123	2.9	2				45.968
2013	0	0	0		0	2	6	3	0	32			10.9167	0	0	5	32	1	0	136	85	60	1.6	2.26667	0	1	2.44	17	11	1	0	52	45	170	69	0	0.93	12.6	52.7			118	4.2	0				60.996
2013	0	0	0		0	3	5	4	1	22	1.1	18.1818	3.91667	1	1	4	40	1	0						0	1	3.66	15.7	21.3	0	0	43	40	466	288	0	1.11	14.4	43.1			122	3.8	4			4.26	49.504
2013	0	0	0		0	1	2	3	0	8.8			0.833333	1	0	6	24	1	0	136	76	43	1.78947	3.16279	0	1	4.7	14.1	57	0	0	43	35	209	126	0	0.88	12	43.9			127	5.4	1				38.896
2013	0	0	0		0	2	3	3	0	21			5.58333	0	0	5	24	1	0	120	85	65	1.41176	1.84615	0	1	6.58	17	43.8	0	0	47	42	189	89	0	1.35	16.8	180			128	3.7	1				55.692
2013	0	0	0		0	1.5	16	4	1	15			3.66667	0	0	4	30	0	0	158	85	60	1.85882	2.63333	0	1	1.76	14.04	58.35	0	0	47	42	151	52	0	1.04	13.8	47.8			124	4.1					35.36
2013	0	0	0		0	1.5	2	3	0	42			10.25	1	0	7	24	1	0	96	100	80	0.96	1.2	0	1	5.68	16.3	40.2	0	0	50	39	123	76	0	0.82	11.4	38.3			130	2.8	3				49.504
2013	0	0	0		0	1	4	3	0	41			9.91667	0	0	5	26	0	0	126	90	50	1.4	2.52	1	1	2.64	9.42	126.5	0	0	36	26	46	28	0	0.97	13.1	35.1			132	3.7					51.272
2013	0	0	0		0	1.5	4	3	0	26			8.41667	1	0	4		1	0	140	120	90	1.16667	1.55556	0	1	3.95	14.8	51.3	0	0	46.2	38	181	106	0	1.04	13.8	4			131	3.6	5				51.272
2013	0	0	0		0	1.5	2	3	0	34			9	1	0	5	34	1	0	110	80	60	1.375	1.83333	0	1	4.63	13.9	35.6	0	0	44	39	208	87	0						125	4.2	1				62.764
2013	0	0	0		0	2.5	4	4	1	38			10.5833	1	0	4	30	1	0						0	2	8.6	16.4	31	0	0	54	34	749	418	0	1.56	18.8	180			126	3.4	6				66.3
2013	0	0	0		0	4.5	4	3	0	33			7.66667	1	0	4	32	1	0	130	80	70	1.625	1.85714	0	1	5.27	15	30.1	0	0	46	36	725	377	0	1.45	17.8	54.8	0.51		130	4	1				42.432
2013	0	0	0		0	2	4	3	0	44	1.45	20.9275	11.0833	0	0	3	20	1	0	120	110	90	1.09091	1.33333	0	1	3.81	14	43.4	0	0	50	44	204	60	0	1.37	17	44.3			126	3.2	25			4.48	80.444
2013	0	0	0		0	2	4	3	0	53			10.6667	0	0	4	28	0	0	130	100	80	1.3	1.625	0	1	4.71	15.8	42	0	0	54	40	1081	476	1	1.17	14.8	36.5			128	4	5				53.924
2013	0	0	0		0	2	5	3	0	35			9.5	0	0	4	29	1	0	122	100	85	1.22	1.43529	0	1	3.21	14.76	46.3	0	0	49	44	96	66	0	0.98	13.2	36.3			124	3.7	2				60.996
2013	0	0	0		0	1.5	3	3	0	21			6.16667	0	0	4	26	0	0	100	90	70	1.11111	1.42857	0	1	3.43	14.2	35.8	0	0	53	42	130	69	0	0.95	12.8	46.9			127	3.7	2				47.736
2013	0	0	0		0	5	12	3	0	18			3.58333	0	0	5	30	1	0	136	90	70	1.51111	1.94286	0	1	3.41	14.7	36.5	0	0	44	34	210	62	0						121	3.9	9				40.664
2013	0	0	0		0	2	5	3	0	20			5.75	1	0	5	26	1	0	136	90	70	1.51111	1.94286	0	1	2	16.2	68.49	0	0	50	44	248	69	0	0.94	12.7	35.8			123	3.8	7				42.432
2013	0	0	0		0	1	6	3	0	11			2.83333	1	0	5	28	1	0	156	90	70	1.73333	2.22857	0	1	5.74	16.9	92.5	0	0	50	43	126	63	0	1	13.31	35.1			129	3.6	1				44.2
2013	0	0	0		0	1	1	3	0	41			12.75	0	0	5	24	1	0	98	90	70	1.08889	1.4	0	1	4.41	17.2	53.7	0	0	52	39	72	49	0	1.04	13.7	47.5			128	3.5	2				44.2
2013	0	0	0		0	2	4	3	0	15			2.91667	1	0	3	30	1	0	160	95	80	1.68421	2	0	1	6.2	15.9	42	0	0	46	43	96	39	0	0.98	13.1	33.2			131	4.1	6				49.504
2013	0	0	0		0	3	3	3	0	15			4	1		4	40	1	0	120	85	70	1.41176	1.71429	0	1	3.19	10.38	57	0	0	47	32	91	53	0	1.12	14.4	46.8			130	3					28.288
2013	0	0	0		0	3	2	3	0	23			8.58333	1	0	5	22	1	0	112	75	50	1.49333	2.24	0	1	6.1	11.5	56.1	0	0	47	40	597.9	273.8	0	0.99	13.3	40.8			144	3				0.59	40.664
2013	0	0	0		0	1	4	3	0	30			6.83333	1	0	5	30	0	0	106	85	60	1.24706	1.76667	0	1	3.92	16.85	34.32	0	0	50.84	43	244	134	0	1.05	13.9	36.4			124	4.3	7				55.692
2013	0	0	0		0	2	3	3	0	35	1.2	24.3056	7	1	0	6	24	0	0	120	100	80	1.2	1.5	0	1	4.5	11.9	35	0	0	45.3	34	109	64	0	0.84	11.7	38.4			132	3.4	3				40.664
2013	0	0	0		0	1.5	3	3	0	9.5			1.16667	1	0	4	34	1	0	155	80	60	1.9375	2.58333	0	1	1.92	13.7	89.5	0	0	44	37	36	19	0	0.75	10.8	31.8			134	3.7	1				42.432
2013	0	0	0		0	1.5	7	3	0	22.5	1.12	17.9369	5.91667	0	0	4	26	0	0	120	90	70	1.33333	1.71429	0	1	2.89	13.8	45.7	0	0	46.5	42	659	275	0	1	13.3	65.3			127	3.7	1				28.288
2013	0	0	0		0	3	3	3	0	10			2.83333	0	0	4	36	1	0	160	80	60	2	2.66667	0	1	6.83	17.9	65.4	0	0	50.9	34	126	62	0	1.06	14	30			116	4.9	1				45.968
2013	0	0	0		0	3	7	3	0	31	1.2	21.5278	5.91667	1	1	5	30	1	0	110	80	40	1.375	2.75	0	1	2.42	14.9	19	1	0	48.5	43	149	63	0	1.25	15.9	53.7			121	3.2	1				59.228
2013	0	0	0		0	2.5	4	3	0	15			5.08333	1	0	4	26	1	0	130	90	80	1.44444	1.625	0	2	3.81	11.9	60	0	0	49	39	71	52	0	1.3	16.4	56.5	0.34		125	3.8				1.77	47.736
2013	0	0	0		0	1.5	3	3	0	31	1.2	21.5278	6.66667	0	0	5	30	1	0	130	90	70	1.44444	1.85714	0	1	2.39	15.9	40	0	0	49	41	274	111	0	0.98	13.2	47.5			117	3.3	3			2.72	44.2
2013	0	0	0		0	1.5	3	3	0	22			11.75	0	0	3	22	0	0						0	2	3.13	16.3	22.4	0	0	49	41	241	115	0						132	3.7					51.272
2013	0	0	0		0	3	4	3	0	33	1.15	24.9527	6.16667	1	1	6	40	1	0	135	90	70	1.5	1.92857	0	1	4.34	16.6	18.1	1	0	49	36	612	267	0	1.38	17.1	65			126	3.7	11			1.5	38.896
2013	0	0	0		0	2	4	3	0	22			5.83333	1	0	5	25	1	0	160	80	60	2	2.66667	0	1	3.14	15.7	59.5	0	0	46	37	481	437	0						127	4.7	6				53.924
2013	0	0	0		0	7	12	3	0	11			0.583333	1	0	5	32	1	0	180	60	40	3	4.5	0	1	2.57	15.5	35.4	0	0	44	33	2180	1200	1	1.21	15.4	120			120	4.9				3.11	40.664
2013	0	0	0		0	2	5	3	0	43			10.3333	1	0	5	20	0	0	110	100	80	1.1	1.375	0	1	1.89	17.4	12.8	1	0	53	47	136	84	0	1.09	14.3	44.1			128	2.7	1				60.996
2013	0	0	0		0	2	3	3	0	26			9.75	0	0	4	30	1	0	128	100	80	1.28	1.6	0	1	4.16	16.8	80.2	0	0	53	39	168	79	0	0.89	12.3	39.6			129	4.3	1				57.46
2013	0	0	0		0	2	3	3	0	19			7	0	0	5	38	1	0	120	90	65	1.33333	1.84615	0	1	3.9	14.4	45	0	0	51	45	624	320	0	0.93	12.6	44.5			124	3.5	4				44.2
2013	0	0	0		0	4	5	4	1	20			6.83333	1	0	5	28	1	0						0	1	8.33	15.6	51.3	0	0	55	39	279	130	0	1.18	15.1	102			127	3.5	4			2.53	55.692
2013	0	0	0		0	3.5	5	3	0	28			6.91667	0	0	5	30	1	0	130	100	80	1.3	1.625	0	1	3.04	15	15.7	1	0	45	39	380	210	0		15.4	43.9			126	4.3	0				37.128
2013	0	0	0		0	1.5	3	3	0	40			15.3333	1	1	3	30	1	0	115	90	75	1.27778	1.53333	0	1	2.91	17.9	81.6	0	0	45	40	67	89	0	1.21	15.5	43.2			137	4	64
2013	0	0	0		0	2	3	3	0	40			8.08333	1	0	5	30	1	0	140	80	60	1.75	2.33333	0	1	2.27	15.6	40.1	0	0	50	41	79	49	0	1.05	13.9	39.1			132	3.4	3				45.968
2013	0	0	0		0	3	7	3	0	39			11.25	0	0	5	18	0	0	140	100	70	1.4	2	0	1	1.76	12.9	21	0	0	44	38	160	127	0	0.95	12.9	39.3			123	3					75.14
2013	0	0	0		0	1	3	3	0	15.5			4.16667	0	0	5	28	1	0	120	90	70	1.33333	1.71429	0	1	5.27	14.3	34	0	0	50	41	364	170	0	1.03	13.7	45.4			117	4.9	3				47.736
2013	0	0	0		0	2	4	3	0	25			8.5	0	0	5	36	1	0	75	120	100	0.625	0.75	0	1	5.04	11.8	41.3	0	0	39	31	1630	294	1	1.21	15.5	46.5			127	3.3	3				49.504
2013	0	0	0		0	1.5	3	3	0	9.5			1	0	0	4	32	1	0	138	85	65	1.62353	2.12308	0	1	3.17	15.6	76.1	0	0	47	39	235	73	0	0.88	12.1	48.4			128	4.4	3				44.2
2013	0	0	0		0	3	4	3	0	29	1.4	14.7959	10.4167	1	0	5	26	1	0	112	90	70	1.24444	1.6	0	1	5.28	16.4	41.2	0	0	51	43	345	174	0	1.06	14	44			120	3.9	2				59.228
2013	0	0	0		0	1	2	3	0	25			9.33333	1	0	7	24	1	0	130	90	70	1.44444	1.85714	0	1	9.6	18.5	69.7	0	0	59	48	103	63	0	1	13.4	39.8			126	3.9	2				40.664
2013	0	0	0		0	1	4	3	0	37			6.5	0	0	6	26	1	0	105	95	70	1.10526	1.5	0	1	2.04	14.4	24.1	0	0	48	42	403	237	0	0.9	12.4	41.8			123	3.4	3				53.924
2013	0	0	0		0	1.5	3	3	0	42			9.16667	0	0	4	22	1	0	116	100	80	1.16	1.45	0	1	6.32	15.9	35.2	0	0	46.4	43	76	56	0	1.08	14.2	39.4			127	3.3	2				73.372
2013	0	0	0		0	1	4	3	0	36			9.08333	0	0	6	24	1	0	100	100	80	1	1.25	0	1	8.36	16.7	58	0	0	52	44	381	195	0						131	3.4	1				45.968
2013	0	0	0		0	1	2	3	0	20			4.41667	0	0	6	30	1	0	140	80	60	1.75	2.33333	0	1	5.18	14.9	50.9	0	0	49	39	217	182	0						131	4	4			2.73	38.896
2014	0	0	0		0	1.5	23	3	0	29			11.9167	1	0	6		1	0	98	90	70	1.08889	1.4	0	1	1.85	14.86	13.3	1	0	48	40	364	148	0						129	3.4	5				54.808
2014	0	0	0		0	1.5	4	3	0	19			3.16667	0	0	3	24	1	0	128	110	90	1.16364	1.42222	0	1	7.56	16.5	46.5	0	0	50.3	35	151	63	0	1.05	15	44.4			126	3.8	8				48.0012
2014	0	0	0		0	3	5	3	0	15			5.25	0	0	3	40	1	0	148	90	70	1.64444	2.11429	0	1	4.11	15.09	54	0	0	47	39	221	58	0	0.98	12.8	51.2			125	4.5	6			2.78	48.62
2014	0	0	0		0	1.5	3	3	0	17			6.5	0	0	3	30	1	0	120	85	70	1.41176	1.71429	0	1	10.3	14.6	74.8	0	0	47	36	187	58	0		14.3	37.3			132	4.7	7				71.604
2014	0	0	0		0	1.5	3	3	0	27			8.33333	1	0	6	20	1	0	110	85	65	1.29412	1.69231	0	1	4.08	15.9	25.5	0	0	47.2	36	318	133	0	0.99	12.9	37.9			126	4.3	5				50.388
2014	0	0	0		0	1.5	5	3	0	35			11.5833	1	0	5	24	1	0	100	75	40	1.33333	2.5	0	1	3.1	15.3	24	0	0	48	40	282	136	0	1.12	14.2	39.5			128	4.1	6				48.62
2014	0	0	0		0	1	3	3	0	33	1.39	17.0799	8.58333	0	0	5		1	0	99	90	70	1.1	1.41429	0	1	3.92	15.9	58.9	0	0	45	38	75	27	0	0.96	13.9	51.8			132	3.4	7				48.62
2014	0	0	0		0	1	6	3	0	16			3.5	0	0	5	28	1	0	114	80	60	1.425	1.9	0	1	9.61	16.9	14	1	0	51	36	222	94	0						127	4.8	6				53.924
2014	0	0	0		0	1	2	4	1	22			6.83333	0	0	5	20	1	0	140					0	2	7.75	15.5	33	0	0	51	43	188	82	0	1.93	21.3	44.8			125	4.9	11			3.89	74.256
2014	0	0	0		0	1	2	3	0	19			4.33333	1	0	5	36	1	0	155	80	60	1.9375	2.58333	0	1	6.23	15.5	47.7	0	0	46.4	35	158	54	0	1.13	14.3	38.1			126	4.4	5				60.112
2014	0	0	0		0	1	6	3	0	44	1.45	20.9275	9.33333	0	0	5	28	1	0	119	95	75	1.25263	1.58667	0	1	2.69	16.04	45.4	0	0	48	40	602	343	0						129	3.9	8				68.068
2014	0	0	0		0	2	3	3	0	45	1.44	21.7014	8.83333	1	0	5	24	1	0	115	90	70	1.27778	1.64286	0	1	1.61	12	47.6	0	0	51	41	123	53	0	1.1	15.6	63.5			133	3.5	5				50.388
2014	0	0	0		0	2	6	3	0	29			12	0	0	5	24	1	0	115	90	70	1.27778	1.64286	0	1	4.71	17.9	17.5	1	0	54	44	303	152	0	1.16	14.6	40.6			126	4.5	6				68.068
2014	0	0	0		0	2	3	3	0	38	1.4	19.3878	9.25	0	0	6	28	1	0	100	75	50	1.33333	2	0	1	1.63	15.6	53.4	0	0	46	40	161	60	0	1.13	14.3	37.2			132	3.4	9				64.532
2014	0	0	0		0	4	12	3	0	16			3.66667	0	0	4	35	1	0	124	80	60	1.55	2.06667	0	1	2.2	14.4	77.2	0	0	50	39	255	73	0	1.37	16.5	45.6			124	4.1					60.112
2014	1	0	0		1	2	2	3	0	23			8.58333	1	0	3	24	1	0	109	80	50	1.3625	2.18	0	3	2.36	13.7	70.2	0	0	41	33	276	62	0	2.09	22.6	120			139	3.1	8	30		2.68	85.748
2014	0	0	0		0	3	7	3	0	27	1.29	16.225	6.83333	0	0	5		0	0	109	95	65	1.14737	1.67692	0	1	4.36	16.2	55.8	0	0	55	48	1093	335	1	1.13	16	93.8			110	5.8	5				48.62
2014	0	0	0		0	2	2	3	0	30			7.16667	1	0	6	22	1	0	121	90	70	1.34444	1.72857	0	1	5.18	16.1	41.4	0	0	49	36	205	127	0	1.08	13.8	50.3			128	3.3	13				48.62
2014	0	0	1	mild	0	2	6	4	1	8.3			0.5	1	0	6	40	1	0						0	1	3.79	13.8	47.8	0	0	41	25	1046	402	1	4.54	40.3	180			118	4.4	5			4.54	46.852
2014	0	0	0		0	1.5	5	3	0	44.5	1.47	20.5933	9.33333	0	0	5	23	1	0	97	110	100	0.881818	0.97	0	2	2.63	10.2	7.42	1	0	47	42	2032	665	1	1.13	14.3	46.6			125	3.3	6			2.84
2014	0	0	0		0	3	5	3	0	55	1.56	22.6003	10.3333	0	0	5	25	1	0	134	110	90	1.21818	1.48889	0	1	4.89	15.9	40	0	0	52	30	465	265	0	1.46	17	200			126	3.3	7			2.43	53.04
2014	0	0	0		0	5	11	4	1	21	1.07	18.3422	4.5	1	0	5	38	1	0	150					1	1	6.08	14.6	21	0	1	54	29	751	316	0	1.56	20.8	81.5			117	6.2	7	19		2.78	42.432
2014	0	0	0		0	1	2	3	0	35	1.45	16.6468	12.4167	0	1	4	24	1	0	108	85	70	1.27059	1.54286	0	1	2.9	8	122	0	0	27	23	126	36	0	1.02	14.6	43.1			128	4.1	21	35			48.62
2014	0	0	0		0	1.5	2	3	0	26	1.26	16.3769	7.83333	1	0	5	30	0	0	120	90	70	1.33333	1.71429	0	1	6.32	16.1	46	0	0	51	40	73	38	0	1.02	14.7	56.3			126	3.6	6				48.62
2014	0	0	0		0	2.5	4	3	0	30			10.5	0	0	4	28	1	0	130	100	70	1.3	1.85714	0	1	3.2	12.7	86	0	0	49	39	49	16	0						127	3.9	5				52.156
2014	0	0	0		0	3	5	3	0	37.5			11.5833	0	0	5	25	1	0	125	90	70	1.38889	1.78571	0	1	3.42	16.7	32	0	0	52	38	441	227	0	1.04	13.8	46.1			123	4					74.256
2014	0	0	0		0	4	6	3	0	18			5.66667	0	0	3	28	1	0	122	80	60	1.525	2.03333	1	1	1.47	10.8	9.44	1	1	41	33	295	198	0	1.63	18.8	120			129	3.5	6			1	40.664
2014	0	0	0		0	3	6	3	0	9.5			0.75	1	0	5	42	1	0	160	67	45	2.38806	3.55556	0	1	5.91	12.81	85	0	0	40	31	621	323	0	1.1	14	120			126	3.9	5			2.11	38.896	0.004
2014	0	0	0		0	1	5	3	0	25	1.2	17.3611	4.83333	1	0	5	28	1	0	134	100	80	1.34	1.675	0	1	2.32	15.3	22.5	0	0	54	39	154	56	0						127	3.7	7				45.084
2014	0	0	1	mild	0	5	9	3	0	32			8.58333	1	0	6	30	1	0	110	90	65	1.22222	1.69231	1	2	14	16.3	18	1	1	51	35	1355	454	1	2.25	28.2	97			124	3.7	13				64.532	0.177
2014	0	0	0		0	7	3	3	0	18.5	1.19	13.064	10.25	1	0	6	50	1	0	150	87	66	1.72414	2.27273	0	1	11.9	13.1	37.9	0	0	46	40	258	99	0	1.19	16.7	79.3			125	4	47			2.88	42.432
2014	0	0	0		0	4	5	3	0	36	1.34	20.049	8.25	1	0	5	30	1	0	130	100	75	1.3	1.73333	0	1	4.17	15.9	46.8	0	0	44	31	801	398	0	1.28	17.7	180			126	4.1	7				48.62
2014	0	0	0		0	1	4	3	0	14.5			4.83333	1	0	5	28	1	0	110	95	75	1.15789	1.46667	0	1	3.49	14.6	89	0	0	40	30	116	96	0						137	4	1				46.852
2014	0	0	0		0	2	4	3	0	41			11.5833	0	0	6	32	1	0	100	85	60	1.17647	1.66667	0	1	6.11	9.74	18.5	1	0	48	29	83	31	0	1.78	20	86			127	3.4	5			1.12	69.836
2014	0	0	0		0	3	5	3	0	26	1.29	15.6241	6.16667	0	0	4	26	1	0	160	95	80	1.68421	2	0	1	2.16	16.7	38	0	0	53	43	1008	427	1	1.31	15.9	46.3			126	3.8	5				53.924
2014	0	0	0		0	3	5	4	1	30			7.58333	0	0	5	30	1	0						0	1	4.28	15.9	48.3	0	0	49	32	582	275	0	1.14	14.4	38.2			118	3.9	8			5.7	92.82
2015	0	0	0		0	1	3	3	0	38.5			10.6667	1	0	6	20	1	0	100	98	58	1.02041	1.72414	0	1	6.26	16.6	58.2	0	0	49.3	38	66	29	0						134	4	5				66.3
2013	0	0	1	mild	0	4		3	0	26	1.25	16.64	5.5	0	0	5	32	1	0	160	80	60	2	2.66667	1	2	6.1	14.3	30	0	1	54	40	1179	508	1	2.2	25	55			130	4.6	2
2013	0	0	0		0	2		3	0	16	1.15	12.0983	6.92	1	0	6	40	1	0	120	90	80	1.33333	1.5	0	1	2.94	13.2	22	0	1	48	39	316	99	0	0.9	16.3	49.6
2013	0	0	0		0	2		3	0	29	1.27	17.98	8.67	1	0	4	33	1	0	140	80	60	1.75	2.33333	0	1	14.5	10	44	0	1	40	31	582	192	0	1.87	20.8	59			120	3.6	1			1.25	51.272
2013	0	0	0		0	2		3	0	21	1.28	12.8174	7.75	1	0	4	28	1	0	125	94	70	1.32979	1.78571	0	1	5.33	15.67	50.7	0	0	48	34	154	60	0	1.11	14.4	86.1			128	3.5	7				57.46
2013	0	0	0		0	4		3	0	33	1.21	22.5394	6.42	1	0	4	26	1	0	120	120	100	1	1.2	0	1	7.9	14.3	86	0	0	44	40	131	54	0	1.13	14.6	39			128	4.1	1				40.664
2013	0	0	0		0	2		3	0	28			9.08	0	0	5	23	1	0	120	100	80	1.2	1.5	0	1	1.27	13.8	98	0	0	45	40	20	256	0	0.99	13.2	44.3			124	3	2				53.924
2013	0	0	0		0	1		3	0	32	1.32	18.3655	7.17	0	0	6	25	1	0	128	100	70	1.28	1.82857	0	1	25.1	16.8	43	0	0	56	43	1830	1165	1	1.35	16.8	46.5			123	4.9	2				64.532
2013	0	0	0		0	1		3	0	29	1	29	8.17	0	0	6	26	1	0	106	80	50	1.325	2.12	0	1	4.25	16.2	56	0	0	50	40	152	97	0	1	13.3	42			131	4.2	1			2.01	62.764
2013	0	0	0		0	1		3	0	25	1.15	18.9036	7.08	1	0	5	26	1	0	120	90	70	1.33333	1.71429	0	1	5.03	12.2	23	0	0	48	39	122	79	0	1.19	15.2	55.8			131	4.1	4				44.2
2013	0	0	0		0	1		3	0	23			11	1	0	5	26	1	0	120	90	70	1.33333	1.71429	0	1	6.81	19.1	28	0	0	51	47	402	204	0	1.06	13.9	48.3			129		1				62.764
2013	0	0	0		0	4		3	0	24	1.23	15.8636	7.33	1	0	4	26	0	0	120	80	50	1.5	2.4	0	1	2.54	15.76	50.2	0	0	53	44	386	137	0						116	4.7	0				53.924
2013	0	0	0		0	2		3	0	56	1.5	24.8889	11.67	1	0	5	30	0	0						1	1	3.75	12.3	14.6	1	0	45	31	84	64	0	1.45	17	105			131	2.7	3				55.692
2013	0	0	0		0	2		3	0	14.7			3.33	0	0	5	28	1	0						1	1	2.74	14.4	35.1	0	1	52	36	177	95	0	1.47	17.9	83.7			126	3.7	2			1.94	42.432
2013	0	0	0		0	3		3	0	6.3			0.25	1	0	3	34	1	0	140	80	55	1.75	2.54545	0	1	5	12.6	19	1	0	40	35	149	57	0	1.03	13.6	46.7			137	3.6	1				31.824
2013	0	0	0		0	3		3	0	15			5.17	0	0	6	28	1	0	110	80	60	1.375	1.83333	0	1	3.92	16.4	51.6	0	0	48	42	280	177	0	1.24	15.7	51.3			125	4.1	1			1.1	51.272
2013	0	0	0		0	1		3	0	20	1.12	15.9439	5.25	0	0	4	28	1	0	110	75	50	1.46667	2.2	0	1	2.46	13.5	49.5	0	0	47	42	310	140	0	1.13	14.6	47			129	3.7	13				51.272
2013	0	0	0		0	1		3	0	26			6.83	0	0	6	22	0	0	110	100	80	1.1	1.375	0	1	3.66	14.8	44.4	0	0	54	40	118	69	0	0.86	11.8	41.8			131	3.7					44.2
2013	0	0	0		0	2		3	0	37			11.83	1	0	5	24	1	0	100	100	80	1	1.25	0	1	0.99	11.4	60.3	0	0	47	40	72	44	0						132	3.5	2				66.3
2013	0	0	0		0	2		4	1	7.5			0.33	1	0	3	28	1	0						0	1	12.8	15.4	58	0	0	50	40	135	67	0	1.09	14.2	41.7			133	5.7	1			0.83	35.36
2013	0	0	0		0	1		3	0	26	1.19	18.3603	6.75	1	0	5	28	1	0	160	90	70	1.77778	2.28571	0	1	8.37	17.4	64.7	0	0	45	40	666	316	0	1.16	14.9	50.9			129	3.4	5				55.692
2013	0	0	0		0	2		3	0	26	1.23	17.1855	6.33	0	0	6	26	1	0	120	90	70	1.33333	1.71429	0	1	6.04	18.5	56.8	0	0	47	44	174	109	0	1.05	13.8	36			130	4.4	4				66.3
2013	0	0	0		0	1		3	0	30			9.75	1	0	6	20	1	0	110	90	70	1.22222	1.57143	0	1	5.1	13.4	41	0	0	45	44	245	72	0	1.6	19.1	68.1			137	3	6			1.19	51.272
2013	0	0	0		0	2		3	0	15			4.25	0	0	4	29	1	0	132	100	80	1.32	1.65	0	1	3.82	11.5	60.8	0	0			533	276	0		6.98	84.9			120	3.8	5
2013	0	0	0		0	1		3	0	41			13.75	1	0	5	22	1	0	80	100	75	0.8	1.06667	0	1	4.09	16.2	48.6	0	0	52	45	275	153	0	1.02	13.5	44.6			133	3.1					60.996
2013	0	0	0		0	1		3	0	20	1.2	13.8889	3.92	1	0	4	30	1	0	150	90	70	1.66667	2.14286	0	1	5.5	16.8	57	0	0	52	43	357	141	0	1.24	15.7	36.1			130	4	2			2.24	55.692
2013	0	0	0		0	2		3	0	20	1.27	12.4	9.17	0	0	5	22	1	0	120	90	70	1.33333	1.71429	0	1	2.21	13.2	25	0	0	38	35	121	44	0	1.54	18.6	67			129	3.5	1				53.924
2013	0	0	0		0	1		3	0	24	1.35	13.1687	11.33	1	0	5	20	1	0	91	80	60	1.1375	1.51667	0	1	3.8	15.9	41	0	0	51	43	166	87	0						130	3.5	2				57.46
2013	0	0	0		0	3		3	0	12.5	1.02	12.0146	3.75	0	0	5	30	1	0	130	90	70	1.44444	1.85714	0	1	6.5	16	94	0	0	44	39	90	45	0	1.12	14.5	39.8			127	3.4	1				38.896
2013	0	0	0		0	2		3	0	28			9.08	1	0	4	22	0	0	110	95	70	1.15789	1.57143	0	1	13.3	12.9	66	0	0	52	43	1210	632	1	1.45	17.7	68.8			131	3.4	4				51.272
2013	0	0	0		0	2		3	0	35	1.34	19.4921	7	0	0	5	25	1	0	114	85	65	1.34118	1.75385	0	1	1.53	13.8	30	0	0	50	43	99	66	0	1.03	13.6	46.1			132	3.8	3				47.736
2013	0	0	0		0	3		3	0	16			6.58	1	0	6	26	1	0	134	100	80	1.34	1.675	0	1	4.8	14.5	94.7	0	0	55	39	103	36	0	0.95	12.8	40.1			124	4.1					45.968
2013	0	0	0		0	2		3	0	16.5	1.03	15.5528	3.75	1	0	5	30	1	0	140	80	60	1.75	2.33333	0	1	10.04	17.1	47	0	0	50	48			0	1.19	15	40.7
2013	0	0	0		0	2		3	0	20			5	1	0	4	30	1	0	112	80	60	1.4	1.86667	0	1	5	15.9	71	0	0	45	40	152	80	0	1.06	13.9	38.1			131	3.7	1				45.968
2013	0	0	0		0	2		3	0	28	1.3	16.568	7.67	1	0	7	30	1	0	120	90	80	1.33333	1.5	0	1	7.7	14.4	51	0	0	51	40	149	78	0	1.31	13.1	49.1			135	3.3					45.968
2013	0	0	0		0	1		3	0	15			2.75	0	0	6	30	1	0	140	90	70	1.55556	2	0	1	3.74	12.2	24.2	0	0	49	38	242	61	0	1.25	15.8	120			122	3.8	7				37.128
2013	0	0	0		0	1		3	0	25			9.75	1	0	4	21	1	0	100	90	70	1.11111	1.42857	0	1	4.06	14.4	63.1	0	0	43	39	43	16	0	1.19	15.2	39.5			129	4	3				62.764
2013	0	0	0		0	1		3	0	78			13.17	0	0	5	30	1	0						0	1	4.2	16.5	44.5	0	0	46	42	211	110	0	1.16	14.9	48.4			127	3.6	2				49.504
2013	0	0	0		0	2		3	0	21	1.13	16.4461	5.67	1	0	5	26	1	0	160	95	70	1.68421	2.28571	0	1	5.87	16	61	0	0	46	40	127	46	0	1.1	15	39			130	3.2	3				47.736
2013	0	0	0		0	1		3	0	30	1.3	17.7515	10.58	0	0	5	26	1	0	88	100	80	0.88	1.1	0	1	6.95	14	92.9	0	0	40	40	53	33	0	0.96	12.9	30			134	3.6					49.504
2013	0	0	0		0	4		3	0	35	1.33	19.7863	7.5	0	0	5	23	1	0	118	90	70	1.31111	1.68571	0	1	3.8	16	90	0	0	52	49	807	461	0	1.6	19	99			123	4.5	5				66.3
2013	0	0	0		0	6		3	0	26	1.25	16.64	8.67	0	0	4	30	1	0	140	80	60	1.75	2.33333	0	1	2.8	14.2	70.5	0	0	46	37	358	167	0	1.18	15.1	65.2			132	5.8	15			1.29	62.764
2013	0	0	0		0	3		3	0	30	1.23	19.8295	6.83	0	0	5	25	1	0	130	90	70	1.44444	1.85714	0	1	1.83	14.7		1	0	48	40	433	204	0	1.17	15	46.4			124	3.5	2				47.736
2013	0	0	0		0	4		3	0	26	1.35	14.2661	0.67	1	0	5	20	1	0						0	1	6.5	14	17	1	1	55	33	478	277	0	1.29	16.2	54.7			122	3.5	1			1.54	57.46
2013	0	0	0		0	2		3	0	18			4.5	0	0	5	28	1	0	120	80	60	1.5	2	0	1	5.51	14.8	50	0	0	50	40	225	124	0	0.99	13.2	36.5			127	3.3	2				59.228
2013	0	0	0		0	2		3	0	9.5			1.08	1	0	4	32	1	0	150	80	50	1.875	3	0	1	1.66	11.9	31	0	0	48	39	176	110	0	1.27	16	81.2			127	4.3	1				40.664
2013	0	0	0		0	1		3	0	42			12	0	0	6	26	1	0	84	90	70	0.933333	1.2	0	1	5.14	17.4	74.5	0	0	51	46	658	400	0	1.09	14	38.7			128	3.9	1				78.676
2013	0	0	0		0	2		3	0	23			7.75	1	0	4	20	1	0	120	90	75	1.33333	1.6	0	2	8.8	16	20.3	0	0	53	45	293	117	0	1.64	19.5	62			125	3.8	2				55.692
2013	0	0	0		0	2		3	0	24			6.83	1	0	4	26	1	0	92	100	80	0.92	1.15	0	2	4.68	14.4	44	0	0	43	41	132	59	0	1.17	15	47.1			128	3.3	1				60.996
2013	0	0	0		0	1		3	0	12			3.17	1	0	5	32	1	0	140	110	90	1.27273	1.55556	0	1	17	15.8	32	0	0	47	36	126	63	0	0.92	12.5	38.4			132	3.7	3			5.79	57.46
2013	0	0	0		0	1		3	0	35	1.37	18.6478	8.75	0	0	5	30	1	0						0	1	5.71	16.5	71	0	0	52	35	120	81	0	1.23	15.6	44.2			138	4.3	8				75.14
2013	0	0	0		0	1		3	0	33			11.42	0	0	6	22	1	0						0	1	2.1	12.7	73	0	0	52	38	898	446	0	1.94	37	53			128	3.3	5				49.504
2013	0	0	0		0	5		3	0	18	1.1	14.876	4.42	0	0	3	30	0	0	132	110	90	1.2	1.46667	0	1	2.49	14.7	90.4	0	0	43	36	831	638	0	1.39	17.2	66.8			130	3.5	27				62.764
2013	0	0	0		0	1		3	0	55	1.4	28.0612	10.58	0	0	5		1	0	120	100	80	1.2	1.5	0	1	6.5	13.2	43	0	0	40	39	609	383	0	1.11	14.4	34.1			130	3.1					68.068
2013	0	0	0		0	2		3	0	8.8			0.5	1	0	4	36	1	0	170					0	1	2.98	10.67	34.5	0	0	42	36	132	85	0	1.12	14.5	39.4			131	3.9	1				44.2
2013	0	0	0		0	2		3	0	24			10.08	1	0	5	24	1	0	120	90	70	1.33333	1.71429	0	1	4.84	17.3	53.6	0	0	53	40	136	66	0	0.98	13.1	39.2			132	3	1			1.42	44.2
2013	0	0	0		0	2		3	0	7.6	0.65	17.9882	0.25	0	0	4	34	1	0	150	90	70	1.66667	2.14286	0	1	3.46	13.8	44.1	0	0	46	34	119	56	0						122	5	7				38.896
2013	0	0	0		0	3		3	0	23			5.67	1	0	5	30	1	0						0	2	7.9	15.9	55	0	0	50	37	129	87	0	0.95	12.8	40.7			133	2.7	1			1.68	51.272
2013	0	0	0		0	2		3	0	25			9.25	0	0	4	35	1	0	130	100	85	1.3	1.52941	0	1	5.09	12.1	65.2	0	0	44	38	147	54	0	1.17	15	43			132	3.9	1				53.924
2013	0	0	0		0	2		3	0	21			7.67	1	0	3	25	1	0	120	90	75	1.33333	1.6	0	1	6.7	16.2	74	0	0	50	41	156	62	0	1.17	15	41			128	2.7	3				73.372
2013	0	0	0		0	2		3	0	38			13.33	1	0	5	35	1	0	125	80	60	1.5625	2.08333	0	1	6.14	13.1	46.5	0	0	50	35	192	58	0	1.37	49.7	16			137	2.8	3.2				51.272
2013	0	0	0		0	3		3	0	55	1.4	28.0612	8.92	0	0	4	26	1	0	130	90	70	1.44444	1.85714	0	1	2.02	13.3	80	0	0	49	36	282	318	0	1.15	14.8	180			129	3	2				53.924
2013	0	0	0		0	2		3	0	50	1.62	19.052	12.5	1	0	6	23	0	0	90	90	70	1	1.28571	0	1	3.18	13.7	26.8	0	0	44	36	72	32	0	1.03	13.6	33.9			132	4.9	2				57.46
2013	0	0	0		0	3		3	0	32.5	1.25	20.8	7.42	1	0	5	30	1	0	130	88	62	1.47727	2.09677	0	1	3.02	15.3	34.4	0	0	46	35	1550	715	1	1.15	14.8	44.1			124	3.3	1				35.36
2013	0	0	0		0	4		3	0	26	1.2	18.0556	4.92	0	0	6	26	1	0	114	110	85	1.03636	1.34118	0	1	4.74	15.8	58.5	0	0	52	46	261	118	0	1.09	14.2	180			127	4.1	3			2.17	47.736
2013	0	0	0		0	3		3	0	9			0.42	1	0	5		0	0	160	75	55	2.13333	2.90909	0	2	10.7	11.3	27.9	0	0	36	36	3280	1292	1
2013	0	0	0		0	2		4	1	7.5			0.58	1	0	5	36	1	0	160	70	50	2.28571	3.2	0	1	5.3	15.4	68	0	0	45	30	87	30	0	1.11	14.4	180			130	3.9	0			2.16	33.592
2013	0	0	0		0	2		3	0	25	1.23	16.5246	5.33	0	0	4	25	0	0	120	100	70	1.2	1.71429	0	1	8.06	15.3	16	1	0	47	38	560	365	0	2.74	29	52.5			123	5	2				53.924
2013	0	0	0		0	2		3	0	21			7.67	1	0	4	30	1	0	130	80	60	1.625	2.16667	0	1	11.2	11.8	61.6	0	0	41	34	476	197	0	1.51	18.3	40.1			125	3.7	3			3.9	59.228
2013	0	0	0		0	1		4	1	55			14	0	0	5	20	1	0						0	2	7.1	17.8	36	0	0	56	37	112	98	0	1.07	14	39.2			132	5.2	4				82.212
2013	0	0	0		0	4		3	0	40			10.92	1	0	5	26	0	0	120	90	60	1.33333	2	0	1	2.29	11.9	17.4	1	0	46	33	806	243	0	1.18	15.1	54.2	0.5		127	3.2		33			71.604
2013	0	0	0		0	1		3	0	23.5			4.67	0	0	5	30	1	0	106	90	70	1.17778	1.51429	0	1	6.55	17.2	50.3	0	0	50	49	110	41	0	0.99	13.2	37.9			125	3.7	5				49.504
2013	0	0	0		0	3		3	0	21			6.33	1	0	5	40	1	0	110	60	40	1.83333	2.75	0	1	18.8	12.4	28.4	0	0	47	27	135	85	0	1.47	17.9	120			130	4.3	2				51.272
2013	0	0	0		0	3		3	0	9			0.67	0	0	4	32	1	0	146	90	70	1.62222	2.08571	0	1	5.7	15.1	86	0	0	45	41	135	45	0	1.14	14.7	39.7			127	4.3	1				40.664
2013	0	0	0		0	2		3	0	27.5			9.67	1	0	5	26	1	0	110	80	65	1.375	1.69231	0	1	3.74	13.3	32	0	0	48	39	135	66	0	1	13.3	42.8			128	4.5	1			2.6	60.996
2013	0	0	0		0	2		3	0	14			3.58	0	0	5	26	1	0	124	100	80	1.24	1.55	0	1	16.3	13.7	129	0	0	42	31	100	37	0	1.26	15.9	63.1			132	3.4	4				44.2
2013	0	0	0		0	4		3	0	31			9.17	0	0	5	38	1	0	100	90	70	1.11111	1.42857	0	1	6	13.1	16	1	0	46	42	224	146	0	1.66	19.7	180			125	3.3	1			1.16	38.896
2013	0	0	0		0	2		3	0	26			9.83	0	0	5	30	1	0	96	100	80	0.96	1.2	0	1	4.1	15.4	14	1	0	48	46	171	91	0	1.15	14.8	46.3			125	4.2	2				55.692
2013	0	0	0		0	2		4	1	25			4.92	1	0	6	30	1	0	130					0	2	9.53	13.9	63.9	0	0	44	34	108	30	0	1.09	14.2	56.3			130	2.7	1			6.49	51.272
2013	0	0	0		0	3		3	0	31			7.08	0	0	4	22	0	0	118	95	60	1.24211	1.96667	0	1	3.4	17.5	28.8	0	0	55	51	377	32	0	1.54	186	81.7			128	4	5				60.996
2013	0	0	0		0	2		3	0	32			8.75	1	0	5	26	0	0	124	90	65	1.37778	1.90769	0	1	2.85	15.6	31.2	0	0	53	40	414	206	0						126	4.3	4				45.968
2013	0	0	0		0	2		3	0	8			1.08	0	0	4	30	1	0	130	70	50	1.85714	2.6	0	1	4.98	11.2	57.7	0	0	43	31	769	488	0	0.97	13	51			126	5.4	3			1.38	33.592
2013	0	0	0		0	3.5	5	3	0	23			6.45585	1	0	4	44	0	1						0	1	5.15	14.8	21.6	0	1	53	42	66	25	0	1.26	16	72.48			128	3.8	1				42.432
2013	0	0	0		0	3	5	4	1	31	1.35	17.0096	8.87064	0	0	4	34	1	0	120	80	60	1.5	2	0	1	4.34	14.22	14.42	1	0	52	38	440	137	0	1.38	17.1	53.5			121	3.3	6				47.736
2013	0	0	0		0	3	6	3	0	42			10.7379	0	0	5	26	1	0						0	1			86	0	0	39.2
2013	0	0	0		0	2	4	3	0	37			12.0246	1	0	5	24	1	0	120	90	70	1.33333	1.71429	0	1	2.5	16.8	32.03	0	0	51	45	105	55	0	0.96	13	100			123	2.7	1				55.692
2013	0	0	0		0		6	3	0				12.3066	0	0	6		0	0						0	1
2013	0	0	0		0	2	2	3	0	29	1.25	18.56	5.46201	0	0	7		0	0	110	110	70	1	1.57143	1	1	8.13	15.2	42.3	0	0	45	38	169	106	0	0.87	11.9	35.7			128	3.9					47.736
2013	0	0	0		0	3	6	3	0	7.8			0.769336	1	0	6	32	1	0	140	92	60	1.52174	2.33333	0	1	4.58	12.42	36.64	0	0	40	35	407	178	0	0.94	12.7	46.5			127	5	1				37.128
2013	0	0	0		0	4	4	3	0	20			7.44148	1	0	4	44	1	0	112	112	81	1	1.38272	0	1	7.43	15.3	54.9	0	0	52	43	87	43	0	0.95	12.8	100			127	4	2				47.736
2013	0	0	0		0	3	3	3	0	39			9.34976	0	0	5	30	1	0	130	80	60	1.625	2.16667	0	1	3.17	15	72.7	0	0	45	40	81	37	0	0.94	12.7	36.7			132	3.3	3				60.996
2013	0	0	0		0	3	4	3	0	21	1	21	4.282	1	0	5	28	1	0	130	80	60	1.625	2.16667	0	1	5.74	13.8	84.2	0	0	46	40	151	85	0	0.94	12.7	38.9			122	4.1	9				44.2
2013	0	0	0		0	2	5	3	0	24	1.1	19.8347	4.18891	0	0	6	30	1	0	130	90	70	1.44444	1.85714	0	1	4.33	16.29	24.9	0	0	49	40	202	98	0	1.01	13.4	50.8			125	3.4	1				60.996
2013	0	0	0		0	4	6	3	0	45			10.9952	0	0	6	20	1	0	90	105	70	0.857143	1.28571	0	1	4.97	18.6	29.4	0	0	56	45	2695	1305	1	1.07	14	45.6			118	4.6	13				55.692
2013	0	0	0		0	3	2	3	0	22			5.0924	1	0	6	40	1	0	120	100	70	1.2	1.71429	0	1	10.2	12.7	66	0	0	48	32	147.5	81.3	0	1.28	16.18	51.75			135	4.2	6				42.432
2013	0	0	0		0	2	2	3	0	25			8.25736	1	0	5	28	1	0	110	90	70	1.22222	1.57143	0	1	2.3		17	1	0	37.7	35	37	18	0	1.15	14.8	58.7			124	4	0				59.228
2013	0	0	0		0	1.5		3	0	8			0.77755	0	0	5		1	0	140	70	50	2	2.8	0	1	6.82	14.25	45.09	0	0	43	38	187	70	0	1.05	13.8	46.1			122	4.2	0				53.924
2013	0	0	0		0	1.5	3	3	0	45	1.44	21.7014	10.9158	0	0	5	30	1	0	100	90	70	1.11111	1.42857	0	1	4.49	14.6	18.4	1	0	45	36	110	68	0	0.87	11.9	41.3			129	4.3	2				45.968
2013	0	0	0		0	1.5	3	3	0	20			5.5332	1	0	6	40	0	1	120	90	80	1.33333	1.5	0	1	6.4		42	0	0	50	42	151	741	0
2013	0	0	0		0	3		3	0	26			7.7755	0	0	5	20	2	0	112	90	80	1.24444	1.4	0	1	2.56	13.9	52	0	0	42.3	36.5	81	38	0	0.98	13.1	54.2			127	3.1					42.432
2013	0	0	0		0	2	4	3	0	13			3.77823	1	0	4	32	1	0	128	100	80	1.28	1.6	0	1	10.66	16.48	42.68	0	0	56	42	129	59	0	1	13.3	42.9			117	4.1	1				49.504
2013	0	0	0		0	1	3	3	0	27			6.38467	0	0	6	24	1	0	120	90	65	1.33333	1.84615	0	1	1.72	12.4	48	0	0	37	35.13	192	100	0	0.93	12.6	45.4					2				47.736
2013	0	0	0		0	8	9	3	0	18			4.53388	0	0	6	26	1	0	128	100	60	1.28	2.13333	0	1	18.73	11.5	60	0	0	32	30	2300	861	1	1.2	15.4	39.3			13.2	2.4	5				44.2
2013	0	0	0		0	4	5	4	1	12			1.19918	1	0	6	24	1	0	160					0	1	3.46	17.5	38.7	0	0	55	39	738	496	0	1.79	20.9	83.1			126	4.1	0				42.432
2013	0	0	0		0	5	6	3	0	40	1.38	21.004	10.6092	0	0	6	20	1	0	120	90	70	1.33333	1.71429	0	1	1.81	14.1	14	1	0	46	42	946	761	0	0.94	12.8	49.3			128	3.7	2
[truncated: 20 more columns]

## Sheet: Data codebook
No	Variable name	Type of data	Values	Description
1	year.data	Numeric	character	year when patient was hospitalized and data collected from medical record from his/her hospital admission
2	critical_dengue	Binary variable	0= No; 1=Yes	Composite endpoint-critical dengue conditions
3	death	Binary variable	0= No; 1=Yes	patient died at hospital discharge
4	MV	Binary variable	0= No; 1=Yes	Mechanical ventilation requirement
5	PALF	Binary variable	0= No; 1=Yes	Dengue-associated acute liver failure
6	PALF.severity	Categorical variable	mild/moderate/severe	Severity of denguePALF (mild, moderate and severe)
7	Encephalitis.dengue	Binary variable	0= No; 1=Yes	Dengue-associated encephalitis, confirmed by clincial and cerebrospinal fluid PCR
8	picu.stay	Continuous variable	days	days of staying in the PICU
9	hospital.stay	Continuous variable	days	days of hospital stay
10	DSS.grade	Binary variable	Grade 3 & 4	severity of dengue shock syndrome, DSS grade 3 - compensated shock, DSS grade 4-decompensated shock
11	DSS.Decompensated	Binary variable	0= No; 1=Yes	Decompensated dengue shock syndrome (DSS)
12	weight	Continuous variable	numeric	Patient's weight in kg
13	height.m	Continuous variable	numeric	Patient height in metre (m)
14	bmi	Continuous variable	numeric	body mass index
15	age.year	Continuous variable	years	patient' age by year
16	sex	Binary variable	female (1) / male (0)	patient's sex-female =1, and male = 0
17	underlying.disease	Binary variable	0= No; 1=Yes	underlying diseases accompanied at hospital admission
18	day.shock	Nomial variables	numeric	day of onset of dengue shock since the first manifestation of symptoms (commonly fever)
19	onset.day.shock	Binary variable	0= No; 1=Yes	Early occurrence of shock <= day 3 since fever
20	Res.rate	Continuous variable	numeric	respiratory rate per minute
21	Nasal.oxygen	Binary variable	0= No; 1=Yes	Nasal canula oxygenation support
22	CPAP	Binary variable	0= No; 1=Yes	Nasal Continuous Positive Pressure Support
23	HR	Continuous variable	numeric	heart rate
24	Sys.BP	Continuous variable	numeric	systolic blood pressure
25	Dias.BP	Continuous variable	numeric	diastolic blood pressure
26	Sys.shock.index	Continuous variable	numeric	systolic shock index
27	Dia.shock.index	Continuous variable	numeric	diastolic shock index
28	Severe.bleeding	Binary variable	0= No; 1=Yes	severe bleeding complication
29	AVPU	Categorical variable	1-alert, 2-verbal, 3-pain, 4-unresponsive & mechanical ventilation(MV)	AVPU neurological status scale: A-alert, V-verbal response, P-pain response, U-unresponsive level
30	AVPU.Pain.Unresponse	Binary variable	0= No; 1=Yes	AVPU neurological status scale: combined P-pain response and U-unresponsive levels (0/1)
31	WBC	Continuous variable	numeric	white blood cell count
32	Hb	Continuous variable	numeric	hemoglobin (g/dL)
33	PLT	Continuous variable	numeric	platelet cell count (K/mm3)
34	PLT.lower20K	Binary variable	0= No; 1=Yes	platelet cell count less than 20 K/mm3
35	PLT.transfusion	Binary variable	0= No; 1=Yes	platelet transfusion due to very low platelet count and critical bleeding
36	HCT.peak	Continuous variable	numeric	peak value of hematoctit during the first 24h of admission
37	HCT.nadir	Continuous variable	numeric	lowest value of hematoctit during the first 24h of admission
38	AST	Continuous variable	numeric	aspartate aminotransferase
39	ALT	Continuous variable	numeric	alanine aminotransferase
40	Severe.hepatitis	Binary variable	0= No; 1=Yes	severe transaminases defined by WHO Dengue guideline 2009, AST or ALT > 1,000 IU/L
41	INR	Continuous variable	numeric	international normalised ratio
42	PT	Continuous variable	numeric	Prothrobin Time
43	aPTT	Continuous variable	numeric	Activated Partial Thromboplastin Time
44	Bilirubin.total.mg.dL	Continuous variable	numeric	Total serum bilirubin
45	NH3.max	Continuous variable	numeric	Serum ammonia level
46	Na	Continuous variable	numeric	Sodium level (mEq/L)
47	K	Continuous variable	numeric	Potassium level (mmol/L)
48	CRP	Continuous variable	numeric	C-reactive protein (mg/dL)
49	Albumin.Admission.g.L	Continuous variable	numeric	albumin level (g/L) upon admission
50	Albumin.Admission.g.dL	Continuous variable	numeric	albumin level (g/dL) upon admission, calculated by g/dL
51	Lactate.admission	Continuous variable	numeric	serum lactate (mmol/L) on PICU admission
52	Creatinin	Continuous variable	numeric	serum creatinine (mmol/L) on PICU admission
53	Troponin	Continuous variable	numeric	cardiac enzyme troponin I
54	Ascite	Binary variable	0= No; 1=Yes; NA = unknown	abdominal ascite
55	Max.Abdomil.Pressure	Continuous variable	numeric	maximum value of abdominal pressure
56	Fluid.Before.Admission	Binary variable	0= No; 1=Yes	Having intravenous fluid before admission to children hospital No.2
57	Fluid.amount.province	Continuous variable	numeric	Total amount of fluid infused (mL/kg) at provincial hospitalsf before referral
58	Cumulative.fluid.24h	Continuous variable	numeric	Cumulative amount of fluid infused from referral hospital and 24h of admission in children hospital No.2
59	Vasopressor	Binary variable	0= No; 1=Yes	use of vassopressure
60	vasopressor.days	Continuous variable	numeric	days of vassopressor use
61	VIS.admission	Continuous variable	numeric	vasoactive inotropic score (VIS) on PICU admission
62	VIS.6h	Continuous variable	numeric	vasoactive inotropic score (VIS) 6 to 12 hours since PICU admission
63	VIS.24h	Continuous variable	numeric	vasoactive inotropic score (VIS)-max levels-during 24 hours since PICU admission
64	VIS.24h.over30	Binary variable	0= No; 1=Yes	vasoactive inotropic score (VIS) max levels-during 24hours of PICU admission > 30
65	pH	Continuous variable	numeric	ABG-arterial blood gas-pH on PICU admission
66	PO2	Continuous variable	numeric	ABG-arterial blood gas-pO2 with oxygen therapy support
67	FiO2	Continuous variable	numeric	ABG-arterial blood gas-FiO2 with oxygen therapy support
68	HCO3	Continuous variable	numeric	ABG-arterial blood gas-Bicarbonate
69	PaCO2	Continuous variable	numeric	ABG-arterial blood gas-PaCO2
70	LA.admission	Continuous variable	numeric	Blood lactate to albumin ratio at admission (LAR)
71	LB.admission	Continuous variable	numeric	Blood lactate to bicarbonate ratio at admission (LB ratio)
72	CRRT	Binary variable	0= No; 1=Yes	continuous renal replacement therapy
73	TPE	Binary variable	0= No; 1=Yes	Therapeutic plasma exchange
74	Blood.culture	Binary variable	0= No; 1=Yes	patient's blood culture result
75	Cause.of.Death	Text	character	Main caused of deaths
